# Supplementary material for: CCDC174 deficiency impaired human fertility by affecting the alternative splicing of maternal mRNAs
Source: EMBO Mol Med. 2026 May 12;18(6):2436–54. doi: 10.1038/s44321-026-00448-y (PMC13270137; doi:10.1038/s44321-026-00448-y)
Supplement: Supplementary file 3 — Dataset EV1 [file 44321_2026_448_MOESM3_ESM.xlsx]

## Sheet: Legend
Dataset EV1. The RNA-seq results

## Sheet: Dataset EV1
Gene name	WT-1	WT-2	WT-3	WT-4	WT-5	Ccdc174OO-/--1	Ccdc174OO-/--2	Ccdc174OO-/--3	Ccdc174OO-/--4	Ccdc174OO-/--5
Mt1	7.74237	7.69423	7.63583	7.62791	7.49301	14.8716	14.9257	15.4418	15.254	15.0221
Dbhos	4.78235	4.82873	4.74712	4.60901	4.46826	0	0	0	0	0
Plac1	7.16407	6.897	6.29581	6.90863	6.46857	14.2169	14.4329	14.2748	14.2933	13.9199
Ccl1	5.18422	5.56458	4.85019	5.40898	5.59401	0	0	0	0	0
Cdc5l	8.33609	8.60226	8.11608	8.61646	8.29923	12.2006	12.2787	12.2809	12.2339	12.4687
Cux1	9.77499	9.76151	9.7831	9.55466	9.63311	6.56845	6.37833	6.27232	6.44101	6.16678
Dcpp3	9.29603	9.30289	9.17682	9.23881	9.55613	6.2986	6.21058	6.11405	6.29259	6.28911
Noxo1	11.0109	10.9191	11.0115	11.1465	10.8911	8.37667	8.43883	8.25825	8.38029	8.32509
Eif2ak4	11.5656	11.6204	11.634	11.3258	11.2572	8.2596	8.27363	8.20034	8.12138	8.37725
Tcaf1	5.0623	5.05072	4.99218	4.67057	5.17891	8.40451	8.29709	8.38063	8.33462	8.09046
Phf11d	7.98539	8.13366	7.87461	7.71814	7.9634	11.3402	11.0154	11.5198	11.3391	11.2953
Plod1	9.40246	9.18599	9.05803	9.09748	9.23564	5.69298	5.95143	5.88815	5.91786	5.44915
Bcdin3d	8.63234	8.69733	8.43075	8.4509	8.15387	4.74983	4.97456	4.95962	4.67459	5.07454
Efna4	9.84291	9.86605	9.61399	9.75622	9.46044	6.31825	5.95143	5.88815	6.20302	6.33852
Adi1	6.10372	6.24203	6.07951	6.1323	6.11763	8.39529	8.52877	8.6638	8.41261	8.60632
Olfr1082	2.78515	3.24929	3.31467	3.07836	3.33025	0	0	0	0	0
Zfp612	9.41497	9.52465	9.37132	9.37217	9.34462	6.73851	6.92775	6.87592	6.75016	6.535
Madd	9.44983	9.53939	9.58627	9.48355	9.37992	4.35256	4.82765	4.32725	5.27617	4.6737
Mgst1	6.27818	6.60637	6.20149	6.11025	6.29453	10.1586	10.1308	10.584	9.98134	10.5015
Dmrt1	3.67651	4.17137	3.89936	4.33258	3.59344	0	0	0	0	0
Dmwd	10.0589	10.2489	10.1781	10.1872	10.0659	7.62535	7.78249	7.72668	7.44836	7.69468
Pde6b	9.72396	9.7709	9.65372	9.4663	9.78237	6.06271	6.48023	6.46497	6.4566	6.05297
Retreg2	7.12399	7.21421	7.1719	7.13296	7.3401	10.0095	10.2268	10.2618	9.80687	10.0646
Crispld1	0	0	0	0	0	5.50002	5.26842	5.43174	4.50506	4.77289
Psen2	11.9235	11.874	12.1366	11.837	11.5696	7.55256	7.42179	7.66379	8.13113	7.85041
Cfap410	11.3056	11.4299	11.2669	11.0835	10.9191	7.88453	7.94576	7.83213	8.14081	7.70727
Sftpc	3.67651	3.83149	3.57757	3.07836	3.46784	0	0	0	0	0
Ctdspl	9.19085	9.26792	9.48979	9.2002	9.43968	6.8507	6.9516	6.90037	7.01518	6.80485
Tm7sf2	7.85069	7.51195	7.64302	7.88973	7.64582	4.56483	4.41236	4.76028	4.16896	4.51083
Chic1	8.6918	8.67748	8.5427	8.84724	8.80364	10.8338	10.9347	10.9481	10.9299	11.0566
Cpsf4l	15.5276	15.5134	15.5426	15.5312	15.2754	13.1643	13.0905	13.0962	13.3485	13.1938
Sat1	9.71219	9.71195	9.72496	9.96718	9.80851	12.2923	12.1042	12.4949	12.2446	12.211
Lysmd2	7.40884	7.205	7.25877	7.63565	7.45213	10.2725	10.0858	10.0784	10.1077	10.3975
Pold4	9.52099	9.35173	9.42239	9.64369	9.12817	5.83614	5.82802	5.39779	6.06748	5.56439
Gstt4	7.32295	7.32894	7.5694	7.26853	7.37551	9.73763	9.99686	9.94076	10.1997	9.98152
Trappc6a	10.6161	10.4446	10.4338	10.5557	10.1804	7.85793	7.70744	7.89432	7.93922	8.00122
Nav1	9.73896	9.97984	9.81212	9.72935	9.8437	7.01623	7.0321	6.5447	6.99397	6.64383
Fbxl21	6.49791	6.50489	6.27744	6.35488	6.13839	8.93972	9.07899	9.17301	8.82359	8.88102
Glb1	8.95139	9.09413	9.14423	8.91557	9.14622	6.41266	6.70733	6.81291	6.64525	6.65688
Mrps10	10.5749	10.6462	10.713	10.3815	10.5406	8.08709	7.8023	7.71293	8.11157	7.81593
Il17rb	10.3513	10.422	10.575	10.4401	10.4345	7.8911	7.79573	7.62028	8.10169	8.02657
Rnf123	9.02396	9.05364	8.99476	8.82033	8.84211	6.61686	6.63553	6.8882	6.81206	6.74503
Lmod3	9.82896	9.75521	10.0377	9.88191	9.86877	7.23875	7.36964	7.34542	7.6851	7.35381
Sox15	10.6359	10.6521	10.6048	10.8917	10.7456	12.7199	12.9035	12.818	12.8387	12.9795
Map4k2	7.482	7.51195	7.46771	7.52335	7.33111	4.69076	4.60513	5.0929	5.00651	4.82004
Gatm	0	0	0	0	0	2.90234	3.71987	3.46453	3.24702	3.19758
Batf3	9.6969	9.12866	9.45751	9.75977	9.39293	5.75196	5.63532	5.9124	5.24059	5.84074
Pnp	10.7887	10.9491	10.9764	10.7695	10.7848	12.8451	12.9792	13.132	12.9001	13.0302
Gpr143	7.17391	7.5919	7.39286	7.44624	7.64582	9.82606	10.0531	9.94518	10.0613	9.99056
Mbnl3	6.74249	6.82665	6.56187	6.68824	6.56373	9.49161	9.57176	9.96415	9.51095	9.99056
Retreg1	4.9291	5.27865	5.24007	4.89348	5.5326	8.20787	8.29709	8.30937	8.09672	8.21474
Sox8	8.14908	8.28126	8.18178	7.92804	8.08602	4.69076	4.26787	4.76028	4.00903	4.6737
Gbp8	5.01925	4.77991	5.03657	5.33487	5.00896	0	0	1.0028	0	0
Mapk1ip1	13.9136	14.0261	14.0953	13.8796	13.9576	11.7518	11.6599	11.7696	12.0309	11.8424
Galnt11	9.51906	9.61613	9.53497	9.35586	9.4334	7.44049	7.41323	7.27235	7.15549	7.44687
Tspan1	8.10858	8.22767	8.04181	8.04306	8.35794	10.2433	10.2256	10.4361	10.2396	10.2385
Aaas	12.2909	12.3726	12.4858	12.2323	12.097	9.23157	9.32707	9.44231	9.80687	9.51238
Bloc1s2	10.8336	10.7864	10.7585	10.8145	10.518	8.29474	8.29243	8.04998	8.38029	8.50897
Ctsl	7.80707	7.72034	7.07945	7.61231	7.45213	11.1158	11.0627	11.6404	11.2519	11.5793
Akap8l	10.2653	10.4544	10.4266	10.2146	10.2114	7.8911	7.80885	7.82576	8.07164	8.19252
Alpl	7.44182	7.37075	7.57694	8.03723	7.3401	4.10358	4.26787	4.09274	4.00903	3.67888
Xlr5a	8.59252	8.69404	8.67845	8.85389	8.58287	6.2986	5.95143	5.9124	6.32692	5.90775
Lin7b	8.24093	8.34137	8.20628	8.0196	7.70964	4.56483	3.71987	4.32725	3.92188	4.03915
Mpg	9.31173	9.40501	9.35608	9.45322	9.21624	6.83715	6.96338	7.16543	6.63158	6.98114
Ccnh	11.3072	11.1706	11.5081	11.2268	11.3283	9.29244	9.2948	9.33875	9.10649	9.32079
Chchd4	5.647	5.8746	6.01442	5.869	6.17904	9.12404	9.07085	9.70777	9.05878	9.42359
C8g	9.28017	9.23661	9.32286	9.23881	8.97212	5.31681	4.54369	4.17522	5.12829	4.62143
Sorcs1	2.97733	3.92426	3.57757	3.40247	3.33025	8.34828	8.43883	8.34098	7.60344	7.82752
Vmn2r-ps110	5.01925	4.50749	4.31426	5.13099	4.59382	8.71358	8.45977	8.31847	8.42851	8.23228
Tuba3b	10.5296	10.8885	10.9663	10.9425	10.5686	8.05231	7.75565	7.85107	8.17889	7.76865
Smco4	6.8691	7.0177	7.40137	7.06581	6.68158	2.90234	3.34088	3.5901	2.92722	2.87926
Car10	10.8444	10.804	10.8988	10.806	10.789	8.49361	8.42185	8.62764	8.59269	8.08564
Rftn2	8.54778	8.78961	8.61766	8.5236	8.61285	5.23648	4.77515	5.52904	5.41028	4.77289
Gmeb2	4.78235	4.38227	4.24028	4.99322	3.70897	9.11284	8.98678	8.99143	9.26316	9.34315
Polg2	6.83227	6.42777	6.63587	6.77488	6.45208	9.12404	8.92186	9.21991	9.19974	9.37113
Phf19	7.71565	7.6199	7.45958	7.38329	7.66741	4.96454	5.14972	5.29086	5.20412	4.82004
Abcc9	0	0	0	0	0	4.19143	4.1898	3.70561	3.73	3.19758
Hint2	10.9691	10.7361	10.8708	10.7465	10.4604	7.4933	7.63564	7.30019	7.6851	8.01648
Ddx56	12.615	12.6223	12.6595	12.5238	12.5143	10.4128	10.6694	10.4773	10.7287	10.7293
Sgsm3	11.1688	11.1682	11.1731	11.2197	10.8109	8.68738	8.88208	8.89433	8.99082	8.7502
Immp2l	8.54778	8.57032	8.55037	8.74364	8.47274	6.63264	6.81526	6.51334	6.61778	6.5208
Prg4	9.68145	9.44274	9.46158	9.29364	9.50908	11.3857	11.5079	11.5674	11.6346	11.4405
B3gnt4	9.07214	8.77411	9.20383	8.92508	8.77077	5.99107	6.46374	6.25346	6.42526	6.2028
Nefh	10.6143	10.7817	10.5665	10.4401	10.3788	6.06271	6.70733	5.67792	6.73746	6.2552
Stard4	9.91367	9.60391	9.88068	9.77386	9.93553	12.4672	12.0935	12.6855	12.3312	12.4073
Bcas1	10.0198	9.94428	10.1631	10.0419	9.92063	7.76791	7.74886	7.86976	8.13598	7.98062
Plscr1	4.56012	4.44624	5.27754	4.67057	5.13826	8.79647	8.76918	8.81294	8.38437	9.03633
Ttll13	10.2514	10.2865	10.1199	10.2703	10.2138	11.8701	12.1419	11.897	11.9997	12.047
Trp73	10.0321	10.1443	10.2063	9.91884	9.64948	6.64824	6.97507	6.30931	6.97245	6.59045
Creg2	6.84465	6.64777	7.24937	6.74657	6.25705	10.2813	10.4036	10.7943	10.8121	10.5789
Slc44a4	8.34046	8.172	8.11608	8.05466	8.06449	5.1514	5.10789	5.36302	5.56209	5.72164
Rapgef3	10.7709	10.8033	10.7807	10.903	10.3951	8.10981	7.81536	7.87594	8.21141	8.24097
Cd59a	7.53644	7.51941	7.3583	7.03103	7.60165	9.83802	9.74211	9.86978	9.8265	9.93409
Pls3	5.40094	5.24307	5.74697	5.67238	6.0091	8.88147	9.08709	8.85734	8.56778	8.90582
Tspan9	11.7907	11.7244	11.8021	11.5905	11.598	9.2419	9.35192	9.60179	9.14548	9.56868
Wasf3	9.31618	9.19997	9.38641	9.47711	9.27836	6.89062	7.15017	7.28169	7.00461	7.30493
Fam173a	9.47195	9.5738	9.43696	9.44664	9.20644	5.4295	5.0648	4.17522	5.27617	5.11291
Bhlhe40	9.79587	9.8079	9.96061	9.81874	9.69398	11.646	12.0235	11.7403	11.7873	11.9323
Uvssa	9.67973	9.6707	9.69064	9.60677	9.94881	7.2894	7.49665	7.02793	7.42479	7.06181
Pafah1b3	12.1155	11.9723	12.155	11.9359	11.8258	9.68184	9.68635	9.48739	9.96781	9.82419
Glul	9.02124	9.08663	8.828	9.02568	9.05635	11.3534	11.3333	11.8456	11.4644	11.8074
Preb	10.1774	10.2568	10.1543	10.099	9.81659	7.61744	7.8727	7.3543	7.73708	7.61671
Hbq1a	9.46795	9.15042	9.61216	9.69644	9.18415	6.70905	6.30617	6.23435	6.57558	6.63067
Ldha	5.80741	6.25994	6.07951	4.99322	5.73699	11.51	11.1631	12.5319	11.4601	11.985
Pax5	7.96285	8.40311	8.37133	8.07187	8.15896	5.1514	4.1898	4.52892	4.31292	4.6737
Prss56	6.72919	7.16754	6.60672	6.8433	6.579	9.08156	9.12166	9.24161	9.1811	9.18556
Dnase1l3	8.44581	8.50048	8.37133	8.3604	8.28534	5.94125	6.10819	6.36309	6.39322	5.99251
Rcc2	10.0212	10.1052	9.95194	10.2937	10.078	12.0346	11.9328	11.8377	11.8223	11.8797
Klf4	7.14417	7.13879	7.48383	7.23835	6.99786	10.1227	10.1413	10.5389	9.75896	10.2089
Akna	6.76871	7.177	6.82489	7.17604	6.63851	3.4215	3.34088	3.5901	3.38374	2.68918
Trim12a	3.67651	4.01142	2.99294	3.66695	3.91552	8.78593	8.55236	9.77709	8.56059	8.98553
Fez2	9.92829	9.43488	9.82799	9.86391	9.79714	6.01535	6.10819	6.23435	6.23952	6.91753
Fam83d	8.8414	9.19299	8.97779	8.98082	8.98077	7.04009	7.08697	6.82573	7.06687	6.75719
Rab5b	7.58153	7.50446	7.24937	7.72541	7.63855	9.49593	9.57368	9.44646	9.55506	9.56177
Dusp16	8.52103	8.7553	8.51551	8.61254	8.62393	10.2738	10.3797	10.4381	10.1752	10.3681
Chmp2b	9.95993	10.0523	10.0185	10.0419	9.8004	11.616	11.6716	11.6607	11.6122	11.8395
H2-Ke6	11.6762	11.5287	11.7684	11.4922	11.1691	8.24428	8.04886	7.64943	8.38437	8.45772
Hagh	9.95423	10.0548	10.0821	10.0976	9.51504	7.43149	7.50474	7.40645	7.55357	7.64971
Slc25a13	9.30949	9.02512	8.94614	9.22862	9.47887	5.4295	6.26869	5.95971	5.69944	5.50792
Olfr1197	3.78329	4.38227	3.79986	4.78633	4.91583	0	0	0	0	0
Mettl5	8.89596	8.8676	9.09785	9.2002	8.84843	6.82346	6.32455	6.4318	6.73746	6.47735
Kcnmb3	10.3867	10.3765	10.5007	10.2925	10.381	8.65297	8.75908	8.67092	8.89683	8.60296
Golgb1	12.9	12.909	12.9532	12.8609	12.776	11.3148	11.3982	11.3521	11.4916	11.4239
Ccdc174	12.1905	12.0808	12.2232	12.2123	11.9521	10.0275	10.0406	10.0307	10.3994	10.1741
Grhpr	11.2071	11.2217	11.2135	11.23	10.9341	8.95862	8.96057	9.32752	9.20898	9.00861
Zfp653	12.6157	12.5826	12.5874	12.5257	12.2903	10.0379	9.77256	9.59056	10.1039	10.2188
Polr3e	7.44994	7.51941	7.24937	7.53166	7.52489	9.04665	9.11111	9.06358	9.04595	9.02128
Fbxo25	8.49377	8.45845	8.36699	8.68891	8.67456	10.4355	10.6339	10.4203	10.3228	10.3917
Pcnt	13.5949	13.6331	13.5858	13.4788	13.4326	12.0268	12.1416	12.0534	12.0416	12.042
Sf3b6	10.608	10.4602	10.4338	10.7465	10.7183	12.6249	12.6879	12.9642	12.5326	12.8119
Tfrc	6.58904	6.67472	6.31396	6.37351	6.90398	9.98663	10.0434	10.2759	9.58905	10.5372
Ampd2	6.54419	6.75268	6.83749	6.94645	6.7234	4.01003	4.34192	4.32725	4.62026	4.45217
Itgb3bp	10.0442	9.98658	10.0567	10.0243	10.1916	8.32419	8.52877	8.16545	8.27872	8.3614
Cd59b	7.56666	7.35417	7.49182	7.61231	7.60911	9.53214	9.23289	9.31393	9.22044	9.4274
Tmem17	5.97447	5.9864	6.05814	5.75995	5.89173	8.55287	8.1399	8.42765	8.35139	8.85862
Cgnl1	11.6553	11.7833	11.794	11.5805	11.6391	9.77365	10.1204	9.92595	9.96781	9.99314
Crb3	10.5684	10.6021	10.5126	10.6215	10.4122	11.9936	12.1975	12.1442	12.2311	12.2546
Syt1	10.4699	10.28	10.3928	10.3394	10.5933	8.73201	8.64304	8.85108	8.7496	8.65264
Zmiz1	8.72232	8.92765	9.01985	8.81693	8.79713	6.75302	6.92775	6.60546	6.78762	6.40188
Lrp8	7.46606	7.61295	7.3229	7.651	7.29459	4.19143	4.54369	4.25324	4.44381	4.99459
Tfpi	5.0623	5.85117	5.60681	4.72961	5.17891	9.62578	9.07899	9.40861	9.08659	9.52311
Ago2	11.9902	11.8312	12.0198	11.9173	11.9169	9.79835	9.97521	9.5272	9.66145	10.0523
Fhad1	4.22337	5.44443	6.07951	5.64196	5.59401	0	0	0	0	0
Lyzl4os	3.14689	4.17137	3.89936	3.78299	3.17814	0	0	0	0	0
Cmtm8	11.8018	11.7082	11.9552	11.7204	11.8162	9.40238	9.965	9.56974	9.732	9.67188
Ccdc120	7.35792	7.36249	7.51554	7.25854	7.41858	8.81041	8.86961	8.92147	8.83854	8.9409
Dkk3	5.90523	5.27865	5.07963	6.15401	5.91598	9.45436	9.3564	9.30021	9.34918	9.40244
Ccdc175	7.78153	7.60597	7.53887	7.4981	7.66741	5.94125	5.9749	6.11405	6.00524	5.88576
Cyp2j12	9.25951	9.1432	9.17682	9.07489	9.32438	7.00415	7.29703	7.08238	7.30074	6.8281
Commd9	11.8355	11.7902	11.826	11.8656	11.6244	9.75215	9.85549	9.39146	9.88958	9.72704
Fam174b	4.56012	4.92166	4.99218	4.78633	4.91583	7.77504	7.41323	7.9004	8.09174	7.40882
Iqgap3	10.0116	10.1504	10.315	10.0154	10.0523	7.58536	7.72138	7.70602	8.17889	7.79838
Nxn	10.2824	10.2115	10.4034	10.3512	10.2981	8.0928	7.77583	8.1604	8.42058	8.13309
Cort	4.06306	3.51095	4.07987	3.78299	4.00867	6.72385	6.72128	6.87592	6.6722	7.32141
Sergef	10.2926	10.2679	10.3385	10.3653	10.1729	8.24428	8.3697	8.3365	8.58561	8.63627
St3gal5	10.5392	10.5494	10.5408	10.5476	10.4656	7.95526	8.04332	8.27237	8.4166	8.5654
Atp13a2	8.14408	8.28126	8.26342	8.23357	8.00921	6.27868	6.17049	6.25346	6.47202	6.50646
Hck	7.29615	7.3374	7.15186	7.29809	7.49301	3.80248	4.60513	4.46478	3.82913	4.26039
Atpsckmt	10.175	9.91208	10.0741	10.1032	9.88421	8.09849	8.1347	7.88822	8.31338	8.11901
Tmem218	9.36427	9.36005	9.23035	9.23372	9.15897	7.56083	7.67199	7.33648	7.34328	7.35381
Slc50a1	6.20323	6.39573	6.62137	6.85661	6.36668	3.0969	3.47857	3.5901	3.82913	3.45821
Pla2g12b	8.79749	8.94989	8.81532	8.70738	8.59793	10.612	10.4272	10.3741	10.5202	10.515
Ufm1	10.7677	10.7208	10.7609	10.8128	10.644	9.20015	9.09781	8.84164	9.14788	9.00861
Ufc1	10.9159	10.9099	10.9264	10.7483	10.6922	12.4177	12.5159	12.714	12.5379	12.6863
Acy3	9.83518	9.7709	9.65194	9.76683	9.51504	6.17473	6.66468	7.09302	6.47202	6.88464
Parp1	10.3835	10.2456	10.0074	10.1308	10.2126	8.37198	8.57173	8.48537	8.44031	8.31278
Alppl2	6.83227	7.22337	6.71993	7.19711	6.92803	9.31462	9.44727	9.85265	9.76523	9.73629
Calb1	9.58696	10.1836	10.3003	10.1349	9.82301	12.7339	12.6608	12.9132	12.6595	12.51
Pnp2	8.31399	8.31163	8.47979	8.62426	8.4563	10.0497	10.1308	10.2724	10.0407	10.1432
Flrt3	6.76871	6.68801	6.41829	6.46321	6.76405	9.59591	9.88055	9.67448	9.09409	9.26863
Myl4	10.1377	9.97578	10.1644	10.3676	10.0036	7.8512	7.84112	8.18549	7.70481	8.09046
Robo2	7.77508	7.12908	7.73344	7.78924	8.04813	10.423	10.6385	10.7276	10.6656	10.4961
Tshz2	9.8552	9.92337	9.58627	9.55874	9.85472	7.41334	6.63553	6.92442	6.81206	7.13822
Impdh2	8.45392	8.05379	7.82486	8.27875	8.17914	10.5675	10.3006	10.612	10.5631	10.7545
Cntnap5a	5.29665	5.05072	5.03657	5.08651	4.59382	7.19691	7.36964	7.26295	7.44836	7.34578
Il17b	8.74891	8.72982	8.40981	8.772	8.41436	6.72385	6.72128	6.59051	6.42526	6.535
Rdh12	10.7062	10.7802	10.4717	10.6779	10.6975	12.4996	12.3345	12.6914	12.3688	12.6271
Macrod2os1	4.43468	4.56625	4.31426	4.25433	5.17891	0	0	1.0028	0	0
Xlr5c	9.73896	9.93317	10.1455	9.89325	10.0106	7.33834	7.86015	7.71293	7.80562	7.83901
Plxnb2	10.8156	10.8447	10.87	10.9779	10.7758	9.34846	9.34293	9.22234	9.50722	9.29181
Tmem205	9.1365	9.03296	9.31387	9.17917	8.68518	6.19613	6.3427	5.93625	6.64525	6.33852
H60c	4.2973	3.62589	4.24028	4.17158	4.00867	6.86413	7.48852	7.14511	6.97245	7.53429
Dnah14	8.78148	8.68413	8.7535	8.71105	8.94586	10.3074	10.4957	10.4298	10.3397	10.2265
Map1s	8.27335	8.43499	8.21596	8.62426	8.4101	10.3473	10.149	10.2594	10.2774	10.5275
Efcab12	10.5287	10.5889	10.5427	10.2839	10.519	8.59777	8.61344	8.73691	8.68159	8.94888
Kcnh5	6.78165	7.1193	6.76019	6.88285	6.53271	9.23932	9.70751	9.35874	9.07906	9.3592
Trpm4	9.12639	8.95814	9.21836	8.95631	8.671	4.62917	5.80202	5.43174	5.50327	5.15029
Ell2	8.9254	8.95265	8.97494	9.01088	9.17665	10.6724	10.813	10.725	10.4615	10.6718
Aknaos	10.2687	10.1635	10.1366	10.2703	9.95468	8.02268	7.8727	7.67091	7.32641	7.83901
Mks1	7.80707	7.93061	8.04181	8.16571	7.56378	4.35256	5.14972	5.00543	4.44381	4.72415
Atp8a1	10.7603	10.58	10.8413	10.573	10.5677	8.83449	8.65034	8.57924	8.62063	8.99327
Ubr4	10.7701	10.5375	10.4234	10.6117	10.4635	8.8379	9.00114	8.71295	8.69807	8.77733
Gdf15	5.4665	5.56458	5.63595	5.57915	5.25693	3.4215	3.18864	3.5901	3.38374	3.04718
Ceacam10	10.159	9.9649	10.0486	9.9733	10.0344	11.8279	11.8872	12.1664	12.3795	12.0776
Impdh2-ps	5.61844	5.75341	6.14179	5.73134	6.17904	8.28977	8.11372	8.19541	8.45591	8.16082
Esyt3	6.20323	6.18693	5.72	6.428	6.40145	8.59375	8.89444	8.56401	8.81454	8.68165
Rpp30	11.7045	11.6427	11.5527	11.7492	11.7397	13.1623	13.2827	13.3982	13.0814	13.297
Tac2	12.03	11.8892	11.9788	12.0196	11.5791	9.34127	9.67386	9.65305	9.89102	9.70837
Klf6	6.34942	6.71423	6.91086	5.97039	6.56373	9.66659	9.7809	10.0294	9.42443	9.97111
AC159140.1	7.51336	7.37075	7.6286	7.54816	7.3401	5.99107	5.74856	5.9124	5.75092	5.74626
Map2k6	7.42542	7.681	7.45141	7.04272	7.9634	2.90234	3.8269	3.70561	3.62355	3.95716
Ddx25	11.0885	11.1261	11.2032	11.1143	11.0726	9.38618	9.56597	9.35874	9.63943	9.68786
Olfr316	2.30122	3.09821	3.31467	2.88416	2.81528	0	0	0	0	0
Cacng4	9.78627	9.82904	9.78798	9.81021	9.66744	7.62535	7.10835	7.11409	7.44836	7.74441
Rab39b	5.33225	5.85117	5.85005	5.3724	5.17891	8.48059	8.50882	8.73691	8.09174	8.55499
Cox19	10.1226	10.1225	10.2715	10.0375	9.9101	7.31896	7.17064	6.98284	7.52429	7.83901
Ntpcr	11.3167	11.3359	11.3528	11.2185	10.9634	9.55509	9.53078	9.61477	9.66313	9.54257
Wdr59	5.95176	6.00775	5.79943	5.94571	6.0535	7.90417	7.89131	7.71293	7.4944	7.6627
Syt7	7.88106	8.02789	8.09525	8.2886	7.87339	5.4295	4.92723	4.64924	5.34478	4.6737
Plin2	8.3962	8.29435	7.96924	8.2738	8.32663	10.7036	10.7667	11.3466	11.3918	11.3181
Fabp7	7.69529	7.54154	7.64302	7.61231	7.83575	10.4253	9.95471	10.6129	9.94174	10.0262
Golga5	11.4035	11.6221	11.6172	11.429	11.6096	9.74491	9.90671	9.75881	9.75424	10.0719
Stard6	4.88183	4.09361	3.31467	4.54471	4.17866	0	0	0	0	0
Bud13	10.0334	10.1682	10.0607	9.91884	9.58477	7.48463	7.76913	7.50542	7.47156	7.88961
ENSMUSG00000097971	6.60368	7.38714	6.91086	7.14385	7.4604	9.96342	10.0925	10.0784	10.5137	10.375
Mef2b	10.7265	10.8521	10.8928	10.6332	10.519	7.26936	7.0977	8.06086	7.85351	7.61002
Grk6	3.67651	3.24929	3.89936	4.0838	4.00867	6.55195	6.51266	6.51334	6.29259	6.40188
Eif5a2	4.88183	5.56458	5.85005	5.25674	5.25693	8.26973	8.28306	8.47319	8.09174	8.46885
Pgam1	7.67463	7.93061	7.69933	7.82352	7.60165	10.1339	10.079	10.6449	10.1881	10.7644
Sugct	8.63946	8.68413	8.87764	8.56065	8.81012	6.96729	6.87884	6.95975	6.83609	6.535
Gpat3	4.49876	4.82873	4.74712	4.67057	4.46826	8.19199	8.27363	7.85733	7.33487	7.5272
Gata4	8.1239	8.42709	8.7062	8.21819	8.30842	10.3616	10.3384	10.4011	10.3512	10.2056
Frmpd3	4.56012	4.87594	4.89909	4.72961	4.76379	6.83715	6.87884	6.76044	6.83609	6.40188
Pdk3	10.7122	11.0237	10.8669	10.7312	10.7824	12.4434	12.4993	12.7917	12.5445	12.7618
Clk3	11.5576	11.7029	11.6568	11.5389	11.4213	9.91101	9.9354	10.0238	10.137	10.1444
Zbtb43	7.57411	7.58481	7.2866	7.7753	7.58662	9.78958	10.149	10.1323	9.61011	10.2033
Ak5	8.34918	8.13851	8.33181	8.04306	8.3799	9.87166	9.95913	9.80811	10.1027	9.94077
Gtf2ird1	12.2326	12.0548	12.1063	12.1119	12.0901	8.74296	9.52483	9.62948	9.56228	9.4463
Csn3	0	0	0.995971	0	0	4.27424	4.77515	3.81256	4.16896	4.03915
Caln1	12.3217	12.3151	12.3724	12.2547	12.2746	10.4253	10.5397	10.5311	10.8787	10.7308
Fam193b	6.80718	7.00714	6.87464	7.13296	6.90398	8.70614	8.4845	8.82577	8.87379	8.89485
Tex13c3	0	0	0	0	0	4.56483	3.92653	4.00525	3.38374	3.19758
Got1	11.7181	11.5297	11.5007	11.4313	11.4728	9.3698	9.56983	8.95396	9.55687	9.4274
Csta2	7.48991	7.59895	7.3583	7.39245	7.57905	9.68752	9.55628	9.90193	9.24083	9.52667
Spata1	6.48215	6.97497	6.51558	6.56398	6.90398	3.68632	4.34192	3.5901	3.92188	4.03915
Prr13	12.3645	12.3705	12.5145	12.2916	12.4099	13.6022	13.7272	13.7122	13.7553	13.6773
Wnk2	10.7595	10.8094	10.7359	10.8256	10.654	9.31217	9.12952	8.95688	9.28078	9.27711
Pitpnb	4.78235	5.16918	5.24007	5.40898	5.21845	7.22841	7.24007	7.48939	7.12655	7.35381
Hoxa7	11.0047	11.0289	11.3031	10.8374	10.7922	9.0437	9.25462	8.99143	8.96925	9.13285
Kat8	14.2108	14.2181	14.3181	14.1093	14.214	12.8578	12.8989	12.8978	13.0233	12.945
Nhej1	12.3167	12.1184	12.2226	12.3255	12.3062	10.9674	10.8476	10.8527	11.0087	10.8926
Map3k11	8.41708	8.40311	8.71305	8.82711	8.43128	10.3147	10.3122	10.3554	10.2796	10.4667
Limk2	10.7628	10.9366	10.8584	10.854	10.56	8.76102	8.91884	9.06087	9.18344	9.01115
Cep19	8.04562	8.25917	7.5694	8.07756	8.14876	10.0687	10.3586	10.2922	10.1974	10.3531
Asb4	6.89314	7.18639	7.20144	6.82988	7.57144	10.0931	10.5397	9.86823	9.8265	10.0474
Dnmbp	5.99683	6.2239	6.12133	6.67328	6.21857	8.29474	8.41329	8.63495	8.4828	8.62636
Zscan5b	6.18387	6.25994	5.79943	5.99467	5.98638	8.69867	8.32931	9.16546	8.88536	9.11878
Med31	10.8297	10.6325	10.7872	10.6476	10.4931	8.6335	8.90364	8.57924	8.89397	9.00096
Acacb	8.24093	8.20473	8.20628	8.35572	8.38859	6.44877	6.74876	6.46497	6.5321	6.81652
Snip1	8.01308	8.3287	8.17187	8.2886	8.40153	9.92068	10.0777	9.87904	9.96509	10.2374
Cox11	6.14435	5.8746	6.16197	6.58011	5.86707	8.86487	8.79248	9.27238	8.74008	9.31463
Pdpn	10.8847	11.2881	11.1756	11.2088	11.4324	12.9282	12.9268	12.9485	13.0081	12.9163
Psph	7.10353	7.0177	7.05808	7.39245	7.1791	9.15988	9.36752	9.5272	9.18578	9.77867
Sirpb1c	7.29615	6.9965	6.88682	7.07722	7.20885	8.74296	9.16566	9.06629	8.89968	9.04131
Sipa1l2	9.49962	9.69888	9.73341	9.44223	9.56382	7.51899	7.68627	7.03898	7.568	7.37765
Guk1	8.50552	8.41914	8.23988	8.22846	8.05906	10.0945	10.0804	10.3947	10.3046	10.4723
Nop16	5.67501	5.94271	5.48396	6.27786	6.11763	8.93017	8.78254	9.20527	8.47899	8.90855
Cep131	8.19815	8.16727	8.25874	8.35103	8.30383	5.31681	5.10789	5.0929	6.02629	5.56439
Myh11	11.1021	11.0066	11.0288	10.9878	10.9525	9.45436	9.46602	9.24638	9.62743	9.21892
Phka2	8.94278	9.11396	8.80573	9.03449	8.91912	7.36692	7.08697	7.29097	7.29208	7.49124
Arrdc3	5.18422	5.41277	5.74697	5.6109	6.15886	8.42278	8.65398	8.69209	8.26993	8.5654
Ap1m2	12.5224	12.493	12.4066	12.4063	12.2607	10.6904	10.754	10.7754	11.0283	10.9307
Sephs1	6.57425	6.64777	6.59193	7.08854	6.80358	8.84469	8.68276	8.86978	8.56059	8.90582
Tmem170	6.96295	6.9084	7.23039	7.29809	6.90398	8.91735	9.15543	9.14258	8.93071	9.34919
Ak8	7.80073	7.63371	8.06878	8.14417	7.84841	5.99107	5.57518	5.95971	5.77598	5.6966
Tmem237	10.3578	10.3724	10.2422	10.1525	10.4313	8.04053	8.52481	8.19046	8.52037	8.08081
Glis3	9.8054	9.71844	9.81212	9.70749	9.92511	8.54037	8.46806	8.37191	8.37209	8.30451
Frmpd1	8.28703	8.34557	8.61034	8.37434	8.29923	6.64824	6.44706	6.5447	6.83609	6.75719
Ccdc155	10.4669	10.5329	10.6222	10.3606	10.2702	8.16511	7.80885	8.06628	8.51665	8.33729
Nupl1	3.43587	3.92426	3.79986	4.17158	2.81528	0	0	0	0	0
ENSMUSG00000118132	9.62335	9.55398	9.49378	9.61658	9.38644	7.90417	7.68627	7.48939	7.92808	7.86734
Olfr1165-ps	4.56012	3.51095	4.07987	4.17158	4.09616	0	0	0	0.958863	0
Ostm1	5.8325	6.45912	6.12133	6.53117	6.59411	8.82765	9.11111	8.75378	8.76533	8.8976
Hspb1	10.0321	10.1906	10.667	9.89486	10.1321	13.4414	12.9906	13.7941	14.0223	13.7462
Mrpl23	10.9783	10.6196	10.8343	10.7765	10.6377	8.87486	8.85388	8.35873	8.64804	8.85296
Usp25	2.97733	3.92426	3.31467	2.88416	3.46784	6.33763	6.39583	6.62026	6.4566	6.85098
Wdr24	8.15903	8.31163	8.12639	8.35103	8.10197	5.66256	6.32455	5.81286	6.16558	5.77047
Mslnl	10.5925	10.5612	10.6331	10.7194	10.7027	8.35781	8.76246	8.65305	8.81756	8.21033
B2m	10.5363	10.3908	10.59	10.5038	10.5455	9.28746	9.24741	9.27004	9.25873	9.36518
Platr14	11.5214	11.3173	11.4611	11.5985	11.4768	10.1477	9.93241	9.84795	9.99208	9.82419
Angptl8	4.06306	2.92943	3.89936	3.78299	4.46826	0	0	0	0	0
Rab5a	8.16891	8.21854	8.07942	8.20265	8.20888	9.55094	9.8348	9.55826	9.76836	9.90295
Hectd3	10.1289	10.0237	10.2399	10.0154	9.92063	8.56525	8.56401	8.24399	8.32191	8.30865
Pi4ka	9.88548	9.74888	9.78473	9.73297	9.69047	8.33869	8.33385	8.32751	8.56419	8.2539
Rnf212	8.8414	8.84108	9.07941	8.98082	8.89492	5.86315	5.92758	6.29093	6.4566	6.73276
Cables1	7.63953	7.61295	7.45958	7.97149	8.11773	10.0585	10.1151	9.86823	9.86789	10.1628
Rnf11	6.16425	5.89766	5.89896	6.21726	6.25705	9.00179	9.24741	8.97426	8.29182	9.07328
Trim31	8.65008	8.66745	8.52333	8.65884	8.75069	10.0034	10.0925	10.2332	10.008	10.3
Mien1	10.8582	10.8784	10.9556	10.8844	10.6808	9.20543	8.96936	9.07705	8.88247	9.35721
Pdgfb	7.7686	8.12392	7.77333	8.24373	8.12295	6.17473	5.92758	6.04991	6.10752	5.84074
Cacybp	8.36216	8.15296	7.95196	8.51942	8.24762	10.6278	10.3259	10.8361	10.3791	10.8406
Olfr1166	4.97488	3.92426	4.69268	4.60901	5.17891	1.05617	0	0	0	0
Morf4l1	10.5306	10.417	10.4667	10.7167	10.597	11.9917	12.1296	12.096	11.8656	12.118
Dbh	6.71577	7.22337	6.69245	7.23835	6.48487	3.26831	2.82541	2.0042	3.09596	3.04718
Wdr45b	6.40063	6.83862	6.34958	7.09977	7.0426	9.29492	9.47222	9.29331	9.24533	9.49251
Ptpn6	9.0402	9.27674	9.09785	9.20541	9.03437	6.89062	7.04324	6.5754	7.32641	7.01192
Nprl2	12.7187	12.7405	12.7342	12.822	12.4786	11.2963	11.2372	11.3134	11.3806	11.2557
Haspin	11.69	11.8667	11.6771	11.6162	11.6949	10.1408	10.3053	9.92297	10.1478	10.2611
Ptov1	10.3824	10.466	10.4234	10.2802	10.1842	8.83449	8.94581	8.83848	8.98814	8.69752
Fam187b	11.7907	11.8383	12.0153	11.8949	11.6235	9.37215	9.45772	9.22959	9.97594	9.31051
Cpm	9.20293	9.22526	9.43281	9.34174	9.59607	7.81016	7.60589	7.83847	7.60344	7.64971
Asphd2	7.86292	7.6199	7.61402	7.78229	7.12812	5.1514	5.14972	4.59033	5.04825	4.77289
Mus81	12.5925	12.5681	12.5895	12.4683	12.1536	10.4105	10.6116	10.5486	10.79	10.7153
Cdh20	8.53637	8.65735	8.78636	8.29349	8.37116	4.69076	4.01973	4.32725	2.92722	3.77773
Pdk1	8.34918	8.36225	8.52333	8.23866	8.50906	9.8482	9.99256	10.0014	9.81143	9.76066
Clip4	10.256	10.3147	10.1251	10.0849	10.3424	8.33869	8.56401	8.30021	8.7496	8.47255
Phyh	8.19332	8.59169	8.59558	8.41538	8.58287	6.64824	6.36063	6.60546	6.71171	6.28911
Gmppa	8.4004	8.48153	8.28658	8.44651	7.9922	6.27868	6.36063	6.38057	6.5321	6.05297
Nfkbiz	9.48189	9.62825	9.52916	9.23881	9.12817	12.5456	13.0014	12.4027	12.0182	12.1186
Sclt1	10.8483	10.6152	10.7626	10.676	10.9311	8.80694	9.23289	8.69209	8.91104	8.81273
Phf11c	8.82899	8.64377	8.82167	8.79291	8.81658	10.3232	10.1984	10.4086	10.1562	10.0707
Enkur	5.58931	5.0913	4.94639	4.25433	5.09644	8.33869	8.43037	8.3936	8.12626	8.29203
Gcn1	10.6806	10.882	10.7651	10.4772	10.2993	8.56525	8.57173	8.78038	8.67494	8.79219
Ttyh1	9.59615	9.67238	9.69064	9.82552	9.38644	11.0607	11.2084	11.2806	11.2025	11.2492
Cxcr3	10.3228	10.7013	10.1366	9.82721	10.1916	12.5185	12.5771	12.4426	12.6148	12.5997
Bik	10.6161	10.3007	10.4524	10.4346	10.4112	8.56936	8.03218	8.50941	8.55698	8.61638
Cmip	6.31424	5.92036	5.41838	6.04202	5.79044	8.33869	8.43037	8.83214	8.6915	8.78031
Srgap1	10.7489	10.7441	10.8761	10.7366	10.7414	9.43199	9.49065	9.41499	9.24533	9.56003
Angptl2	11.1327	11.1443	11.2351	11.0485	10.9656	9.69693	9.60409	9.65485	9.54962	9.85282
Kdm5a	7.45803	7.48936	7.34071	7.86361	7.80362	9.8482	10.0069	9.88977	9.53318	10.1432
Atp1b1	9.54585	9.6196	9.45751	9.41101	9.40369	7.90417	7.74886	7.34542	7.71132	7.78062
Shank2	8.21255	8.30733	8.30484	8.57279	8.34461	6.55195	6.17049	6.4318	6.72464	6.30577
Syt12	7.35792	7.60597	7.49182	7.32705	7.32207	2.90234	3.71987	3.46453	3.09596	4.39104
Dph2	5.80741	6.11003	5.85005	6.31688	6.0535	8.13773	7.87893	8.01121	7.84761	8.25819
Cabin1	11.5586	11.623	11.3997	11.6215	11.4574	10.2134	10.1644	10.1193	10.3089	10.2696
Trp53inp1	9.55718	9.81548	9.73003	9.60874	10.3502	12.1102	12.3044	12.4171	12.0905	12.365
Igsf9b	5.58931	5.47542	5.82496	5.869	5.86707	3.90998	3.8269	3.46453	3.92188	3.77773
Dcaf4	9.40246	9.45056	9.33179	9.41101	9.30385	7.18626	7.59836	7.71982	7.7178	7.66916
Dock2	6.96295	7.0177	7.01436	6.7177	6.7234	4.19143	4.01973	3.32697	3.24702	3.19758
Bhlhe41	7.26885	7.2505	7.01436	7.44624	7.13846	4.27424	3.34088	4.00525	4.50506	3.67888
Cisd3	9.79108	10.1753	10.0741	9.47495	9.66028	6.25848	6.5754	5.46491	6.16558	6.64383
Cyfip2	9.77661	9.9608	10.0873	9.89486	9.8198	6.7957	7.22057	6.32746	7.1932	7.35381
Epha10	6.49791	6.44353	6.59193	6.19649	6.03147	8.19199	8.32475	8.24399	8.14562	8.41996
Zswim1	10.5006	10.7646	10.5027	10.6147	10.6212	11.9387	12.0975	11.9151	12.154	12.167
Fgl1	7.1138	6.41184	6.86236	6.46321	6.89181	9.23416	9.25702	9.41074	8.89397	9.24291
Phf11b	3.5612	3.83149	4.31426	3.40247	4.09616	6.87744	6.41311	6.8882	7.06687	6.94968
Tnfaip8	12.9391	12.9879	12.892	12.7851	12.9654	11.7194	11.79	11.6575	11.7319	11.698
S1pr3	9.762	9.75678	9.61033	9.6107	9.96198	7.77504	8.10311	7.77376	8.09174	8.10481
Ly6a	7.25963	7.6199	7.21115	7.53166	7.05357	10.7082	10.7759	11.3598	10.2829	10.2504
Cdk9	7.33177	7.4509	7.52336	7.48958	7.53276	9.17881	9.10581	9.42766	9.11388	9.61788
Pate2	10.5869	10.3672	10.5974	10.4467	10.6322	8.98037	9.16566	8.96269	9.13825	9.20345
H2bc1	6.10372	5.75341	6.45145	6.33601	5.68149	8.38135	8.51283	8.57164	8.49039	8.65264
Cct4	11.0582	11.1071	10.7485	11.2185	11.1842	12.8437	13.0209	12.7	12.7478	12.9916
Mapk11	7.78796	7.75232	7.83117	8.00772	7.80362	9.34127	9.28545	9.47116	9.13825	9.20345
Tsga10ip	13.6603	13.506	13.5982	13.5762	13.5395	12.2243	12.3753	12.1623	12.3672	12.3852
Selenoh	10.7734	10.5264	10.7122	10.6108	10.1475	8.18665	7.82184	8.50543	8.14081	8.16995
Fabp2	4.88183	4.77991	5.07963	4.40681	4.33071	7.63321	7.84749	8.7164	8.30479	8.24097
Pikfyve	8.72901	8.65058	8.36699	8.66264	8.93107	10.4884	10.5766	10.3958	10.2774	10.497
Ampd3	9.92829	10.0612	9.82008	9.9299	10.082	7.71701	7.10835	7.87594	7.86523	7.4766
Galnt6	11.5093	11.4775	11.8592	11.5363	11.7704	9.67424	9.81055	9.71984	9.99475	10.0237
Hectd4	9.41704	9.44861	9.04994	9.31548	9.12297	7.65655	7.79573	7.65663	7.70481	7.75051
Olfm1	11.4144	11.3364	11.558	11.5466	11.3739	10.0541	9.96206	10.2344	10.0146	10.1056
Akap9	11.9067	11.8196	11.824	11.8453	11.8765	10.5675	10.7197	10.3925	10.4362	10.539
Plk2	4.67551	4.82873	4.38463	4.67057	4.86691	7.64882	7.43031	7.72668	7.05668	8.13309
Mettl2	6.92847	6.73998	6.56187	7.00737	6.76405	8.64522	8.54062	8.85108	8.70788	9.07085
Supt6	11.9574	11.8935	11.8121	11.7892	11.7629	10.5737	10.689	10.6027	10.6681	10.6996
Ssr4	11.4315	11.4254	11.5345	11.4139	11.2266	8.53618	8.5794	8.60921	9.36991	8.36935
Acvr1	6.67475	6.60637	6.62137	6.90863	7.27597	3.68632	4.41236	4.17522	3.82913	3.67888
Polr1e	10.1111	10.2286	10.1694	10.2016	10.1804	8.4542	8.72489	8.13487	8.46364	8.5654
Ccdc36	5.97447	6.36296	6.16197	6.33601	6.4354	7.92994	8.3697	8.18549	8.08172	8.3614
Pip5k1a	8.49377	8.57032	8.47577	8.5928	8.52097	9.83632	9.77256	10.0514	9.93341	10.1339
Dnah10	9.18356	9.11396	8.98913	9.53411	9.18914	7.04009	6.36063	6.92442	7.00461	6.64383
Gng4	9.33824	9.25458	9.42865	9.19235	9.47071	7.69464	7.44718	7.28169	7.05668	7.49851
Dnaaf2	7.40048	7.50446	7.61402	7.44624	7.65305	9.48945	9.58897	9.61662	9.31539	10.0573
Ofd1	12.1558	12.0695	12.1164	12.0782	11.9518	10.6647	10.8736	10.644	10.4902	10.6467
Tarsl2	5.78189	5.77848	5.24007	5.78799	6.0091	8.44081	8.69694	8.47726	8.2022	7.98579
Olfr754-ps1	0	0	0	0	0	2.08345	2.82541	2.0042	2.51573	2.21194
Ccdc42os	8.7522	8.5559	8.614	8.48557	7.88572	4.80658	5.34244	4.39765	5.20412	4.32719
Flrt1	7.16407	6.79014	6.65022	7.01925	6.93991	4.10358	3.34088	4.17522	4.37985	4.03915
Vmn2r95	3.9757	3.92426	3.69299	3.54076	3.46784	6.2986	6.15002	6.00552	6.30986	5.67111
Maf1	8.16398	8.11411	7.90485	8.4288	8.49303	10.2368	10.2995	10.5203	10.3143	10.737
Bdkrb1	10.149	10.1999	10.1669	10.1363	10.1829	8.15968	8.45143	8.38929	8.57137	8.75324
Gpn2	11.4217	11.4573	11.4982	11.3659	11.1798	9.7966	9.92791	9.75379	10.079	9.89334
Acsm3	4.06306	4.24515	3.89936	3.40247	4.5324	6.94219	6.78903	7.23438	7.16501	7.26289
Epp13	11.0529	11.2455	11.2593	11.3365	11.2548	9.72848	9.91432	9.94371	9.76523	9.65248
Bloc1s4	9.37071	9.31579	9.43903	9.37448	9.26897	7.94897	7.8023	7.54473	7.90554	7.95971
Stx7	9.48783	9.55035	9.49179	9.53824	9.93107	7.29933	7.2008	6.67797	6.88299	7.46923
Cpne5	8.10858	8.78033	8.68195	8.50259	8.09667	4.80658	4.77515	5.2149	5.75092	4.8657
Msi2	7.86292	7.84422	7.70621	7.86361	7.39289	3.0969	3.92653	4.46478	3.92188	3.04718
Abtb2	6.84465	7.21421	6.93451	7.48102	7.43545	9.461	9.32478	9.48537	9.23407	9.64595
Hmg20a	12.3964	12.4705	12.4429	12.3174	12.4473	11.0012	11.1903	10.8628	11.1745	11.0336
Igf1os	10.0904	9.84841	9.93884	9.70933	9.83737	7.54424	6.85374	6.92442	6.34378	6.61739
Arid1a	12.1219	12.2609	12.2464	12.1147	12.1944	10.9256	10.9976	10.6665	10.773	10.8263
Csad	10.9628	11.0535	11.0621	10.9479	11.0135	9.28497	9.68457	9.3048	9.41847	9.6295
Ubash3b	11.1639	11.4885	11.4056	11.2178	11.0901	9.68752	9.66847	9.66202	9.59962	9.87949
Nudt6	8.69864	8.73303	8.95195	8.85057	8.52097	7.04009	7.11892	7.13485	7.30935	7.27986
Stox2	6.66082	6.68801	6.81218	6.99539	6.73708	8.47623	8.59084	8.63495	8.35139	8.91127
Fam25c	8.68148	8.63007	8.79285	8.89638	8.30383	6.55195	6.70733	6.38057	6.87141	6.66981
Tti1	9.92537	9.94981	10.0254	9.82552	9.70272	8.12104	8.32018	8.51338	8.42851	8.27943
Mxra8	9.58328	9.95119	9.70102	9.65896	9.41224	5.94125	5.99799	6.5291	7.08704	6.54907
Slc26a2	9.56094	9.60216	9.34729	9.6703	9.89188	11.5573	12.0623	11.6513	11.5294	11.5681
Snrnp48	10.6969	10.7817	10.8113	10.6713	10.6719	12.1495	12.0434	12.2803	11.9246	12.2478
Arhgap27os2	4.9291	5.0913	5.34968	3.78299	3.81594	0	0	0	0	0
Zfp512b	8.77825	8.69404	8.87459	8.92192	8.70271	7.23875	7.34283	7.55247	7.40081	7.48394
Slc44a5	6.43379	6.44353	6.41829	6.44571	6.92803	8.23397	8.59084	8.47319	8.43245	8.30451
Catsper3	7.78153	7.54884	8.04724	7.71083	7.9922	4.96454	4.97456	4.25324	5.34478	4.56719
Themis3	9.06157	9.04592	9.14929	9.03156	8.9251	10.2002	10.2866	10.2236	10.4333	10.3551
Appbp2	10.7677	10.8395	10.6898	10.7112	10.701	11.85	11.929	11.8921	11.8079	11.9863
Iglc3	10.8514	10.5106	10.8398	10.7965	10.6603	9.17881	8.93687	9.11673	9.33871	9.05616
Letm2	10.2315	10.2887	10.3517	10.1431	10.2958	9.14345	9.13474	9.08508	9.15983	9.156
Cdh3	9.08525	9.38679	9.29572	9.10028	9.14622	10.5909	10.4733	10.6886	10.6748	10.7454
Terf2ip	6.40063	6.50489	6.59193	6.74657	6.65301	8.32904	8.62461	8.36753	8.10664	8.60968
Trmt6	9.49766	9.51163	9.49378	9.54236	9.44802	10.8742	10.7625	11.039	10.8091	11.1593
Nprl3	8.44174	8.33716	8.58067	8.22846	8.05906	5.4295	6.12926	5.17537	5.82484	5.59182
Lrrc58	8.9254	9.00933	9.0847	8.75078	8.94586	10.2535	10.4441	10.3904	10.2905	10.5521
Dusp6	2.97733	3.83149	3.4521	2.65969	3.59344	8.0046	8.92788	7.90645	7.40885	7.56921
Mrpl53	11.6614	11.5069	11.6376	11.6108	11.3317	10.0745	9.86964	9.81456	9.91801	10.1821
Klhl25	8.57032	8.88501	8.52723	8.84724	8.8765	10.4949	10.5775	10.2296	10.6689	10.5425
Mpp1	8.04562	8.00152	7.6286	7.75413	7.99789	9.41612	9.55044	9.34767	9.50347	9.41593
Man2c1	6.68856	6.82665	6.51558	6.35488	6.65301	4.35256	4.41236	4.25324	4.31292	4.90995
Eps8l2	8.9399	8.84701	9.09261	8.88344	8.68518	6.91663	6.73508	6.98284	6.44101	6.30577
Mgl2	5.18422	4.77991	4.99218	5.57915	4.70933	8.09849	7.97515	7.83847	8.55336	7.74441
Galns	8.59984	8.56673	8.6322	8.66642	8.22353	6.43083	6.67904	6.60546	6.06748	6.57678
Aff3	7.25963	7.50446	7.3843	7.39245	7.16905	3.26831	3.92653	4.00525	2.51573	3.67888
Tmem41a	6.18387	6.12964	6.20149	5.57915	5.86707	3.55998	2.60251	3.32697	2.92722	3.04718
Xlr5b	8.28703	8.44677	8.43075	8.60468	8.47274	6.13096	6.30617	5.43174	6.16558	5.6966
Metap1d	9.48189	9.34755	9.52916	9.23117	8.82621	6.48399	6.77573	6.79997	7.06687	7.0813
Sh3bgrl	6.5593	6.18693	6.45145	6.1323	6.62386	9.44769	9.75572	9.18799	8.85333	8.86986
Mpc1	11.7734	11.7385	11.716	11.5915	11.6531	10.1339	10.0911	10.1451	9.94174	10.4481
Mast2	10.2029	10.3189	10.1531	10.1157	10.2946	8.93972	9.05166	9.10888	9.04853	8.96732
Akirin1	7.93417	8.11411	7.95775	8.48557	8.20888	10.0453	10.5248	10.2712	10.0381	10.4415
Sftpd	5.49819	5.67549	5.16208	5.75995	5.59401	7.54424	7.52077	7.27235	7.61042	7.31319
Ppp3ca	8.46198	8.63351	8.67845	8.43325	8.83577	4.80658	5.82802	4.91231	5.80062	5.56439
Lbx1	7.15415	7.57053	7.76675	7.3078	7.53276	4.86118	4.1898	3.5901	4.24274	3.87023
Otud6b	9.33385	9.468	9.04179	9.24135	9.54451	11.2523	11.6873	11.295	11.0915	11.41
Ube2dnl1	5.10409	5.53547	5.57706	5.44466	5.5326	8.12104	7.48035	7.465	7.9883	7.71976
Rab3a	10.7096	10.752	10.5918	10.6751	10.4165	8.61376	8.81215	8.53697	8.87089	9.10932
Yap1	10.1762	10.1742	10.1353	10.1239	10.2308	11.2994	11.3168	11.2648	11.1769	11.1966
Klhl15	8.25955	8.25024	8.26808	8.31293	8.24283	9.65505	10.0083	10.0182	9.61879	10.035
Chrnb1	7.66069	7.81423	7.43492	7.4106	7.87339	4.91379	4.66406	5.00543	5.53298	4.62143
Olfr98	0	0	0	0	0	3.0969	3.92653	3.32697	2.51573	3.04718
Sccpdh	4.06306	4.01142	3.69299	3.89038	3.33025	7.69464	7.57551	7.87594	6.64525	8.00122
Cd70	3.9757	4.87594	4.57723	4.17158	3.59344	7.36692	7.74204	7.98857	7.7561	7.52008
Disc1	9.81487	9.78489	9.93445	9.91249	9.5542	7.83082	7.88513	7.80648	8.29615	8.10004
AU022754	3.29861	3.24929	3.99244	4.40681	3.00809	0	0	0	0	0
Lap3	7.84454	8.08928	8.00319	7.72541	7.78399	9.47639	9.48453	9.82418	9.80991	9.92603
Slc44a2	11.834	11.912	11.7642	11.826	11.8496	10.4522	10.6996	10.4329	10.6555	10.4101
Vmn1r246	0.98709	0.9601	0.995971	1.0453	1.00463	0	0	0	0	0
Tigar	11.1427	11.2137	11.1461	11.16	11.1405	12.1556	12.2559	12.3817	12.2547	12.3026
Atp7a	8.97974	8.91075	8.70276	8.82033	8.97212	10.4478	10.6774	10.6477	10.234	10.6814
Napa	11.8783	11.8852	11.8932	11.8353	11.6295	10.3426	10.0938	10.4011	10.3821	10.5015
Ndst1	6.10372	5.92036	6.01442	6.27786	5.68149	7.81708	8.24497	8.22959	8.31338	8.52685
Tuba1a	9.85979	9.59865	9.61033	10.005	9.36458	11.5869	11.4567	11.8158	11.5819	11.6035
Pycr2	9.63587	9.74729	9.71475	9.65896	9.32438	7.14284	7.79573	6.98284	7.05668	7.29662
Cpox	10.9319	11.0244	10.7888	10.6399	10.9003	12.2453	12.4945	12.2431	12.2801	12.2716
Nbea	9.06951	8.79882	8.93153	8.9092	9.12557	7.40417	7.45554	7.02793	7.46387	7.27986
Ppm1k	4.78235	4.44624	4.99218	4.94421	5.59401	8.66069	8.68276	8.89129	7.82377	8.71322
Tex9	8.13906	8.21854	8.14678	7.94683	8.0753	5.31681	4.60513	5.59045	5.3779	5.72164
Hsp25-ps1	6.24119	6.37944	7.45141	6.81632	6.81652	10.7949	10.0111	10.943	11.1627	10.4787
Btg1	8.22208	8.3287	8.40981	8.12781	8.56764	10.0334	10.251	10.0744	9.9514	9.80381
Dock5	10.8305	11.0158	10.9264	10.8365	10.9937	9.52158	9.67027	9.62398	9.77925	9.75005
Smc1b	10.3139	10.3683	10.5446	10.402	10.3176	8.72467	8.56401	8.73691	8.13113	8.34537
Dpysl5	8.6918	8.98261	8.98063	8.68518	8.75741	7.21798	7.43877	7.465	7.35164	7.21959
H3c10	4.14544	3.73235	4.31426	3.66695	4.25669	6.6009	6.46374	6.44848	7.02567	7.0813
Fam92a	10.3814	10.2887	10.5017	10.2986	10.1151	11.8309	11.579	11.9174	11.8294	11.8424
Zfp329	9.44171	9.54488	9.70962	9.49848	9.37117	8.08709	7.88513	8.07167	8.12138	8.23663
Osgin2	3.29861	4.17137	3.31467	4.33258	4.25669	7.8911	8.21572	8.29099	7.22084	8.0711
Rabl2	9.49177	9.4776	9.88068	9.43338	9.47684	7.14284	6.66468	6.38057	6.10752	7.00174
Syne2	12.5418	12.5884	12.3172	12.5319	12.8176	10.9875	11.0189	10.768	10.6196	10.7986
Klhl12	8.58146	8.58105	8.5427	8.63202	8.88574	10.5227	10.4262	10.0877	10.1526	10.2896
Tirap	8.7522	8.87052	9.00037	8.76143	8.75069	7.50191	7.56008	7.43183	7.44836	7.68197
Acot7	12.5413	12.5278	12.5199	12.4443	12.2414	11.0193	11.1105	11.0404	11.195	11.2373
Siglece	8.98534	9.13109	8.80893	8.76143	8.98077	7.47591	7.0321	7.16543	7.35996	7.07159
Nbdy	8.20777	8.38282	8.67143	8.52776	8.21378	10.1227	10.0489	10.4171	10.051	10.1582
Alkbh6	9.44983	9.34545	9.44727	9.2028	8.99222	6.94219	6.9516	6.4318	6.98325	7.31319
Zfp644	9.99368	9.86752	9.83114	9.93618	10.0177	11.5063	11.7062	11.3382	11.2186	11.4541
Dpf2	7.83216	8.22311	8.21596	8.40636	8.0753	9.92389	9.8539	9.79676	9.72075	10.0249
Il18	5.18422	5.75341	5.63595	5.73134	5.91598	0	0	0	0	1.89714
Irs4	3.78329	3.09821	2.57824	2.88416	2.59267	6.50128	7.31552	6.94807	6.42526	6.50646
Ott	5.0623	4.31534	4.51584	4.67057	4.86691	1.05617	2.01581	1.5887	0.958863	0.932245
Zfp965	5.90523	5.92036	5.63595	5.8155	5.65292	4.19143	4.41236	4.32725	4.44381	4.11673
Psmd9	12.2092	12.2251	12.191	12.0543	12.1472	13.1798	13.3738	13.4049	13.4141	13.3878
Dnmt3b	8.68148	8.46232	8.57315	8.5525	8.66027	9.8001	9.91735	9.67271	9.87225	9.7712
Oxsr1	5.14471	4.82873	5.03657	5.44466	5.25693	6.95479	7.0977	6.78691	6.89448	7.10052
Myo18a	11.4739	11.4119	11.3122	11.3156	11.3618	9.9712	10.0736	9.60737	9.96645	9.78016
Cpa2	8.29607	8.07417	8.51943	8.58882	8.46454	9.86499	9.96353	9.98716	9.96509	9.94875
Pabpc1l	12.1225	12.0625	12.1001	12.2843	11.9627	10.7826	10.9021	10.7787	10.8924	10.6637
Chst11	7.47405	7.43522	7.68546	7.59654	7.91007	5.56725	5.82802	5.32739	5.84866	5.79428
Ccdc136	9.01577	8.91923	9.06876	9.1632	9.00358	7.75355	7.82184	7.45678	7.62429	7.71353
Fbxl2	10.5335	10.653	10.4987	10.4434	10.4991	9.23416	9.34519	9.39576	9.46738	9.34919
Fgfr2	8.67109	8.62317	8.6322	8.46834	9.02045	10.3159	10.2108	10.1979	10.4104	10.4101
Msantd3	10.4294	10.36	10.5872	10.324	10.1804	8.89135	8.90669	8.9304	9.07402	9.09021
Tspan13	10.9564	10.9408	10.93	10.7563	10.7816	12.0035	12.0281	12.2172	12.05	12.1014
Prcc	5.49819	5.64855	5.27754	5.17413	5.40134	7.39495	7.07616	7.44851	7.22084	7.69468
Slc27a4	3.67651	3.51095	3.4521	4.0838	3.17814	6.70905	7.0543	6.49739	6.06748	6.87351
Gfra1	10.5851	10.5338	10.4066	10.5578	10.7027	9.42747	9.38514	9.26062	9.35751	9.39468
Slc5a8	5.43409	5.96472	5.48396	5.75995	6.23794	7.98014	8.35636	8.0445	7.99898	8.13309
Zfp111	9.88098	9.92897	9.76012	9.95795	10.0861	11.3148	11.2636	11.1655	11.3073	11.0852
Btla	3.67651	3.09821	3.31467	3.07836	3.46784	6.41266	7.12941	6.48127	6.50238	5.84074
Itgb3	9.40455	9.27234	9.37349	9.23372	9.42919	7.60949	7.98096	7.91247	7.97212	7.61671
Ttc21b	3.67651	3.38604	3.79986	4.60901	3.00809	7.34793	7.53662	7.44851	7.08704	7.37765
Mir5107	0	0	0	0	0	1.05617	1.01056	1.0028	0.958863	0.932245
Tspan3	11.3234	11.4308	11.148	11.5875	11.6661	13.135	13.2449	13.232	13.0585	13.5078
Defa24	0	0	0	0	0	2.67739	2.01581	3.17491	2.51573	2.4702
Zwilch	10.0787	9.98926	9.89281	10.0213	10.1217	8.60978	8.83156	8.36753	8.54244	8.52329
Aen	9.65884	9.53572	9.54269	9.4356	9.51703	10.6493	11.0323	10.8558	10.8996	10.8385
Plpp2	8.88101	8.89364	8.88677	8.772	8.22838	6.70905	6.89122	6.67797	6.78762	6.8281
Rasal2	9.75381	9.43881	9.48979	9.82552	9.59795	11.1566	11.5204	11.5169	11.168	11.5402
Egf	7.7686	8.08426	7.63583	7.90261	7.90402	9.47201	9.8821	9.41074	9.51654	9.55307
Ly6e	10.4325	10.3412	10.5027	10.3559	10.519	11.5422	11.6752	11.7911	11.8373	11.6169
Ccdc170	8.44581	8.54133	8.64659	8.29838	8.69222	10.216	10.3418	9.89586	10.079	10.1524
Acsf3	7.02954	6.85048	7.44319	7.16539	7.16905	5.31681	5.54415	5.56007	5.47293	5.50792
Ccl28	4.88183	5.50576	5.03657	4.54471	4.86691	7.41334	7.54449	8.06628	7.58228	7.4766
Nptx2	8.50941	8.63351	8.42241	8.43325	8.76411	9.92869	10.0378	9.81938	9.89817	9.82996
Prxl2b	9.59065	9.79106	9.36263	9.69273	9.30385	7.1094	6.81526	6.13481	6.82412	6.12983
Hgsnat	9.09564	9.33281	9.34288	9.09186	9.03159	7.00415	7.43877	6.90037	7.51687	7.2019
Fkbp8	9.63765	9.6707	9.6412	9.68902	9.26897	8.10416	7.65029	7.97712	7.93366	7.93315
Rps6kc1	7.07229	7.40334	7.16191	7.7753	7.08599	4.69076	4.26787	4.39765	4.37985	3.57276
Uspl1	8.62518	8.65397	8.07942	9.01978	8.77741	10.9798	10.9687	10.9444	10.7053	11.0816
Pfkfb3	6.22233	6.80241	6.22086	6.1323	6.38417	8.56936	9.23775	8.64221	8.53879	8.80689
Ddb2	11.2321	11.1551	11.2452	11.099	11.0618	9.66083	9.70225	9.94371	9.98672	9.86832
Dll3	11.5851	11.4422	11.6723	11.4815	11.2476	9.64924	9.89446	9.68508	9.85324	10.0937
Snx29	9.08002	9.17894	9.12894	8.97168	9.07532	7.87793	7.99823	7.75377	7.99898	7.86734
Fsd2	7.69529	8.0691	8.00319	7.95921	8.23321	6.17473	5.63532	5.86349	5.89516	6.2552
Strn3	6.60368	6.5781	6.34958	6.80264	7.24759	9.05253	9.17329	8.94811	8.77468	9.05122
Hat1	11.8129	11.8143	11.6666	11.683	12.1269	13.4527	13.6692	13.4142	13.2839	13.6387
Dpp6	9.26412	9.07656	9.20626	9.05194	8.92809	7.33834	6.66468	7.17549	7.24797	7.29662
Tmub2	7.16407	7.08957	7.01436	7.4196	6.96337	8.63742	8.62461	8.70949	8.6344	8.95153
Dnajb9	8.88701	8.81406	8.86539	8.49835	9.01204	10.7304	10.9324	10.8041	10.3729	10.9507
Sp110	13.9174	13.874	13.7859	13.8564	13.7127	12.5568	12.5568	12.5022	12.5965	12.2253
Dock11	6.49791	7.0386	6.57698	6.73221	7.21863	8.76818	9.02662	8.95396	8.75906	8.97516
Auts2	11.2244	11.4789	11.3189	11.2509	11.25	10.1896	10.1464	10.1579	10.1526	10.246
mt-Co3	13.1149	13.1521	13.5712	13.6207	13.5307	11.68	11.4764	11.6458	11.6449	11.3505
Plpp7	8.66412	9.14802	8.81532	9.03741	8.63858	7.21798	6.80221	6.83844	7.09702	6.80485
Slc23a3	11.0395	11.094	10.9454	11.0095	11.096	10.011	9.70751	9.80488	9.83398	9.90568
Sdhaf1	11.9617	11.8074	12.0939	11.8167	11.4855	9.99886	9.92941	9.70777	9.94312	10.2166
Eepd1	10.2583	10.1929	10.0794	10.1018	9.98651	8.88806	8.92186	8.65305	8.58915	8.69752
Prr19	5.85715	5.92036	6.36707	5.97039	5.93983	3.68632	3.01842	3.91212	3.50863	3.77773
Pip4p1	8.97411	9.49471	9.58813	9.30824	9.2524	10.9951	11.2299	10.9237	11.1217	11.118
Gbf1	12.6654	12.8179	12.8803	12.6399	12.6955	11.6342	11.5179	11.6092	11.6372	11.6356
Lyrm9	10.4729	10.109	10.367	10.4761	9.87806	8.44081	8.3474	8.30479	8.57851	8.48357
Cdc42ep3	9.9122	9.98792	10.4636	9.4356	9.82462	6.15301	6.39583	7.29097	6.22139	6.56299
Hmgn5	10.7677	10.5684	10.7749	10.8681	10.644	12.5438	12.4262	12.6676	12.7289	12.1124
Vamp7-ps	9.11366	9.01725	8.97209	8.96248	9.37992	10.7054	10.5544	10.5233	10.4164	10.5319
Csrnp3	8.9628	9.20229	9.07143	8.81353	8.96051	10.2522	10.2995	10.3936	10.2031	10.338
Setd1b	9.08525	9.21382	9.34949	9.19497	9.34015	10.5859	10.6996	10.4423	10.4084	10.4979
Zfhx2	6.90501	6.96409	7.37568	6.88285	6.97495	4.49748	3.8269	4.59033	4.82627	4.11673
Prlr	10.4045	10.3662	10.3917	10.3998	10.8286	7.62535	7.31552	6.21498	6.6722	7.26289
Hormad1	4.56012	3.83149	3.89936	4.0838	3.81594	6.64824	7.9925	7.78036	7.53901	7.70099
Ptprn2	8.7522	8.7458	8.77331	8.90281	8.59042	7.36692	7.63564	7.30935	7.45614	7.3377
Ddx1	9.88248	9.96627	9.84525	9.87375	10.1767	8.47185	8.72835	8.34544	8.35139	8.49814
Ncbp3	9.94994	10.0941	9.66966	10.0664	10.055	11.776	12.061	11.6299	11.5015	11.7079
Trmu	8.82274	8.91923	8.74349	8.73646	8.38859	5.86315	5.26842	5.67792	6.42526	6.14842
Ipo4	9.01851	8.97992	8.99476	8.74721	8.50906	6.58477	6.15002	6.41493	6.97245	6.69532
Katnb1	9.09823	8.97721	8.98913	8.92823	8.74731	7.33834	7.34283	7.59054	7.70481	7.46181
Dbr1	6.75566	7.0694	6.46775	6.68824	7.07526	9.13516	9.36085	9.30021	8.83556	9.70523
Zbtb20	8.15406	8.00683	8.14171	8.26384	7.93402	6.23799	6.48023	6.19535	6.6722	6.60398
Tusc1	6.8691	6.897	6.53118	6.62745	6.59411	5.1514	4.66406	4.52892	4.9192	4.90995
Med12	9.00202	9.05364	8.96636	9.07489	9.21868	7.39495	7.38723	7.678	7.00461	7.24573
Rtkn2	7.96852	8.46618	7.98632	7.90901	8.46043	6.13096	5.99799	6.17545	6.18442	5.6966
Pnmt	9.48783	9.66735	9.30483	9.79302	9.45217	7.56083	7.60589	7.78694	8.07669	7.67558
Atp8b5	4.83295	4.92166	4.69268	4.47741	5.25693	7.12063	7.47213	6.8882	7.05668	7.52008
Eldr	5.367	5.16918	5.51567	5.08651	5.43529	2.41077	2.33878	2.58963	3.24702	3.04718
Npas2	9.57587	9.79106	9.42865	9.14705	9.86721	7.07516	7.51277	7.21502	7.36822	7.62337
Lsm7	12.9418	12.7274	12.966	12.8871	12.8118	11.0446	10.9105	11.0342	11.5326	11.2541
Pabpn1l	14.1239	14.2595	14.3377	14.0886	14.1041	11.9163	11.5578	11.9532	12.4374	12.2554
Pgk1	9.37285	9.4447	9.57502	9.27394	9.53083	10.7304	10.8476	10.9598	10.6066	10.7681
Bst2	7.99653	7.82028	7.54656	7.46374	7.34904	9.37918	9.75233	9.96415	9.83099	9.73782
Vwa1	0	0	0	0	0	3.0969	3.47857	2.81216	3.09596	4.32719
Enpp4	8.46999	8.62662	8.56181	8.40183	8.63127	6.70905	6.21058	6.44848	6.37693	6.99147
Hoxd13	3.67651	4.24515	3.99244	2.39374	4.25669	8.44081	8.79578	8.51338	7.97212	8.20145
Slc25a36	6.38376	6.02879	6.34958	6.7177	6.85465	8.9957	9.58516	9.28868	8.76845	8.98295
Uts2b	6.83227	6.24203	6.62137	6.31688	6.69565	8.38601	8.66123	8.52522	8.29182	8.27521
Chrac1	8.16891	8.19546	7.96924	8.41087	7.88572	10.1963	9.99543	10.4985	9.98806	10.6035
Tmem86a	4.78235	4.67703	4.74712	5.40898	4.33071	7.78213	7.60589	8.54475	7.69827	8.20145
Slc9b2	3.29861	4.24515	4.38463	4.25433	3.70897	7.43149	6.96338	8.12452	7.43269	7.70727
Cd300lf	10.1503	10.0026	9.85458	9.93461	10.033	8.46305	8.33385	8.7301	8.71761	8.46885
Rab1a	10.7381	10.674	10.6679	10.854	10.6295	11.8424	11.8571	11.9345	11.8144	12.0858
Hsd3b6	6.84465	6.68801	6.29581	6.4805	6.09657	8.73932	8.52877	8.4568	8.43639	8.3733
Sptlc2	12.0239	11.7492	11.8807	11.8235	11.7857	10.4422	10.3018	10.6567	10.5996	10.5772
Ssx2ip	9.72396	9.86897	9.67142	9.81874	10.1691	8.01668	8.25937	7.62028	7.96669	8.00632
Impact	6.52893	6.14899	6.41829	6.77488	6.89181	9.29987	9.33389	9.06629	8.54973	9.18331
Cdkn2c	6.76871	6.9084	6.74689	6.1323	7.13846	9.23674	8.99254	9.55249	9.43824	9.16744
Eef1e1	12.8203	12.7335	12.8629	12.7254	12.8978	11.4732	11.7507	11.4203	11.3365	11.4037
Wls	7.70211	7.8323	7.50767	7.08854	8.20397	10.5068	11.004	10.415	10.2306	10.667
Ttll10	10.235	10.2963	10.3626	10.2591	10.3176	8.6491	8.29709	8.6313	8.61021	9.00096
Smox	10.8475	10.6589	10.7147	10.7411	10.4676	9.20807	9.245	9.34544	9.41449	9.49069
Tecr	12.4776	12.3915	12.5412	12.3501	12.1507	10.3944	10.3753	10.6422	10.9541	10.6774
Lmln	6.95155	6.88551	7.33183	6.76079	7.00917	8.9492	8.64669	8.84479	8.74326	9.21672
Trim5	1.56772	2.51784	0.995971	2.06742	1.59113	6.03922	5.63532	5.49733	5.16671	5.22225
Pan2	10.1701	10.3253	10.2183	10.1686	10.3569	8.78593	9.17075	8.82577	8.96653	8.83872
Rassf4	4.06306	4.96598	3.99244	3.99033	4.00867	7.00415	7.07616	7.10359	6.63158	6.79308
Zfp703	7.50559	7.48936	7.71989	7.51498	7.28531	8.98959	9.16055	9.10099	8.74643	9.08056
Idh3g	11.5902	11.6572	11.8449	11.5915	11.4981	7.88453	8.35636	8.12452	9.11142	7.51293
Gp6	5.99683	5.59312	6.16197	6.2975	6.33106	8.17592	8.07081	7.96558	8.44423	8.26672
Tekt4	9.97268	9.72651	9.91378	9.7982	9.57909	6.96729	7.10835	6.92442	7.87687	7.50574
Sart1	11.8429	11.8033	11.8951	11.8004	11.6786	10.6857	10.6622	10.7095	10.8384	10.7689
Rnf182	8.28248	8.58815	8.85613	8.62426	8.35351	10.0423	10.2426	10.1843	10.115	10.3197
Ccnt1	10.4579	10.6056	10.3648	10.4456	10.4418	11.5169	11.7267	11.5331	11.7486	11.636
mt-Cytb	14.0746	14.1568	14.6565	14.6153	14.9868	12.1566	11.9332	12.1148	12.3241	11.9266
Fanca	7.28711	7.48175	7.33183	7.29809	7.1177	8.40451	8.52877	8.4894	8.4866	8.59281
Plekhf2	5.14471	5.6211	4.74712	5.67238	6.15886	8.60179	8.72489	8.85421	8.40861	8.60632
Diras2	12.0582	11.9421	12.1802	12.0092	12.0247	10.4253	10.3508	10.7437	10.1985	10.0949
D6Ertd474e	11.933	11.9331	11.8205	11.8302	12.0057	12.9862	13.176	12.9125	13.0123	13.0133
Frmd4a	7.81967	7.90239	7.98065	7.52335	7.80362	4.56483	4.60513	5.00543	5.72541	5.03512
Ldlrad3	7.44994	7.59895	7.64302	7.33658	8.13849	3.55998	4.77515	4.17522	4.24274	3.33377
St13	12.0402	11.8989	11.9796	12.0321	12.0145	12.9413	13.1651	13.1675	13.0147	13.1345
Zfp968	5.10409	5.16918	5.38444	5.44466	5.40134	3.90998	3.47857	3.91212	3.62355	3.67888
Lnpk	5.67501	5.82734	5.74697	5.54668	6.34898	8.07559	8.09778	8.10887	7.63802	8.0564
Gpaa1	8.81017	8.87343	9.03907	8.69633	8.33564	6.35676	6.32455	6.5754	6.81206	6.88464
Gnpda1	4.72992	5.2066	5.12144	4.72961	5.5326	7.43149	7.73518	7.78036	7.5608	8.2962
Rubcnl	9.98392	9.80942	9.86846	9.66275	9.8995	11.0246	11.357	11.2248	11.4663	11.2199
Qars	12.9255	12.8996	12.9528	12.8601	12.8586	11.4561	11.4546	11.4813	11.8802	11.5508
Plcb3	7.26885	6.93094	7.07945	6.98331	6.81652	5.35536	5.47999	5.43174	5.12829	4.95289
Bard1	8.87196	8.48914	8.3539	8.68145	8.50906	10.3012	10.311	10.2004	9.99475	10.4649
Trim8	3.14689	3.83149	3.16275	3.40247	3.17814	6.15301	6.5286	6.04991	5.47293	6.23794
Pnpla2	9.81801	9.93595	9.79607	9.75445	9.30385	7.32868	7.2593	7.81936	7.74345	7.78062
Mcm10	11.0354	11.2433	11.0418	11.0614	11.0672	12.1218	12.2115	12.1595	12.0871	12.0879
Ak7	7.80707	7.74598	7.63583	7.4981	7.62391	9.0169	9.06266	9.42766	9.41648	9.08781
Mtarc2	12.9199	12.8467	13.0632	12.8588	12.6024	11.199	11.3901	11.3207	11.603	11.3109
Pigbos1	9.15402	8.67748	9.00597	9.19235	8.52097	6.95479	6.91568	6.41493	6.73746	6.78122
Vmn1r203	5.61844	5.47542	5.07963	5.3724	5.40134	6.90369	6.78903	6.73347	6.90588	6.80485
Adh7	1.98059	3.24929	2.80044	2.88416	2.59267	5.23648	5.74856	5.86349	5.72541	5.84074
Nox4	0	2.25755	0	0	0	6.37564	6.46374	5.93625	5.75092	6.14842
Eef1aknmt	3.43587	4.24515	3.4521	4.25433	4.40112	7.37632	6.65018	7.07165	6.84796	7.05197
mt-Nd5	11.1238	10.9771	11.5145	11.178	11.5937	9.53003	9.60033	9.35653	9.22499	9.26225
Usp20	8.25027	8.13851	8.01987	7.93433	7.87957	6.67897	6.81526	6.76044	6.82412	6.86229
Mettl1	9.12386	9.00933	9.34509	9.06346	9.06722	7.82397	7.86015	7.81293	7.91121	8.04156
Hsf2	5.58931	5.96472	5.54669	5.70216	5.70951	7.38567	7.53662	7.71293	7.15549	7.76263
Pla2g6	9.49962	9.61439	9.55418	9.39742	9.07262	7.54424	7.57551	7.74029	7.98293	7.73829
Arhgap20	8.8414	8.89077	8.73342	9.14162	8.90707	10.0526	10.3282	10.3861	10.3397	10.3042
Tmed3	10.0307	9.8079	9.84056	10.0095	9.64223	7.91065	7.29703	7.50542	8.03577	7.98062
Gnaz	8.30506	8.38282	8.17683	7.65862	7.94584	4.69076	3.92653	3.70561	4.9192	3.33377
Tdrd12	13.6339	13.599	13.6635	13.5098	13.7167	12.3175	12.378	12.2074	12.5973	12.4291
Mtap	9.93409	9.91774	9.7831	9.69829	10.0022	8.44529	8.57557	8.323	8.43639	8.72255
Tox	8.02944	8.32019	8.03636	7.96537	8.37554	9.63756	9.79085	9.93486	9.53318	9.90295
Usp48	11.5543	11.5661	11.5937	11.461	11.522	10.4982	10.6079	10.4361	10.6109	10.5024
Denr	11.6883	11.6402	11.7126	11.6443	11.4895	10.2278	10.3664	10.3105	10.2829	10.6136
Daxx	9.43353	9.30289	9.37565	9.44444	9.35353	10.3746	10.6586	10.6194	10.4921	10.7215
Araf	8.64301	8.45845	8.14678	8.5928	8.59793	6.78161	6.59067	6.15527	6.71171	6.65688
Gpr50	6.22233	5.59312	4.85019	5.92059	4.91583	9.70255	9.80401	9.45887	8.86214	9.18781
Hp	10.5161	10.6665	10.6767	10.4911	10.3701	8.49793	8.08165	8.97138	8.52776	8.58601
Cep128	7.20306	7.73322	7.13154	7.4724	8.14364	9.82606	9.9249	9.99712	9.90671	9.99955
Tgif1	7.66069	7.74598	7.50767	8.25884	8.14364	10.6249	10.8844	10.2356	10.0549	10.412
Clp1	6.66082	6.06998	5.79943	6.67328	7.26657	10.3734	10.7549	10.8258	9.7808	10.9612
Rilpl1	8.98813	8.59522	8.56181	8.72925	8.59793	6.92947	6.99815	7.29097	7.26577	6.90665
Cltrn	7.29615	7.32044	6.93451	6.97113	7.6957	9.89147	10.0489	9.742	9.272	9.53905
Lemd3	2.30122	2.51784	2.99294	2.39374	2.59267	5.2772	6.28755	5.39779	5.84866	5.11291
Vcp-rs	8.00759	7.96923	7.96351	8.07187	8.00921	8.9492	9.03781	8.92743	8.98277	9.12348
Ppfia1	11.9818	11.9942	11.8406	11.9684	12.2009	10.5406	10.6774	10.2199	10.1752	10.4518
Psmd6	12.6617	12.6191	12.7235	12.6863	12.5284	11.5259	11.5144	11.3105	11.6035	11.5716
Usp11	9.52484	9.95532	9.35826	9.29608	9.76746	7.85793	7.88513	7.88822	7.86523	7.84472
Dcbld1	11.0475	10.9352	10.9175	10.9885	11.0874	12.0062	12.1207	11.9463	11.982	12.0885
Krcc1	11.0192	11.2206	11.3037	11.0856	11.1151	9.80184	9.965	9.66023	9.66983	9.97633
Micu1	10.6728	10.5069	10.5135	10.6722	10.7295	11.7147	11.6895	11.7525	11.8015	11.6132
Fbxw2	6.33193	6.5781	6.43497	6.37351	6.59411	7.6871	8.26414	8.09834	8.18826	8.18803
Pik3r4	11.8922	12.0871	11.9806	11.9066	11.93	10.907	10.9302	10.7754	10.8946	10.679
Erbin	6.64674	6.9965	6.18187	6.58011	7.238	9.70441	9.8665	9.51141	9.0511	9.62287
AI463229	7.87504	8.1908	8.23513	8.0945	8.19409	5.83614	5.82802	4.70583	5.27617	5.35624
Sat2	3.78329	3.09821	1.99395	3.2495	4.25669	8.5816	8.04332	8.96559	9.01734	7.98062
Rrp1	9.70201	9.62652	9.72496	9.52372	9.52296	8.064	8.00964	7.93632	8.44813	8.24097
Snrpb	9.81801	9.90214	9.55418	9.86555	9.55805	11.3123	11.2695	11.6004	11.4029	11.8259
Zfp707	7.88706	8.02789	7.29576	8.60862	8.01483	10.5869	10.7189	10.7919	10.5156	10.907
Mrpl23-ps1	9.68662	9.31151	9.64658	9.9061	9.38861	7.94897	7.56008	7.465	7.84761	7.49124
Rhbdf1	14.0423	14.0022	13.982	14.0098	13.8464	12.5333	12.5982	12.591	12.8897	12.8411
Ddc	0	0	0	0	0	3.26831	3.47857	2.32641	3.38374	2.4702
Ank3	9.14403	9.13109	9.08206	9.09186	9.17162	7.96152	8.24014	8.02239	7.95576	8.03158
Zscan4-ps2	4.22337	4.38227	4.1623	4.60901	5.13826	8.08709	7.87893	8.21504	7.23898	7.31319
Faxc	9.12639	9.03296	9.15182	9.06346	8.97212	10.1186	10.0026	10.0168	10.0802	10.1374
Ehf	14.2404	14.3067	14.2714	14.2005	14.4254	13.1095	13.2184	12.9654	13.2661	13.0903
Map9	9.73731	9.8395	9.88676	9.82383	10.0078	11.0253	11.0985	10.9363	10.8569	10.9879
Nop2	7.00769	6.85048	6.29581	6.62745	7.06446	8.75021	9.02381	9.19295	8.73369	9.19453
Fxn	9.3184	9.55941	9.4878	9.22862	9.31984	7.62535	8.06535	7.85107	8.07164	7.90062
Il23a	7.89898	7.83827	7.05808	8.07187	7.9634	10.1059	10.6135	10.908	10.9003	10.5866
Atraid	11.7147	11.7887	11.7447	11.7853	11.6262	10.4287	10.3895	10.3904	10.51	10.7568
Tbc1d8b	4.61897	5.44443	5.31406	5.47947	5.5326	7.78919	7.76241	7.40645	7.47156	7.78062
Pnpo	8.53637	8.96635	8.48381	8.49835	8.39723	10.0468	10.2558	10.3309	10.0549	10.3042
Slc35c1	7.86292	8.02789	7.73344	7.73984	7.50105	6.01535	6.30617	6.25346	6.10752	6.40188
Dnah11	8.73235	8.86468	8.40981	8.56065	9.14365	6.63264	6.86635	6.6494	6.36045	6.1849
Bloc1s2-ps	6.48215	6.12964	6.49981	6.54767	5.81643	3.90998	4.34192	4.25324	3.82913	4.19035
Ccdc9	7.69529	7.8794	7.89283	7.8437	7.77075	6.41266	6.24958	6.56013	6.00524	6.44763
Ccdc93	10.4243	10.0484	10.1594	10.1593	10.6878	8.5816	8.62831	8.6638	8.54973	8.32509
Jam2	10.6969	10.6368	10.7585	10.6965	10.4239	11.7258	11.7232	11.753	11.7969	11.7594
Arf2	6.2598	6.50489	6.18187	6.97113	6.59411	8.82078	9.19842	9.26062	8.6915	9.57385
Dtwd1	9.36212	9.41902	9.28886	9.58095	9.69748	11.0505	10.8821	10.9793	10.6723	10.942
Tbx4	11.2291	11.3724	11.4509	11.3011	11.204	9.96965	10.0336	9.93041	10.0264	10.2969
Efna2	9.11877	9.03035	9.38855	8.72925	8.60168	5.75196	5.90333	5.93625	6.69866	6.47735
Tulp2	5.52921	6.14899	5.38444	6.21726	6.15886	8.17592	8.23529	8.75378	8.47517	8.49814
Cacna1h	8.74891	8.80494	8.7062	8.82033	8.8672	7.01623	6.59067	7.22473	7.34328	6.96025
Twsg1	7.57411	7.66764	7.65731	7.67373	7.68162	8.86821	9.11376	8.86357	8.70462	9.10932
Xrcc5	12.4664	12.4097	12.3382	12.511	12.8118	11.1186	11.2207	10.879	11.0034	11.0948
Zfp980	9.32062	9.21611	9.20626	9.58894	9.81498	7.61744	7.44718	7.45678	7.16501	6.98114
Abcc3	8.79749	8.58105	8.64659	8.82711	8.59793	7.02821	7.55231	7.18547	7.12655	7.11949
Tbcc	11.6278	11.7599	11.8665	11.6538	11.6562	10.1856	10.2268	9.79023	10.347	10.3217
Chmp6	4.43468	4.6227	4.79957	5.44466	4.59382	6.96729	7.24007	7.6129	7.40081	7.4766
Igfbp6	8.04562	8.05379	8.08472	7.61231	7.87957	9.43649	9.81218	9.85422	9.87225	10.1605
Lbx2	8.14908	8.48534	8.46363	8.06042	8.01483	9.82949	9.69344	10.0541	10.1163	10.0174
Actr3b	7.74237	7.61295	7.65018	7.78229	7.33111	3.68632	3.47857	1.5887	2.7361	3.45821
Trappc11	8.16398	8.16251	8.21596	8.18693	8.29462	7.08667	7.11892	6.71979	6.83609	6.97073
R3hcc1l	10.8582	10.9953	10.8105	10.8893	11.0085	11.9604	11.994	12.1626	12.2636	12.2441
Ap1b1	11.5477	11.6445	11.576	11.594	11.226	10.1573	10.0599	10.0154	10.3407	10.1009
Ccdc27	8.4977	8.35393	8.37566	8.58483	8.20888	6.53526	6.5286	6.97134	6.82412	6.99147
Dyrk3	6.12418	6.88551	6.99199	6.65816	6.46857	9.18952	9.09246	9.28636	8.58915	9.11878
Zscan4f	4.83295	5.2066	4.89909	4.99322	5.59401	8.45863	8.2689	8.41921	7.45614	7.70727
Pinlyp	13.1591	12.8803	13.0113	13.0312	12.7776	14.1646	14.1546	14.2808	14.4283	14.3685
Glmp	8.72567	8.97721	8.54654	8.67771	8.62024	10.0903	10.0938	10.4547	10.3781	10.5186
Ctse	0	0	0	0	0	2.67739	2.82541	3.17491	4.16896	3.67888
H1f1	8.02944	8.37463	8.48781	8.35103	8.39723	9.82435	9.8539	10.2053	9.98672	10.3521
Ppp1r7	12.6597	12.4828	12.5872	12.4588	12.6045	11.4422	11.3703	11.1868	11.3662	11.5424
Dlst	11.354	11.4621	11.3939	11.363	11.2935	10.4578	10.3384	10.4203	10.4702	10.3946
Pgk1-rs7	6.27818	6.25994	6.34958	6.04202	6.48487	7.56906	7.70744	7.7335	7.50193	7.51293
Vps52	9.43353	9.7972	9.52722	9.59689	9.21868	7.95526	8.03776	7.81936	8.15042	7.90062
mt-Rnr2	13.8361	13.8486	13.8752	14.007	14.1313	15.4656	15.556	15.3383	15.5179	15.0908
Nrp1	10.8674	10.4476	10.7376	10.8449	10.6368	9.0873	9.31792	8.97138	9.15268	9.39662
Wac	8.9137	9.18129	8.92268	9.01088	9.39509	10.7138	11.0844	10.7919	10.5414	10.9246
Cyp2c53-ps	12.1707	11.7626	11.8201	12.1872	11.7448	9.88489	9.36085	9.6313	10.1904	9.49614
Ece1	8.22208	8.29869	8.15687	8.61254	8.4101	6.55195	6.48023	6.71979	7.00461	6.74503
Znrd1as	12.3946	12.369	12.4061	12.4437	12.417	11.1109	11.1105	10.5611	10.9786	10.9905
Kif5b	10.7071	10.9021	10.7626	10.6322	10.8174	11.9228	12.19	11.8943	11.9024	11.9151
Mrpl39	11.5186	11.5026	11.5494	11.4539	11.1678	9.83972	10.1177	9.76881	10.1212	10.0744
Thada	9.80698	9.89213	9.70102	9.66086	9.80851	8.73567	8.83156	8.67447	8.77468	8.71633
Chst10	5.78189	6.25994	5.87471	5.97039	5.5326	3.26831	3.47857	2.81216	2.25553	3.04718
Cdk14	9.16146	9.26127	8.96349	8.9439	9.46456	10.8236	11.0878	10.8503	10.6187	10.737
Phactr3	10.4518	10.5576	10.5684	10.4996	10.5571	9.29492	9.34068	9.37846	9.54962	9.56868
Rbm19	10.559	10.5292	10.5956	10.587	10.2854	9.28746	9.16566	9.04177	9.16696	9.40824
Zfp609	9.04289	9.00933	8.97779	9.06059	9.14622	10.0409	10.2594	10.238	10.0027	10.2133
Ccdc105	9.77661	9.89499	10.1018	9.7633	9.98078	8.5816	8.74209	8.63495	8.78398	8.74104
Vwa3a	8.74891	8.8879	8.67845	9.07204	8.88267	7.54424	7.21072	7.45678	7.61737	7.35381
H4c4	4.78235	4.44624	4.1623	5.47947	5.33094	7.7244	8.47219	8.14513	8.2477	8.31278
Rpl19-ps3	7.76208	7.79594	7.56183	7.85037	7.97499	6.27868	6.48023	6.29093	5.94021	6.07257
Lhpp	11.7439	11.6963	11.7342	11.7514	11.4413	10.3581	10.3852	10.3871	10.6317	10.4593
Frzb	4.06306	5.56458	5.03657	3.89038	4.46826	8.95862	9.22313	8.17049	8.91104	8.68484
Trim28	11.8926	11.8924	11.9197	11.9703	11.8696	12.8523	12.9772	12.7818	12.9326	12.8298
Tspan8	8.03486	7.90808	7.95775	8.0255	8.09136	9.08156	9.26656	9.50544	9.15268	9.22332
Cluap1	10.4253	10.5209	10.381	10.4066	10.3142	9.21332	9.29247	8.89433	8.98546	9.22769
Ptgfr	4.72992	4.44624	3.4521	4.17158	4.33071	6.96729	6.93973	6.8882	6.78762	6.74503
Rbmx2	9.58696	9.41503	8.99195	9.66464	9.29463	11.2194	10.9339	11.2278	11.0542	11.1408
Rhof	8.67109	9.05876	8.94905	8.87366	8.60541	10.322	10.2108	10.3443	10.6135	10.6044
Top3b	11.4468	11.4698	11.4636	11.3792	11.4053	10.2987	10.2426	10.415	10.4987	10.4796
Prkg1	10.0307	9.94428	10.0363	9.88191	10.487	8.52354	8.17071	8.43185	8.52776	8.27521
Nans	11.1021	11.1765	11.2105	11.055	10.9318	9.62972	9.47428	9.30709	9.7808	9.8184
Trappc4	11.7758	11.9063	11.7843	11.8349	11.7363	12.7608	12.7581	12.8432	12.7391	12.9262
Zbtb8os	10.0774	9.90783	9.97636	10.2029	9.97934	11.1059	11.1158	11.0784	11.0139	11.0918
Traf3	7.93995	7.97466	7.88678	7.95303	8.04813	8.84469	8.93388	8.96269	8.87379	8.86706
Dnlz	12.3861	12.3633	12.4742	12.3522	12.1549	11.0186	10.9933	11.1503	11.0726	11.3191
Arpc1a	9.8054	9.67738	9.64658	9.93775	9.7507	11.1123	10.9451	11.4722	11.2752	11.3273
Lsm1	11.8289	11.7775	11.5717	12.031	11.7587	13.3248	13.1822	13.5809	13.197	13.6076
Stx17	11.5425	11.4932	11.4156	11.506	11.417	10.2304	10.4336	10.1591	10.181	10.4824
Nipsnap1	11.9553	11.8372	11.8856	11.8759	11.6692	10.4036	10.5348	10.6575	10.7745	10.6589
Lmntd2	4.36763	3.24929	4.89909	3.2495	4.65273	0	0	0	0	0
Slc4a5	11.0943	11.0471	11.0254	11.0693	10.8461	9.5447	9.79745	9.61662	9.81294	9.93676
Cdo1	13.7972	13.9618	13.8039	13.8138	13.7614	14.902	14.8868	14.7804	15.0334	15.065
Wdr61	9.87948	9.65218	9.22796	10.0792	10.0699	12.0182	12.0654	12.2861	11.7482	12.2948
Gpatch1	10.6278	10.8154	10.6448	10.49	10.6073	9.25979	9.58516	9.34544	9.22954	9.43309
Id2	9.3184	9.24337	8.98063	9.39742	9.21135	11.3245	11.7809	12.3407	11.3265	12.0138
Agbl3	7.80707	7.98007	8.05266	8.17636	7.95172	6.2986	6.23021	6.6494	6.4566	6.70791
Trap1a	2.30122	2.51784	3.16275	2.39374	2.59267	7.17552	6.19067	8.38929	7.05668	8.00122
Tert	9.10339	9.09413	9.10569	9.08057	9.23082	7.8512	7.92182	7.48939	7.66511	7.39332
Tagap1	7.29615	7.5919	7.40137	7.78924	7.71656	8.98037	9.4598	9.24638	9.14307	9.43688
Tfap2d	4.2973	4.17137	4.24028	3.66695	4.00867	5.99107	5.99799	5.9124	5.59063	6.12983
Cfap221	6.18387	6.31237	6.45145	6.27786	6.579	3.90998	3.71987	4.39765	4.62026	4.26039
Sft2d2	9.50353	9.56663	9.30709	9.58495	9.29463	10.5479	10.7267	10.6431	10.5667	10.5909
Coro2a	8.14408	8.08928	7.89283	7.78229	8.02043	4.62917	4.47952	5.25338	4.16896	5.59182
Ttc4	11.504	11.6449	11.4349	11.5624	11.5561	10.0658	10.383	9.92148	10.2807	10.3135
Rpp21	13.8324	13.6153	13.7906	13.903	13.5543	12.3071	12.2139	12.0366	12.4315	12.4835
Snph	8.9628	9.08412	8.82484	8.5928	8.79058	10.2368	10.0586	10.2175	10.3164	10.1696
Oaz2-ps	4.56012	4.01142	4.51584	4.25433	4.46826	6.19613	6.04308	6.23435	5.89516	5.84074
Rbm34	9.09823	9.15522	8.89281	9.35586	9.08069	10.4467	10.5079	10.4763	10.374	10.7568
AI837181	5.80741	5.47542	5.12144	5.8425	5.86707	8.24428	8.07081	8.72327	7.72426	8.25819
Dctn2	10.4619	10.7337	10.5282	10.489	10.012	8.31932	8.36082	8.56783	8.86798	8.39682
Isg20	5.92868	5.9864	6.03645	5.92059	5.5326	7.32868	7.55231	7.19539	7.51687	7.34578
Tram2	9.53825	9.65556	9.64658	9.4663	9.31529	8.33869	8.31099	8.25825	8.46749	8.39293
Tmem159	8.60712	8.7616	8.8437	8.62426	8.31755	10.6503	10.167	10.742	10.4204	10.2471
Rex2	8.56659	8.48534	8.32287	8.56875	8.86097	7.1094	6.54437	6.94807	6.63158	6.60398
Zfp692	9.79108	9.87189	9.76343	9.61266	9.33116	7.64882	7.67199	8.13487	8.03577	8.02153
Fadd	10.1639	10.2601	10.2785	10.2553	10.0078	8.83108	8.57557	8.43604	8.98277	8.75324
Amz1	8.04025	7.86192	8.06878	8.17105	7.83575	5.72277	6.49654	6.21498	6.02629	6.30577
Spata24	10.4649	10.2556	10.5057	10.2765	10.29	9.11845	9.021	8.6055	8.90821	9.01369
Stxbp2	9.89146	10.0548	10.0621	10.011	9.69573	8.44975	8.48858	8.51734	8.81152	8.64938
Zfp446	3.29861	2.92943	3.57757	2.88416	2.81528	6.23799	5.26842	5.78686	5.98389	6.35462
Ssh1	10.6447	10.6445	10.4968	10.6562	10.3198	9.12404	9.36973	9.07705	9.26538	8.9302
Pde4a	7.04035	7.57769	7.43492	7.20754	6.99786	3.4215	3.47857	3.70561	4.67459	2.87926
Nmnat1	8.02401	8.02789	8.22558	8.17105	7.74391	6.08582	6.10819	6.21498	6.12713	6.69532
Ptges3	11.4196	11.4029	11.4514	11.4301	11.7066	12.6153	12.7709	12.6083	12.5092	12.6625
Kcng1	3.9757	4.24515	4.1623	3.89038	3.59344	0	0	0	0	1.4939
Cdc42bpa	11.3621	11.5315	11.4369	11.4368	12.2616	9.61391	9.59655	9.35211	9.35751	9.33506
Smg7	8.64301	8.8381	8.77658	8.88668	9.01485	9.94142	9.95765	9.93189	9.86059	9.98281
Tmem53	9.68662	9.7972	9.93592	9.36287	9.43759	7.21798	7.62826	7.93632	7.46387	7.80426
Tbc1d20	9.43967	9.57916	9.49577	9.44444	9.30385	10.5706	10.7498	10.8737	10.7399	11.0774
Cdc42ep4	4.56012	5.41277	4.45173	4.33258	4.70933	7.42244	7.70744	7.76046	7.05668	7.98062
Sdf4	11.7713	11.5246	11.6057	11.7034	11.5696	12.7027	12.6025	12.6807	12.8638	12.7383
Eci1	9.64652	9.42499	9.41401	9.49636	9.20398	8.01668	7.54449	7.47318	7.1932	7.37765
Nckap5	8.95139	9.06896	8.82167	8.4941	9.29925	6.27868	6.63553	5.43174	5.82484	5.67111
Fbxw5	9.20293	8.94713	9.1793	9.17121	8.88267	5.63148	6.28755	5.49733	6.4566	4.90995
Tomm20	10.0361	10.0727	9.79446	10.249	10.1359	11.9686	12.0582	12.7342	12.0368	12.6978
Otub2	12.5508	12.5893	12.6692	12.4898	12.2625	11.2913	11.2594	11.238	11.3672	11.4244
Asap2	9.58143	9.55035	9.5769	9.73657	9.40797	7.36692	7.26883	7.27235	7.90554	7.96497
Cgn	9.47594	9.48903	9.44727	9.45977	9.65309	8.48495	8.43883	8.26768	8.42851	8.16539
Lamb2	11.3078	11.2303	11.3127	11.4195	11.1262	10.0334	9.90976	9.77709	10.1574	10.142
Etv1	10.8674	10.9567	10.7113	10.6476	11.0659	12.0914	12.2861	12.0283	12.1202	12.2256
Pbdc1	10.9713	10.9092	10.6322	11.0906	11.1678	12.8154	12.5973	12.9505	12.4246	13.0199
Arid3b	9.06422	9.01461	8.85923	9.13345	8.87031	10.1909	10.2426	10.1867	9.95826	10.1741
Aldh18a1	8.82587	8.9987	8.78961	8.76143	9.15897	6.8507	7.34283	7.3543	7.37644	7.3855
Mblac2	6.90501	6.73998	6.71993	7.23835	6.73708	8.29969	8.55236	8.37627	8.26551	8.2962
Septin11	10.159	9.80637	9.86538	9.95176	10.3457	8.56525	8.46806	8.0824	8.39249	8.26246
Tnfsf13	6.58904	5.92036	5.66451	6.08786	6.31291	8.01668	8.19589	8.14513	8.04095	8.10481
Zfp939	9.20293	9.59689	9.32286	9.22349	9.68342	7.15382	7.8283	7.06084	7.22994	7.46923
Bank1	9.52484	9.43488	9.13405	9.33463	9.74055	11.1957	11.4042	11.3037	10.8317	11.2454
Phykpl	9.32283	9.56302	9.51746	9.33937	9.31529	8.0928	7.50474	7.69906	8.0043	7.92778
Cenph	12.3461	12.2711	12.3681	12.3267	12.2784	13.1862	13.2003	13.1493	13.2329	13.1624
Gripap1	8.19332	7.94175	7.27738	7.71814	8.21867	3.80248	3.34088	5.00543	4.37985	4.11673
Tor1aip2	5.95176	6.12964	6.53118	6.04202	6.80358	8.61773	8.79248	8.5943	8.25663	8.37725
Platr30	11.5735	11.4539	11.4307	11.4734	11.7023	10.4185	10.5475	10.2979	10.445	10.4658
Ankrd10	6.63253	6.41184	6.63587	6.35488	6.0091	8.27978	8.01531	8.1297	8.08674	7.89513
Rnf113a2	11.1534	10.8856	11.0854	10.9741	10.951	9.90939	9.965	9.99712	10.0067	10.0634
Tmem106c	11.8753	11.8845	11.9234	11.8848	11.5857	10.496	10.4896	10.5183	10.8076	10.539
Col9a2	0	0	0	0	0	4.10358	3.01842	3.81256	2.51573	3.04718
Sar1b	12.7786	12.7043	12.8093	12.6493	12.7105	11.7617	11.6766	11.6749	11.878	11.7804
Idi1	7.92836	8.08928	7.78638	7.90901	8.25714	9.58784	9.89907	9.61846	9.40045	9.98799
Ifi30	8.05631	8.11902	8.21113	8.10011	8.18912	6.21721	6.19067	6.5291	6.79989	6.72039
Mpv17l2	9.26873	9.01725	9.22317	9.32269	8.78401	7.36692	7.16044	7.4813	7.6917	7.51293
Tnip3	9.56468	9.32433	9.48379	9.48783	9.44594	8.10416	8.42612	8.18549	8.33462	8.01141
Scpep1	12.8565	12.7286	12.9177	12.738	12.5168	11.136	11.1555	11.3952	11.509	11.4699
Arhgef28	9.25488	9.34964	9.15182	8.9439	9.29	5.50002	6.77573	5.86349	5.96221	5.03512
Srsf6	9.12893	9.02774	8.93153	9.30096	8.61285	10.5808	10.4998	10.8393	10.7407	10.871
D5Ertd579e	9.80223	9.69888	9.75349	9.87539	9.68166	10.7764	10.8007	10.6947	10.8924	10.9905
Gucd1	7.15415	6.73998	6.46775	6.81632	6.81652	8.36255	8.33385	8.18051	8.37209	8.29203
Wdr45	8.02944	8.42312	7.87461	7.98972	8.33564	9.58175	9.73354	9.66915	9.60487	9.91793
Olfr1164	6.41731	6.75268	6.79936	6.41006	7.03154	4.42684	3.47857	3.46453	2.92722	3.67888
Tet2	6.12418	6.53462	5.9228	6.62745	6.5483	8.69867	8.93986	9.08241	8.2022	8.81273
Hdac11	3.29861	5.31336	4.69268	4.33258	4.09616	8.0346	8.23529	8.3936	8.04611	8.13775
Ifi27	7.19341	6.50489	6.82489	6.90863	6.36668	4.69076	4.54369	5.00543	4.82627	4.72415
Dnm2	9.83982	9.83503	9.93592	9.9045	9.35353	7.73174	8.20087	7.98286	8.2022	8.10956
Mcl1	6.52893	6.6341	6.43497	7.2883	7.12812	9.12125	9.28779	9.35874	8.77157	9.11642
Helz	7.55163	7.9583	7.68546	7.50656	7.84841	5.78057	5.66448	6.17545	5.34478	5.44915
Rec114	9.88848	9.75836	9.72834	10.0491	9.67634	8.47623	8.61344	8.34544	8.60672	8.67205
Ppib	11.8231	11.7192	11.7692	11.7492	11.5066	10.7304	10.5089	10.5418	10.6538	10.6161
Fam13b	7.81338	8.0383	7.83117	7.857	8.24283	9.56951	9.74893	9.42134	9.2318	9.48704
Tfe3	11.3594	11.4219	11.3561	11.318	11.2929	12.2298	12.3728	12.2776	12.186	12.2756
Prss37	8.84448	8.53766	8.80252	8.58882	8.47682	10.0585	10.3441	9.98288	10.4313	10.0312
Srrm4	4.49876	5.59312	5.24007	5.21603	5.25693	2.41077	2.82541	2.0042	2.7361	2.21194
Dvl3	8.89	9.13109	9.07675	8.96862	9.29463	7.32868	7.52872	6.95975	7.50193	7.6033
Cep57	10.9391	10.9919	10.9344	10.9665	11.0057	12.548	12.5106	12.5573	12.0109	12.6368
Slc37a4	4.9291	5.59312	4.69268	4.25433	5.13826	7.53588	7.53662	7.78694	8.04095	8.06622
Rtn4	7.90491	7.65416	7.67847	7.7753	7.9922	9.35561	9.47016	9.55249	8.97196	9.33506
Trpa1	7.63953	7.58481	7.65018	7.20754	8.03711	9.41612	9.47839	9.3828	9.22954	9.26863
Zmym5	6.08297	6.68801	6.05814	6.70304	7.14873	9.55716	9.77088	9.60179	8.88536	9.48704
Pvt1	11.5468	11.3724	11.5675	11.4756	11.3176	10.2108	10.4325	9.9656	10.1657	10.1386
Rora	10.5925	10.466	10.4161	10.595	10.8719	8.90765	9.18591	8.57164	8.75906	8.49088
mt-Nd4l	8.28703	8.43893	8.53111	8.53191	8.97789	7.04009	6.51266	6.6349	6.54674	6.81652
Gys2	6.10372	6.51983	6.01442	6.11025	5.84197	8.44529	7.90969	7.93632	8.01486	7.80426
Atp5g3	10.6658	10.7918	10.8522	10.7651	10.1411	8.47623	8.23529	8.59805	8.95011	8.32509
Dhfr	11.7575	11.6918	11.6824	11.683	11.6922	12.6727	12.6549	12.5995	12.5721	12.4962
Shisa2	1.98059	3.09821	1.99395	1.64505	3.17814	7.06357	7.32469	7.29097	5.96221	6.70791
Hnrnpab	9.77013	9.74252	9.75847	9.88028	9.78237	10.6229	10.6828	10.6895	10.6453	10.7613
Ccdc113	8.58884	8.72982	8.85303	8.54018	8.62024	9.83632	9.99256	10.0527	9.76992	9.74853
Pin4	11.5675	11.2766	11.5052	11.6269	11.269	10.2586	10.3191	10.2771	10.3217	10.2886
Gnrh1	13.9173	13.4762	13.8253	13.7838	13.6893	14.8902	14.9057	14.9507	15.0172	14.8682
B3gnt7	8.8537	9.00403	8.91676	9.0079	8.67811	10.1143	10.2047	10.3719	10.1562	9.96457
Esd	10.4809	10.4718	10.6819	10.6244	10.3004	9.19484	9.20835	9.08774	9.4616	9.14447
Setd5	7.74897	7.91939	7.89283	7.98972	8.0699	9.1626	9.10315	9.10362	8.89683	9.24507
Erich1	8.87196	8.96635	8.72327	9.03156	8.84211	10.2938	10.217	10.2829	9.99608	10.546
B4galt2	11.235	11.0682	11.1619	11.1343	10.8896	9.75755	9.98536	9.76881	10.051	9.88504
Zp4-ps	10.9188	10.7872	10.9366	10.971	10.8602	11.9111	11.8284	11.7672	12.009	11.9063
Rgl2	8.74231	8.68744	8.61766	8.47266	8.38859	7.30918	7.0321	7.26295	7.2569	7.46181
Tmco4	8.7943	9.00668	9.00597	8.77901	8.55997	7.34793	7.2593	6.95975	7.50193	7.31319
Kirrel3os	3.78329	4.50749	4.07987	4.72961	4.5324	0	0	1.5887	0	0
Pik3cb	8.41293	8.45067	8.52723	8.33686	8.32663	9.43649	9.40902	9.50743	9.33027	9.62121
Hdhd5	5.22268	5.6211	5.27754	5.51347	5.76396	7.06357	7.52872	7.3275	7.44836	7.85608
Cuedc1	7.19341	6.88551	7.01436	7.23835	6.87953	3.80248	4.60513	5.0929	4.50506	4.19035
Melk	12.6573	12.6953	12.5143	12.6014	12.9716	11.3816	11.5421	11.1528	11.2992	11.2817
Apeh	10.9224	10.9028	10.8799	11.0586	10.6728	9.85326	9.66667	9.57355	9.74475	9.75612
Nfix	8.24093	8.1908	8.55801	8.07187	8.16403	5.80863	5.44682	6.11405	6.32692	6.37055
Ighv1-46	9.30502	8.88501	8.98347	9.14434	9.07262	7.60949	7.72138	7.52127	7.84168	7.32141
Ints1	9.41704	9.22526	9.13915	9.23627	8.8294	7.2894	7.60589	7.31845	7.6851	7.09094
Rpn1	10.9217	10.9986	10.9799	10.9923	11.026	9.79134	9.95765	9.7164	10.0853	9.93543
Nmrk1	2.97733	3.09821	4.07987	4.0838	4.65273	7.53588	7.93384	7.50542	7.23898	7.48394
Ppp2r2a	10.4649	10.6411	10.5292	10.3826	10.6486	9.33887	9.52682	9.15534	9.26538	9.41209
Inca1	9.29603	9.34964	9.21111	9.31789	9.16405	7.32868	7.57551	7.95978	7.95027	7.57609
Mrpl36	10.8164	10.588	10.8304	10.8323	10.5299	9.6894	9.40902	9.36754	9.42245	9.49796
Mrpl1	11.3134	11.3023	11.4375	11.3489	11.4961	10.3746	10.2808	10.3871	10.4044	10.515
Def6	10.3162	10.3898	10.4858	10.2081	10.0887	8.81733	8.88208	9.16041	9.00414	9.10932
Rgsl1	9.43148	8.9987	9.1867	9.37217	9.2138	7.44942	7.79573	7.78694	7.78107	7.98579
Eif4g3	10.9485	11.1188	11.1385	10.9181	10.9837	10.023	10.0252	9.78532	10.0133	9.87252
Map3k9	8.66063	8.67748	8.53498	8.67395	8.489	7.63321	7.67915	7.583	7.72426	7.68197
Selenof	12.548	12.6839	12.4069	12.417	12.7129	13.6346	13.8093	13.6003	13.6657	13.7289
Psmd14	10.6562	10.698	10.38	10.6244	10.7045	11.7769	11.7348	11.7672	11.5876	11.8463
Mab21l3	2.97733	3.24929	1.99395	3.40247	2.59267	0	0	0	0	0
Cmc2	13.6705	13.5593	13.6478	13.633	13.3773	12.2141	12.2262	12.2936	12.5575	12.4569
Mecr	12.846	12.7212	12.9308	12.745	12.6047	11.5338	11.5989	11.5193	11.8102	11.6397
Tmem256	8.91663	8.60226	8.93446	9.13071	8.69922	7.39495	7.38723	7.36312	7.65839	7.3618
Hmgcs2	3.78329	3.09821	3.16275	3.66695	3.46784	5.69298	5.90333	5.83839	6.12713	5.22225
Necab2	11.7193	11.6893	11.8069	11.7665	11.6549	12.8415	12.654	12.8646	12.6361	12.9192
Gdi1	8.19815	8.33716	8.21113	8.00175	8.19904	7.05188	6.82821	6.74702	6.64525	6.46257
Sumo2	13.3555	13.3299	13.4796	13.2127	13.2364	12.3933	12.2693	12.2945	12.3778	12.3525
Hip1r	10.336	10.2011	10.2399	10.1964	10.1385	8.96798	9.04059	8.48537	8.84151	8.93824
Ncbp1	6.83227	7.0386	7.24937	7.18662	7.238	8.41823	8.42612	8.50543	8.2831	8.67205
Lias	6.66082	6.59231	5.96934	6.94645	6.63851	8.69115	8.56401	8.67092	8.37619	8.81855
Nabp1	5.92868	5.7279	6.03645	5.67238	6.4354	8.0346	8.52083	7.90645	7.81774	8.10956
Zfp967	5.367	5.2066	5.69253	5.47947	5.62377	4.10358	4.10727	3.91212	3.73	3.67888
Ccdc30	8.15903	8.13851	8.12124	7.73984	8.30842	6.61686	6.43018	6.71979	6.20302	6.33852
Hsd17b12	9.34479	9.30073	9.23987	9.41101	9.48294	10.2838	10.289	10.3275	10.4731	10.4158
Zfp954	5.14471	5.34726	4.85019	5.44466	5.50089	7.8911	7.2008	8.11932	7.46387	8.15624
Acsl4	7.6324	7.57769	7.81215	7.68868	7.9161	9.01389	9.29247	8.96849	8.83556	9.06597
mt-Nd4	11.5543	11.5213	11.8939	11.8453	12.2563	10.1408	10.0831	10.0486	9.97324	9.71306
Stag2	8.13403	8.22311	8.06878	8.39728	8.49303	10.1283	10.311	9.96849	9.58018	10.0961
Grk2	7.20306	7.2683	7.1719	7.17604	7.36674	6.08582	5.80202	5.88815	6.02629	6.2552
Mknk1	11.7879	11.8881	11.8681	11.7249	11.6799	10.1802	10.6449	10.3499	10.6681	10.4033
Olfr214	8.90485	8.98261	8.92858	8.99292	9.12817	7.89765	7.74204	7.95978	7.87106	7.55534
Nacc2	8.8321	8.96907	8.64659	8.8671	8.67811	7.58536	7.73518	7.56016	7.6718	7.37765
Frg1	10.635	10.6385	10.6924	10.7748	10.5111	11.5148	11.6228	11.6824	11.7073	11.675
Gpkow	4.36763	4.09361	4.07987	4.78633	4.33071	7.25923	7.51277	6.99424	6.29259	7.21077
Cpne9	13.8774	13.8404	13.8405	13.8053	13.7882	12.6303	12.7623	12.5849	12.9577	12.8135
Xbp1	5.70248	6.11003	4.99218	6.31688	6.11763	8.73201	9.45146	9.66915	8.76533	9.48887
Zfp541	9.61434	9.67405	9.69238	9.70566	9.64767	8.6798	8.59463	8.67447	8.88536	8.67846
Gsta4	13.1541	13.1438	13.1669	13.1717	12.9398	11.9316	11.5159	12.0224	11.7012	11.8
Vwa7	6.80718	7.41138	7.77987	7.43741	7.12812	3.68632	2.33878	3.81256	3.92188	3.95716
Znhit1	11.7497	11.4466	11.667	11.6014	11.2854	10.1129	9.9606	10.0703	10.2653	10.3501
Cdk6	7.77508	7.39527	7.56183	7.39245	7.55609	5.31681	5.14972	4.81276	4.82627	3.95716
Mta1	8.89	9.0225	9.1315	9.05194	9.04265	7.6871	7.92182	7.34542	7.66511	7.77464
Socs2	6.33193	6.54926	5.45155	6.67328	5.81643	8.71358	8.76582	9.25115	9.06387	9.20123
Rbm12	8.40877	8.20935	8.17683	8.0945	8.39723	9.47201	9.8138	9.43814	9.43036	9.54432
ENSMUSG00000110863	4.88183	4.17137	4.38463	4.54471	4.09616	6.97969	6.15002	6.87592	6.83609	6.75719
Tead1	5.4665	5.59312	5.85005	5.64196	5.86707	2.90234	2.33878	3.5901	2.25553	2.21194
Usp22	7.74237	8.02265	7.56183	8.04306	7.66741	9.18149	9.39387	9.24161	9.09409	9.43309
Rln3	12.5835	12.4326	12.4164	12.5199	12.3039	13.5228	13.4142	13.7722	13.6458	13.7027
Tmx1	6.60368	6.51983	6.36707	6.46321	6.63851	8.41823	9.10048	8.80649	8.10664	8.44273
Tox3	12.0946	12.0406	11.9545	12.0772	12.2476	13.2923	13.249	13.2692	12.989	13.1607
Abcb8	10.2502	10.4019	10.4255	10.4212	9.98794	8.92698	8.75908	8.57924	9.06387	8.7441
Rims2	7.7089	7.70734	7.42661	7.23835	7.9161	9.02589	9.33162	9.20527	9.35959	9.18105
Prodh	9.92246	9.9429	9.99897	9.81874	9.50708	7.41334	7.98096	7.91847	8.26108	8.02657
Ccl27a	9.6849	9.76934	9.67669	10.0821	9.89798	7.98014	8.32475	8.21504	8.38437	8.5654
AA645442	7.32295	7.0386	7.68546	7.70349	6.91606	5.19457	5.0648	5.17537	5.56209	5.07454
Chd5	7.61805	7.34581	7.01436	7.76122	7.62391	4.86118	5.19038	5.46491	5.59063	5.50792
Gpbp1l1	8.01856	8.04348	8.04724	8.21303	8.49303	9.5654	9.70225	9.73181	9.35127	9.58924
Lyplal1	11.764	11.8177	11.846	11.5695	11.8715	10.5645	10.6979	10.634	10.8265	10.7324
Ctsb	11.9092	11.97	11.7859	12.0302	12.0733	12.9218	13.0039	13.2341	13.188	13.2042
Prmt5	9.02396	9.37656	9.22317	9.17652	8.85471	6.78161	7.38723	6.79997	6.64525	7.41651
ENSMUSG00000099474	11.3156	11.2057	11.3003	11.1492	10.9986	9.54262	9.37194	9.88365	9.7495	9.93409
Trim12c	5.647	5.2066	5.07963	5.73134	5.29441	8.07559	7.91577	8.68858	7.51687	8.57574
Entpd4	6.81978	6.9084	6.74689	6.81632	6.68158	5.59972	4.97456	4.81276	4.9192	4.8657
Kif9	9.13146	9.13595	8.91081	9.00193	9.31072	7.74632	7.92182	7.583	7.85351	7.95971
Nav2	11.1614	11.0059	11.1283	11.07	11.2578	10.2355	10.1984	10.1917	10.1704	10.2385
Mtrf1	10.6518	10.4631	10.6385	10.7249	10.5933	9.58378	9.60033	9.66737	9.75582	9.58754
Asxl2	7.75554	7.63371	8.01433	8.07187	8.04263	9.27495	9.13214	9.29561	9.07906	9.30637
Slc30a1	7.90491	7.55611	7.75352	7.89619	8.09136	9.26991	9.69167	9.42345	9.15507	9.47236
Ide	10.3972	10.6906	10.437	10.3618	10.5829	9.12683	9.41547	9.08508	9.19278	9.39273
Dhx57	11.6684	11.6706	11.6331	11.5389	11.7329	10.711	10.7171	10.6602	10.8204	10.792
Mtx1	11.993	11.9869	12.0448	11.9468	11.8684	10.8964	10.8759	10.8566	11.1064	11.0652
Mrps23	12.5947	12.4306	12.5074	12.5126	12.3162	11.3281	11.1191	10.9117	11.377	11.2362
Fra10ac1	12.3763	12.3579	12.4307	12.302	12.2787	11.2587	11.2995	11.356	11.5141	11.4504
Adra2a	2.30122	2.51784	2.80044	1.64505	3.59344	7.44049	7.48852	7.08238	6.02629	6.97073
Rhebl1	8.48589	8.47387	8.18671	8.82372	7.89795	10.8201	10.7792	11.7437	10.7938	11.2974
Cby2	10.1352	9.82454	9.96922	9.93775	10.1191	7.8512	8.3429	8.44021	8.62753	8.15624
Pcsk6	9.19328	9.17187	8.67143	8.82711	9.16151	7.53588	6.93973	7.04995	7.31791	7.31319
Aldh1a2	11.4724	11.4343	11.2773	11.0913	11.1462	12.4397	12.3463	12.552	12.4859	12.5631
Creb1	7.04035	7.07952	6.99199	6.80264	6.98645	8.33387	8.32018	8.61292	8.05125	8.24097
B4galt3	6.58904	7.37897	6.65022	7.73264	7.16905	9.45658	9.82676	9.48739	9.68315	9.74242
Ehbp1l1	6.18387	6.50489	6.03645	6.35488	5.91598	7.61744	7.83473	7.71982	7.96124	7.58976
Pgd	8.38353	8.43104	8.65016	8.61254	8.41861	9.41156	9.57368	9.60551	9.61185	9.66867
Mocs2	11.6093	11.3475	11.5238	11.5885	11.3283	10.1896	10.014	9.98716	9.52765	9.7115
Castor2	7.31407	7.56334	7.30486	7.57255	7.32207	8.91089	8.85388	9.1115	8.65143	8.59958
Dclk3	9.12386	9.21611	9.1867	9.01978	9.3994	10.3722	10.2414	10.1954	10.4104	10.4518
Rab30	4.56012	4.44624	4.94639	4.60901	5.50089	7.05188	6.86635	7.11409	7.03608	7.25434
Tsr2	7.60355	7.71385	7.34953	8.13874	8.04813	9.58986	9.60221	9.66737	9.41648	9.83284
Txndc2	12.3935	12.471	12.2599	12.3225	12.716	11.0261	11.179	10.6495	11.0387	10.9015
Zc3h10	6.74249	6.86226	6.84998	7.17604	6.62386	8.16511	8.54454	8.53306	8.216	8.5826
Nos3	9.29378	9.44861	9.35826	9.18709	9.31301	7.05188	7.38723	6.38057	7.16501	7.48394
Gtf2b	13.6922	13.5392	13.6758	13.6047	13.3948	14.5619	14.5426	14.7085	14.5753	14.7037
Plekhg5	7.62524	7.90239	7.82486	7.89619	7.93402	5.53402	6.10819	5.78686	6.44101	5.8177
Exosc9	10.4488	10.2822	10.1379	10.4122	10.4207	9.17612	9.03502	8.90646	8.99349	8.61303
Tmx2	7.10353	6.88551	7.02542	6.77488	7.39289	8.87486	8.86334	8.60178	8.47517	9.05369
Rnf220	13.2117	13.3419	13.2775	13.2195	13.128	12.2385	12.1358	12.0868	12.3818	12.2505
Rnf6	9.72229	9.78024	9.5769	9.89648	9.85786	11.2128	11.7851	11.1265	11.2702	11.253
Zbtb40	7.482	7.55611	7.23039	7.48102	7.199	5.53402	4.60513	5.17537	4.37985	5.11291
Eef1akmt1	9.29152	8.97179	8.95484	9.04324	8.99791	10.3898	10.3041	10.535	10.1454	10.6319
Trip11	10.5411	10.7622	10.7139	10.579	10.8539	9.31706	9.52682	9.30251	9.02781	9.49614
Vps9d1	9.67106	9.5467	9.59742	9.5567	9.34238	8.4542	8.62831	8.3936	8.36797	8.33729
Zfx	6.78165	6.97497	6.81218	7.55633	6.7234	9.6473	9.63388	9.85265	8.9638	10.1222
Cmklr1	7.31407	6.88551	7.65018	7.24848	7.34904	5.4295	4.72067	4.86339	4.9192	5.47883
Elmod1	1.98059	3.24929	1.57959	2.88416	2.32933	5.86315	5.72108	6.60546	6.58979	6.05297
Trappc2l	12.8776	12.6206	12.6945	12.9476	12.5935	11.3927	11.0831	11.3139	11.2741	11.6232
Malrd1	7.20306	7.2683	7.2208	7.35544	7.59416	6.06271	5.90333	5.43174	5.61861	5.77047
Stk19-ps1	1.98059	2.73826	1.57959	3.07836	3.17814	5.99107	5.74856	6.00552	6.23952	6.41729
Cnnm2	11.6188	11.5584	11.3756	11.5425	11.7393	10.3245	10.408	9.89129	10.2553	10.1362
Ptges2	9.78306	9.75678	9.82008	9.69088	9.50309	8.04643	7.80885	7.60549	8.32191	8.2496
Ccdc32	5.26014	5.53547	5.41838	6.08786	5.40134	7.41334	7.2593	7.81293	7.62429	7.82752
Pcca	10.5925	10.4437	10.4788	10.5186	10.4281	9.60594	9.56983	9.48335	9.66313	9.4312
Iglj3	6.22233	6.06998	6.12133	5.94571	5.86707	4.56483	4.60513	4.91231	4.82627	4.90995
Utp3	11.3453	11.451	11.3451	11.3792	11.2929	10.1172	10.2843	9.73861	10.008	10.2133
Ift172	6.92847	7.00714	7.05808	7.23835	7.07526	5.39291	5.54415	5.36302	5.75092	4.95289
Tonsl	9.0321	9.13352	8.94614	8.93138	8.81335	7.83765	7.90969	7.63493	7.7561	7.98579
Rhbdd2	9.98112	10.2045	10.2587	9.94399	9.87032	8.66453	8.57173	8.53306	8.75906	8.95153
Surf6	8.48193	8.7553	8.74349	8.71471	8.64947	10.2826	10.3271	10.5486	9.94727	10.7636
Rexo1	10.9063	11.0112	11.0391	10.579	10.5131	8.68738	8.94581	8.82896	9.07906	9.3592
Tcf12	8.50161	8.54863	8.36699	8.48984	8.63493	9.81918	9.98968	9.93929	9.51282	10.0768
Gli3	7.80073	8.94713	8.50371	7.53166	8.40153	11.1943	11.6873	11.0307	11.2243	11.0822
AC151602.1	9.82896	10.1812	10.0781	9.9045	9.41862	7.36692	7.63564	8.03349	8.03577	7.93851
Acpp	8.80384	8.82011	8.79608	8.70738	8.90707	7.73174	7.92182	7.87594	7.85938	7.96497
Mfsd13a	8.04562	8.2001	8.41402	8.26883	7.77075	5.2772	4.8783	5.46491	6.08764	4.72415
Tsr1	6.90501	6.6203	6.93451	6.64289	7.54057	8.95235	9.12691	8.82577	8.76533	8.99069
Jam3	9.84446	9.91774	9.79122	9.5628	10.0523	11.052	11.1484	10.9215	11.0027	11.0936
Mlf1	9.29378	8.81708	9.11348	9.01682	9.11775	7.2894	6.9035	7.45678	6.99397	6.50646
Abi2	6.36669	6.72716	6.71993	7.34604	6.70959	8.69115	8.79578	8.56401	8.54244	8.68165
Fbxl22	12.2376	12.0596	12.4299	12.0028	11.704	9.84988	10.042	9.99995	10.3699	10.4924
H1f4	3.8827	2.73826	2.57824	3.40247	3.17814	6.06271	6.30617	7.29097	6.79989	7.2019
Erfe	7.79436	7.38714	7.53113	7.64335	7.63125	8.94605	8.95469	8.67092	8.69479	8.95417
Mib2	7.29615	6.93094	7.30486	7.16539	7.14873	5.2772	5.80202	5.64935	5.04825	5.38788
Tcf4	6.70223	6.59231	6.51558	6.56398	6.82934	4.86118	4.01973	3.70561	3.92188	3.45821
Ncln	8.30506	8.34557	8.34951	8.42434	8.03711	7.21798	7.29703	7.25349	7.21169	7.1567
Chp2	6.64674	6.67472	6.57698	6.80264	6.29453	4.80658	4.26787	4.25324	4.9192	4.90995
Atxn7l1	9.23385	9.32858	9.22076	9.18182	9.26662	5.66256	5.19038	6.00552	4.00903	5.92941
Glb1l3	5.367	4.67703	4.94639	4.99322	5.29441	6.76739	6.69326	7.19539	7.30074	7.11949
Myo19	9.84137	10.0394	9.78147	9.73837	9.48496	8.15968	8.22064	7.8821	8.44031	8.35741
Use1	13.092	13.167	13.16	13.1694	13.039	13.9748	13.9655	14.1678	14.191	14.0901
Plut	8.44174	8.56673	8.52723	8.51103	8.47274	9.62381	9.37636	9.34098	9.52396	9.56177
C8b	12.3977	12.4147	12.4229	12.4145	12.2631	11.4971	11.3906	11.4091	11.5572	11.542
Inip	12.1484	12.1258	12.2026	11.9374	12.101	13.0626	13.1118	13.1738	12.9806	13.2411
Cnpy2	11.5576	11.4875	11.6806	11.5419	11.4266	9.81227	9.69697	10.3936	10.1027	10.0237
Mob1a	9.26643	9.30073	9.23274	9.25899	9.23082	10.606	10.8106	10.644	10.2653	10.9185
Pim3	5.22268	5.75341	5.41838	5.33487	5.43529	7.39495	7.33379	7.33648	6.79989	7.65622
Sycp1	9.21012	8.8676	9.13915	9.01385	9.39293	7.94265	7.73518	7.75377	7.59642	7.86734
Sdhaf3	9.98671	9.85873	9.98062	10.1087	9.73885	8.90765	8.58322	8.6055	8.82359	8.76834
Ccdc42	9.24323	9.14079	9.11865	9.01088	8.68518	6.95479	6.48023	6.23435	7.03608	7.2019
ENSMUSG00000099338	6.46621	6.897	6.66444	6.74657	6.93991	3.68632	2.60251	4.00525	4.24274	3.45821
Eno1	11.6421	11.6823	11.758	11.6245	11.4835	12.5758	12.6752	12.9479	12.8825	12.8497
ENSMUSG00000100164	10.5823	10.4899	10.4565	10.4423	10.2003	9.11284	9.22067	9.35653	9.43234	9.199
Rprd1b	5.67501	5.92036	5.66451	5.99467	5.46847	7.92994	7.73518	8.19541	7.39273	8.38511
Lpin1	7.62524	7.97466	7.40137	7.87018	7.88572	5.63148	6.10819	5.64935	5.72541	6.2552
Rbm5	8.81647	8.93603	8.32287	8.91557	8.78071	10.6347	10.9272	10.5134	10.2408	10.8556
Gon4l	11.884	11.9303	11.875	11.7317	11.6755	10.8321	10.9234	10.9155	10.8867	10.8356
Selenos	6.41731	6.50489	6.49981	7.53166	7.31297	10.0155	10.1934	10.6286	9.72236	11.0091
Plxna2	9.38984	9.47568	9.34509	9.19497	9.53083	7.91711	8.30174	7.71293	8.06148	7.85608
Cd160	12.8776	12.8983	12.9942	12.8689	12.8618	11.8944	12.0302	11.9378	12.1067	12.0423
Ppil2	11.5842	11.6606	11.5272	11.5055	11.4266	10.3711	10.4504	10.3139	10.6897	10.4043
H2bc12	9.21012	9.10903	9.15685	8.93138	8.81658	10.2173	10.5109	10.6584	10.6368	10.857
Mir8114	1.98059	2.25755	1.99395	2.06742	1.59113	3.80248	3.60426	4.46478	4.16896	4.11673
Jade3	4.14544	4.72939	4.38463	5.33487	4.70933	7.93631	8.16051	8.30021	7.05668	8.38118
Fnbp4	12.256	12.3001	12.2189	12.2919	12.3218	11.2776	11.3884	11.2659	11.3621	11.5163
Vgll1	8.61437	8.84405	8.40558	8.61646	8.96051	10.8192	10.6531	10.4985	10.1857	10.2133
Cnn1	10.8054	10.5134	10.5974	10.4858	10.1334	8.39529	8.4346	8.28171	8.98007	8.80396
Msantd4	8.58146	8.70389	8.56181	8.88018	9.00075	10.0658	10.465	10.2782	10.0067	10.1245
Bcap31	12.912	12.9728	12.8939	12.9392	12.9221	13.666	13.7144	13.7366	13.769	13.749
Casp8	11.1694	11.1917	11.2646	11.174	11.3973	10.086	9.96646	10.2653	10.2598	10.2439
Adhfe1	9.83673	9.67738	9.51746	9.63985	9.81336	10.8742	10.7851	10.7754	10.8974	10.6228
Pemt	9.05093	8.9987	8.97779	8.85057	8.36236	6.95479	6.55997	7.01679	7.07699	7.21959
Ankrd49	12.0164	12.0672	12.164	12.0214	11.8892	11.032	11.1426	11.0056	11.0244	11.1713
Fbxo15	9.846	9.85873	9.82008	9.74375	9.71832	10.9375	10.8203	11.0602	10.9691	10.6524
Ddr2	9.09823	9.21611	9.19407	9.1632	9.37117	8.0046	8.19089	8.13487	8.33462	8.12372
Defb20	5.14471	5.8746	5.96934	5.8425	5.62377	7.69464	7.34283	7.95395	7.86523	7.95971
Mad2l1bp	10.7439	10.716	10.6906	10.9101	10.5914	9.74491	9.24982	9.40006	9.53501	9.38295
Narf	8.68837	8.59169	8.53885	8.51523	8.71658	9.54053	9.62092	9.61662	9.42046	9.58754
Mycbp2	11.5344	11.4813	11.4828	11.5373	11.789	10.4433	10.6125	10.3253	10.2283	10.375
Slc6a5	3.14689	3.92426	4.07987	4.0838	3.81594	6.27868	6.85374	6.41493	6.85973	5.92941
Fmo5	8.10344	8.31163	8.22078	8.10569	8.52492	9.73031	10.0599	9.44854	9.73839	9.72084
Dhtkd1	6.96295	6.73998	6.70625	6.92135	7.14873	8.6798	9.15799	8.68507	8.45978	8.38511
Ndufs6	12.2673	12.0178	12.2561	12.2332	11.9022	10.8019	10.7776	10.7138	11.0619	10.9808
Atf3	6.41731	6.9084	6.34958	6.8958	6.84205	3.68632	4.34192	4.76028	3.92188	4.45217
Sgpl1	3.9757	4.24515	3.57757	3.66695	3.33025	6.97969	7.0977	6.93629	5.82484	6.76926
Pole	9.61072	9.66735	9.58066	9.80164	9.87497	8.24428	8.43883	7.79999	8.38844	8.17449
Spata13	6.45009	6.51983	6.51558	5.64196	6.5483	4.01003	4.34192	3.81256	4.24274	3.67888
Itpa	9.03751	8.98531	8.66084	8.98082	8.76411	10.0773	10.1746	10.2089	10.0342	10.4556
Spata31d1d	8.96847	8.7458	8.90484	8.79982	8.43967	7.44942	7.07616	7.38927	7.50193	7.32141
Themis	7.78153	7.2683	7.53887	7.50656	7.6957	5.94125	5.51243	4.95962	5.69944	5.32389
Oosp3	14.5619	14.3839	14.5781	14.4409	14.3918	13.3507	13.5583	13.2692	13.5526	13.3995
Zfp414	11.3972	11.5715	11.6286	11.2821	11.3983	10.0788	9.86807	10.0984	10.3913	10.2144
Tex16	6.75566	6.66131	6.25882	6.53117	7.238	9.75215	10.2145	9.81134	8.82058	9.57729
Rhobtb2	8.17382	8.2001	8.54654	8.4421	8.33564	6.70905	7.00956	6.36309	6.93955	6.50646
Nol4l	9.82428	9.82754	9.84213	9.83731	9.85786	8.84469	9.00968	9.06358	8.90537	9.02882
Ect2l	0	0	0	0	0	1.65938	2.82541	2.0042	1.93785	2.21194
Ptger3	7.20306	7.24151	7.48383	7.33658	7.4604	8.39991	8.84117	8.80649	8.62753	8.97255
Ighm	11.598	11.5283	11.6344	11.4815	11.4605	12.4971	12.4179	12.3925	12.6464	12.5993
Ube2e3	10.0787	10.1765	9.92563	10.039	9.88575	10.9486	11.0196	10.9057	11.0433	11.0713
Eloa	8.61437	9.00403	8.40981	9.17917	9.04265	10.7359	10.718	11.0035	10.4702	10.9931
Col19a1	6.36669	7.0694	6.69245	6.99539	6.80358	8.18665	8.25459	8.3979	8.39654	8.32509
Nr1i2	8.97411	8.95814	8.7993	8.75078	8.80688	7.78919	7.67199	7.27235	7.67847	7.6033
Krt27	6.31424	5.7279	6.91086	6.25794	6.17904	9.22117	8.52877	9.80326	9.13341	9.21452
Cdk11b	13.2493	13.1186	13.3021	13.2235	13.0098	12.1793	12.2931	12.2236	12.2572	12.2478
Poldip3	8.95711	9.08913	8.85613	9.26649	9.03159	10.029	10.0844	10.1867	10.1892	10.2664
Eif2b5	8.72901	8.87343	8.7535	8.83721	8.59793	7.78919	7.32469	7.62763	7.60344	7.4766
Angptl6	8.14408	8.25024	8.23513	8.18166	7.70964	5.63148	5.34244	6.00552	5.89516	6.43254
Pask	6.10372	6.50489	5.79943	6.23775	6.36668	7.7244	7.7283	7.69906	7.54631	7.68834
Utp14a	10.8712	10.8609	10.8631	10.7589	11.0022	11.7332	11.7472	11.9147	11.7383	11.8552
Clcn3	9.45186	9.7249	9.70962	9.76154	9.84844	10.8692	10.9234	10.9771	10.6436	10.9179
Slc39a11	6.54419	6.67472	6.76019	6.56398	6.60906	5.53402	5.57518	5.64935	5.34478	5.22225
Cyp2ab1	0	0	0	0	0	3.26831	3.18864	2.58963	4.56381	3.19758
Lin9	7.97417	7.85014	7.69241	8.27875	8.16908	9.83972	9.90519	9.91549	9.35127	10.1187
Sgcb	6.06191	5.9864	5.99206	6.2975	6.15886	3.80248	4.26787	4.52892	4.67459	4.11673
Med21	12.6911	12.6145	12.7249	12.7766	12.5921	13.7072	13.4844	13.728	13.5696	13.6232
Dnah12	7.57411	7.72679	7.64302	7.82352	8.10724	8.99875	9.01252	9.01122	8.95011	9.156
Pcdhb15	4.2973	3.83149	3.99244	3.2495	3.70897	5.75196	6.19067	5.73342	6.22139	6.01295
Lrrc8a	8.80701	8.95814	9.12123	8.96248	9.14365	10.0788	10.004	10.1128	9.91942	10.0299
Zfp622	6.48215	6.88551	5.24007	7.15466	6.46857	10.4002	10.1503	10.821	9.86789	11.0223
Tmem116	10.8847	10.7716	10.9778	10.7158	10.7766	9.80707	9.94583	9.84322	9.71265	9.63939
Prap1	0	0	0	0	0	2.41077	3.92653	3.5901	2.51573	3.57276
Afap1	8.71222	8.69404	8.59558	8.72199	8.75741	6.43083	6.30617	6.48127	5.16671	6.22048
Lmna	11.1091	11.0809	11.1524	11.0383	10.9303	9.38385	9.29247	9.43395	9.95277	9.73936
Scnm1	12.279	12.2536	12.288	12.1958	12.3241	11.0687	11.1752	11.3196	11.4411	11.2875
Mrpl38	11.7734	11.7405	11.8437	11.6438	11.4418	9.98048	9.94731	10.2677	10.5034	10.3309
Abhd14a	8.91075	9.29205	9.22796	9.16052	8.8672	7.71701	7.52077	7.95978	7.61042	7.4766
Cep295	10.6623	10.7441	10.7642	10.6399	10.8429	9.49809	9.62278	9.32074	8.97196	9.29807
Plxnc1	9.53634	9.58628	9.38426	9.56888	9.9908	10.9231	11.0817	11.0944	10.8838	10.864
Ctnnd1	8.31399	8.51547	8.17683	8.32255	9.01204	10.2042	10.2855	10.1413	10.1052	10.0732
Pitrm1	10.6544	10.801	10.7725	10.5659	10.6184	9.87166	9.69873	9.70604	9.74157	9.74395
Cited2	10.8628	11.0432	11.0513	10.7492	10.8711	12.0208	12.1574	12.0349	11.838	11.9529
Csmd2	5.33225	5.67549	5.63595	5.92059	5.70951	3.4215	3.18864	3.32697	4.16896	3.19758
Wdr74	10.4066	10.4823	10.4087	10.3653	10.2369	11.2975	11.3418	11.6463	11.5053	11.601
Cnot3	11.9438	12.0383	12.1675	12.2127	11.901	10.8692	11.0245	11.0238	10.9867	11.121
Timm21	9.96986	10.0316	9.90632	9.94866	10.3723	11.1081	11.2182	11.1979	11.2741	11.2406
Prps1	6.46621	6.53462	6.59193	6.04202	6.66736	8.77174	9.36308	9.99712	8.97467	10.0985
Morf4l1-ps1	7.85069	7.64056	7.56183	7.89619	7.82938	9.07291	9.36973	9.31621	8.82959	9.31669
Kalrn	10.256	10.2183	10.1718	10.1226	10.0807	9.18685	9.36308	9.36534	9.22044	9.26438
Eps8l3	10.807	10.8417	10.839	10.7739	10.645	9.71742	9.46188	9.65305	9.87516	9.78165
Cog1	9.61434	9.4776	9.62312	9.8085	9.09403	7.92994	7.71442	7.7335	8.16947	7.90062
Kifc3	9.49962	9.73294	9.77002	9.79129	9.60542	10.594	10.6135	10.6027	10.6689	10.7184
Wwc1	8.7522	8.91075	8.58067	8.72199	8.68165	5.35536	5.10789	3.46453	5.53298	4.26039
Trib3	5.52921	5.85117	4.94639	5.44466	5.56364	7.87129	7.33379	8.26768	8.28747	8.4007
Usp17lc	2.78515	4.17137	3.31467	2.88416	3.33025	9.37215	8.46392	10.9319	7.90554	8.7502
Spag1	11.9734	11.9401	11.9588	11.8893	11.984	11.0607	11.0161	11.0217	10.906	11.2083
Ostc	10.2994	10.337	10.1855	10.3287	10.1552	11.2161	11.2115	11.4387	11.1278	11.3685
Txndc12	10.1738	9.98523	9.85613	10.1376	10.2888	11.2913	11.079	11.2553	11.2932	11.1977
Sapcd2	7.34054	7.27712	7.06881	7.78924	7.60911	5.99107	5.41286	5.70593	5.53298	5.53643
Utp23	6.90501	7.62682	7.13154	7.76122	7.51699	9.80533	9.92037	10.5399	9.49028	10.4443
Ada	11.8851	11.9939	12.085	11.8361	11.5357	13.062	13.0632	13.2054	13.294	13.0987
Hcls1	3.5612	2.92943	3.99244	3.66695	2.81528	5.80863	6.12926	6.77374	6.58979	6.70791
Susd3	13.2913	13.1932	13.2612	13.1479	12.7976	11.5824	11.6182	11.7874	11.858	11.9792
Zfp444	5.78189	6.18693	5.87471	6.54767	6.0752	7.75355	7.79573	7.82576	7.51687	7.91155
Zswim4	9.61434	9.71357	9.5599	9.72029	9.51703	10.5375	10.4794	10.5134	10.4968	10.4273
D10Wsu102e	16.3859	16.2281	16.2037	16.3104	16.3988	15.0586	15.3897	15.0174	14.8827	15.1864
Lncbate1	6.16425	6.16809	6.31396	6.06512	6.19894	4.42684	3.8269	4.32725	3.73	4.6737
Nol7	11.4604	11.3548	11.4549	11.429	11.1754	10.3061	10.4187	10.4701	10.2708	10.4443
Vipas39	9.50548	9.60916	9.50961	9.69088	9.61656	10.6199	10.5966	10.3609	10.674	10.654
Entpd4b	6.8691	6.85048	6.73347	6.82988	6.70959	5.66256	4.92723	4.86339	4.9192	4.82004
Shisal1	8.87196	9.0562	8.96923	8.88992	8.79386	7.58536	7.99823	7.4813	7.51687	7.48394
Fam217a	10.242	10.3082	10.2889	10.1157	10.4799	11.316	11.3857	11.2736	11.1775	11.2869
Ncoa7	7.64662	7.681	7.67145	7.90261	7.63125	8.71729	8.85704	8.83531	8.6915	9.08781
Tle5	8.69522	8.48534	8.60666	8.50259	8.16403	9.93188	9.82191	10.3521	10.3903	10.375
Relch	8.78148	8.79576	8.65729	8.13328	8.30842	10.073	9.97084	10.244	10.1669	10.2363
Rpusd3	10.3261	10.2343	10.2692	10.2016	10.012	8.83108	8.82512	9.01682	9.20667	9.1537
Vrk1	11.867	11.859	11.7969	11.77	12.094	10.9111	10.9174	10.879	10.9759	10.7816
Trav7d-6	7.34054	7.4664	7.33183	7.25854	7.56378	6.17473	6.24958	5.78686	5.69944	5.77047
Lrrtm3	10.0075	9.65048	9.91675	9.8884	10.1086	8.25451	7.96347	7.38927	8.10664	8.26672
Ccdc189	9.6849	9.57738	9.53884	9.4921	9.51306	10.4411	10.4346	10.5962	10.7479	10.5486
Faap100	8.84448	8.75845	8.67143	8.65123	8.58665	7.81016	7.7283	7.70602	7.54631	7.80426
Proc	9.79427	9.79106	9.49974	9.59093	9.49707	7.67191	7.89131	8.07167	8.40861	8.18353
Pwp2	10.4569	10.4918	10.4575	10.578	10.2772	11.4517	11.4769	11.2898	11.3688	11.5091
Zfp385b	8.54019	8.23221	8.23513	8.18693	8.23803	3.80248	1.01056	3.70561	3.62355	2.87926
Gas6	7.85069	8.20473	8.00319	8.18166	8.09667	7.1094	6.84103	6.67797	6.89448	6.79308
Zfp973	6.71577	6.81458	6.62137	6.82988	6.77734	5.50002	4.72067	4.64924	5.12829	4.72415
Nudt15	5.97447	6.02879	5.57706	6.19649	5.81643	7.24903	7.29703	7.27235	7.09702	7.28826
S100pbp	7.08278	7.37897	7.49182	7.20754	7.81656	8.83449	8.92788	9.02796	8.80544	8.88934
Mettl18	10.4407	10.415	10.3832	10.279	10.4176	11.3105	11.4447	11.3202	11.1639	11.2498
Timm50	12.6971	12.719	12.792	12.5568	12.3745	11.3563	11.3214	11.4303	11.6157	11.5446
Scrn1	5.4665	5.47542	4.94639	4.94421	4.76379	6.90369	7.59078	7.79999	7.44055	7.94915
Hdac8	9.0321	8.97992	9.03907	8.9594	8.93107	9.79309	9.95471	9.92892	9.89531	9.73013
Fmnl3	12.3967	12.3973	12.3547	12.4151	12.2233	11.33	11.483	11.0897	11.3672	11.1701
Gpn1	12.418	12.4568	12.5456	12.3668	12.3859	11.339	11.5003	11.3725	11.6235	11.5494
BB557941	11.1459	11.1243	11.1347	11.2023	11.4407	10.2317	10.251	10.0266	10.2374	10.173
Rnf214	11.9667	11.9645	11.957	11.8561	11.8306	10.8063	10.8829	11.0105	10.9278	11.1309
Ankrd37	8.32287	8.22311	8.03636	8.4288	8.08067	10.023	9.71624	10.2642	9.9348	10.6654
Tpi1	11.6412	11.8856	11.792	11.724	11.5155	12.9453	12.9462	13.4203	12.9618	13.3185
Mtfr2	9.02396	9.00933	9.03086	8.90601	9.17413	10.4633	10.565	10.8049	10.0815	10.7004
Slc41a1	7.96852	8.07923	8.58441	7.89619	8.12295	6.06271	5.63532	6.27232	6.42526	6.35462
Fau-ps2	4.97488	4.96598	5.27754	5.25674	4.86691	3.4215	2.60251	3.32697	3.38374	2.87926
Mt4	8.85676	8.61275	8.50371	8.67395	8.46454	6.56845	6.49654	7.15531	6.42526	7.12888
Cybc1	3.67651	3.38604	2.31548	4.0838	4.17866	6.92947	7.29703	6.87592	7.18386	6.83959
Nt5c3	8.75876	8.71367	8.80252	8.57279	9.06451	10.1101	10.035	10.1258	9.78543	10.121
Hspbp1	5.647	5.7279	5.99206	5.97039	5.79044	7.73905	7.67915	7.85733	7.84168	8.73183
Dnaja1	14.1722	14.2289	14.0851	14.043	14.3125	15.0945	15.2229	15.0502	15.03	15.1281
Lrrc1	7.73573	7.85604	7.63583	7.76828	8.13333	6.63264	6.08681	6.25346	6.00524	5.95076
Osbpl1a	9.1565	9.25904	9.20869	9.01385	9.16405	7.18626	7.98096	7.69906	7.30074	7.48394
Bbs2	8.39199	8.50424	8.6322	8.66642	8.71312	7.08667	7.34283	7.00556	7.33487	6.70791
Chchd1	11.5754	11.3646	11.5076	11.5002	11.2278	10.1129	10.064	10.3632	10.2475	10.4453
Rad9a	6.84465	6.59231	6.60672	7.19711	6.41853	8.39529	8.65398	8.77708	8.68159	9.22769
Ros1	3.43587	4.44624	2.99294	4.72961	4.33071	7.50191	7.33379	7.23438	7.40885	7.23707
Cerox1	6.80718	6.25994	6.56187	6.68824	6.0752	4.10358	4.10727	4.76028	3.62355	3.95716
Selenok	12.4526	12.2019	12.3231	12.3117	12.2444	13.158	13.1318	13.2979	13.1864	13.197
Nipal2	8.54399	8.39097	8.45139	8.42434	8.4101	7.41334	6.92775	7.38927	7.35996	7.2714
Eif2b1	14.2889	14.2668	14.3333	14.1532	14.253	13.1125	13.1927	13.1552	13.458	13.3388
Lmo4	4.72992	5.38039	5.45155	5.44466	5.43529	7.8032	7.47213	8.19046	7.09702	7.66916
Brd9	10.9895	10.9798	11.0847	11.2204	11.0618	9.56335	9.92188	9.67093	10.0865	9.87949
Clpp	10.2801	10.1918	10.1366	10.4511	10.0274	11.287	11.2456	11.4011	11.3323	11.5638
Arhgef7	11.0956	11.0834	11.0404	11.0814	10.9318	10.2002	10.0992	10.0837	10.2598	10.2525
Fgf8	13.4801	13.4295	13.5435	13.4289	12.9647	11.7482	11.8622	11.5976	11.9846	12.096
Tradd	7.59625	7.44308	7.70621	7.62013	7.41858	6.31825	5.69305	5.9124	5.77598	6.28911
Grid1	8.34483	8.40714	8.48381	8.51523	8.20397	6.83715	6.85374	6.93629	7.2569	6.47735
Slc4a3	8.04025	7.5919	8.04724	8.19743	7.4604	4.49748	4.01973	5.13473	5.34478	5.32389
Zcchc8	12.225	12.2865	12.1808	12.0846	12.3446	11.2239	11.4224	11.232	11.3089	11.3319
Ciz1	6.52893	7.27712	6.38434	6.46321	6.38417	4.35256	3.60426	4.59033	4.24274	3.95716
Serinc3	7.55916	7.42732	7.6286	7.44624	7.40151	8.64132	8.75231	8.79349	8.35139	8.79514
Irgc1	4.14544	3.92426	2.31548	3.07836	1.59113	7.97396	7.69336	7.66379	7.82377	7.83327
Crygc	0	0	0	0	0	2.41077	4.34192	4.09274	3.24702	3.19758
Gtf3c4	4.61897	4.77991	5.03657	5.47947	5.21845	7.14284	6.99815	6.92442	6.98325	7.65622
Ap3d1	10.6421	10.8387	10.8017	10.742	10.6331	9.62183	9.73526	9.94223	9.7495	9.74548
Tfap2b	8.85064	9.00668	9.14423	8.65884	8.71312	10.1829	10.5718	10.8154	10.3217	10.3521
Fam124b	8.11371	8.18143	7.85615	8.07187	8.4101	5.86315	5.47999	6.09298	6.32692	6.49198
Pttg1ip	11.0662	11.3189	10.999	11.0236	11.1785	12.0659	12.3151	12.0582	12.1874	12.1373
Lbp	8.68148	8.56673	8.96636	8.65884	8.54449	6.87744	6.96338	7.25349	7.29208	7.49124
Parp2	11.2338	11.0198	10.9556	11.221	11.0358	9.96965	9.78588	9.75211	9.74792	10.1662
Csnk1g1	8.68837	8.68744	8.66438	8.91557	8.74731	10.2213	10.4515	10.2523	9.7495	10.3819
Svbp	10.6518	10.6923	10.6958	10.7075	10.3546	9.13793	9.09246	9.291	9.55506	9.46496
Txnrd1	11.6728	11.7642	11.4763	11.5207	11.7355	10.4511	10.7726	10.465	10.5146	10.5669
Cdk19	4.78235	4.82873	4.85019	4.54471	4.91583	6.64824	6.92775	7.08238	6.08764	6.85098
Rnaseh2a	10.7281	10.6681	10.8669	10.7835	10.6313	11.643	11.5397	11.7651	11.7573	11.8284
Fkbp4	9.13902	9.30073	9.23274	9.55874	9.36238	10.3781	10.3373	10.5311	10.6538	10.6548
Rmnd1	8.878	9.3559	9.11348	9.08623	9.05089	7.44049	7.61339	7.38061	7.95027	7.78062
Msx1	2.56338	2.25755	2.57824	0	1.00463	7.43149	7.50474	8.039	6.75016	8.80689
Pds5a	6.20323	6.66131	6.78642	7.21788	7.54835	9.68752	9.93839	9.32752	9.36785	9.34113
Id1	5.40094	5.50576	5.69253	5.3724	5.56364	8.28977	8.45561	10.1541	8.63782	9.30223
Aqp12	5.52921	4.87594	4.57723	4.25433	4.25669	7.17552	7.31552	7.16543	7.79953	7.61671
Map7d2	6.01885	6.897	6.16197	6.51448	6.60906	3.26831	2.82541	4.00525	3.24702	2.21194
Tet1	8.95996	9.31579	8.77985	9.01682	9.19162	10.6961	10.7498	10.583	10.1834	10.6467
Zc3hc1	6.61818	6.2239	5.69253	6.58011	6.25705	8.44081	8.74891	9.19542	8.38844	9.29181
Ptpre	13.416	13.4151	13.4443	13.3364	13.1156	12.1853	12.3578	12.1973	12.4149	12.3712
Ddx58	9.69006	9.65725	9.43489	9.4663	10.0523	8.04053	8.1399	7.53695	8.05637	8.10481
Washc2	10.3664	10.5078	10.2339	10.1806	10.3821	11.4265	11.7867	11.5525	11.3238	11.5082
Rbm41	5.367	4.77991	5.82496	5.3724	5.36657	7.00415	7.36076	7.38927	7.15549	7.34578
Ube2v1	11.6706	11.5737	11.5027	11.5363	11.5357	10.45	10.4856	10.5025	10.7691	10.683
Tpcn2	4.43468	4.67703	3.89936	4.25433	3.33025	0	0	0	1.52985	0
Zswim8	8.70544	8.85587	8.88979	8.5443	8.50507	6.61686	6.62073	6.74702	7.14591	7.3618
Smyd4	8.44581	8.69074	8.48381	8.3604	8.46865	7.01623	7.40462	7.04995	7.47156	7.1567
Ugcg	6.8691	7.05921	7.06881	7.51498	7.82938	9.66851	9.65945	9.39146	9.08909	9.27499
Fam118b	12.3874	12.293	12.2573	12.283	12.4568	13.1812	13.2009	13.0951	13.173	13.2447
Rrs1	4.61897	5.67549	5.66451	4.89348	5.17891	7.57723	7.67915	7.3543	7.32641	7.83327
Mbp	7.40884	7.12908	7.24937	6.97113	7.18909	8.2494	8.62461	8.59805	8.31338	8.38118
Ap1s2	7.90491	8.09926	8.43075	8.00175	7.97499	9.53843	9.94286	9.79839	9.30035	9.73167
Ttll11	12.4173	12.3682	12.2727	12.299	12.2147	13.1522	13.3387	13.1365	13.3	13.1533
Hspb11	10.8243	10.4534	10.7216	10.7411	10.4122	9.53214	9.51286	9.23201	9.38425	9.47052
Tubb5	12.6732	12.6733	12.6586	12.6469	12.3654	13.5875	13.5391	13.6411	13.8379	13.6569
Ap1s1	10.0253	9.79874	9.97208	9.96718	9.57719	8.82078	8.65398	8.3979	8.58915	8.55847
Nfkb1	6.94006	7.07952	7.3229	7.06581	7.70964	5.01358	5.22993	4.09274	4.9192	4.51083
Gstm5	13.6136	13.3255	13.5388	13.6347	13.527	14.4044	14.5634	14.5061	14.4126	14.589
Osbp2	7.78153	8.11411	7.73344	7.87018	7.84841	6.41266	6.49654	6.4318	6.91719	6.49198
Cmtr1	10.3459	10.6265	10.4616	10.6137	10.3513	9.53843	9.45772	9.44022	9.38831	9.59264
Esrrb	13.8306	13.6467	13.8339	13.8201	13.6413	12.6631	12.357	12.5299	12.783	12.7552
Cenpv	9.97409	10.0536	10.1756	9.99301	9.85786	10.8676	10.9242	11.1206	10.9806	11.0386
Gk5	9.47395	9.66568	9.34288	9.337	9.54451	10.5035	10.5966	10.5971	10.3791	10.72
Sv2a	4.97488	5.34726	5.03657	4.67057	5.13826	6.66369	7.42179	7.84478	7.65839	7.27986
Gtf2e1	7.53644	7.55611	7.67847	7.39245	7.24759	8.61773	8.82512	8.77377	8.51293	8.9409
Syncrip	6.31424	5.92036	6.41829	6.4805	7.03154	9.02887	9.08978	8.81937	8.2342	8.86144
mt-Atp8	11.3594	11.4229	12.0164	11.9553	12.1379	9.92549	9.56017	9.88365	10.1027	9.66221
Exoc2	8.63591	8.86175	8.52723	8.89638	9.08604	10.1172	10.4155	10.0098	10.1248	10.149
Atp2c2	10.7838	10.9635	10.8761	10.9268	10.6267	9.41612	9.64123	9.56593	9.90387	9.47972
Hoxd1	1.56772	2.51784	0	2.65969	0	7.76075	7.55231	7.33648	6.64525	7.18399
Ift52	10.149	10.2206	9.94468	10.2503	10.25	8.75742	9.15799	8.81294	9.00414	9.11878
Xdh	13.2224	13.0217	13.1275	13.2265	13.007	12.3215	12.1622	12.1056	12.2266	12.107
Selenop	5.67501	6.04954	5.24007	4.67057	6.36668	9.03779	9.12691	8.64221	8.42058	8.90035
Loxl1	8.8414	8.80494	8.94614	8.94078	8.85471	7.36692	7.24972	7.21502	7.82377	7.69468
Rad52	10.5879	10.408	10.381	10.3676	10.1046	11.3746	11.4315	11.5688	11.6022	11.6641
Zfp735	9.92392	9.95669	9.84992	9.63792	10.1729	8.72467	8.81541	8.56018	8.59621	8.40843
Grm4	12.8125	12.8663	12.8462	12.6645	12.5121	11.482	11.3675	11.4995	11.7359	11.7114
Gkap1	13.7977	13.8214	13.9459	13.7726	13.6805	12.75	12.8815	12.7705	13.0056	12.9078
Glo1	9.21012	9.46414	9.34949	9.44223	9.45838	8.08135	8.03776	7.98286	8.15521	8.50537
Rnft2	7.66069	7.62682	7.79287	7.68868	7.85469	6.41266	6.24958	5.73342	6.34378	6.43254
Ppif	8.68493	9.2964	9.07675	9.39058	8.97212	10.5406	10.4733	10.6584	10.5855	10.8717
Rgmb	7.40884	7.82028	7.34071	7.6961	8.06449	9.30972	9.7301	9.21016	9.29169	9.32488
Bccip	9.59798	9.58272	9.57314	9.44883	9.69223	8.6798	8.4763	8.52915	8.63782	8.78031
Mier3	10.1835	10.0803	10.0688	9.8573	10.2877	11.1102	11.2372	11.1985	11.1639	11.448
Hdx	0	1.53151	1.99395	0	2.59267	7.70213	7.36964	7.36312	5.98389	6.93905
Pop7	13.6513	13.558	13.6365	13.6093	13.4017	12.4768	12.1969	12.2774	12.5534	12.6258
Dnajb2	9.13146	9.0816	9.05264	9.05194	8.8672	6.82346	7.36076	7.465	7.76864	7.17495
Fam160b2	6.5135	6.70118	6.73347	7.04272	6.03147	3.80248	4.01973	4.70583	3.82913	3.45821
Trav7n-6	7.34926	7.4741	7.34071	7.24848	7.57905	6.17473	6.26869	5.78686	5.69944	5.72164
Rassf7	3.29861	3.51095	3.4521	4.0838	4.09616	5.88966	6.44706	6.36309	5.61861	6.60398
Pdcd6	12.3691	12.4863	12.4687	12.4759	12.3235	13.2886	13.1897	13.4851	13.4403	13.381
D6Ertd527e	14.9997	15.1713	15.1473	14.9128	15.3045	13.9488	14.1246	13.9999	14.1796	14.0323
Card19	9.13146	8.93045	8.83115	8.96555	8.60168	7.8512	7.49665	7.59054	7.67847	7.49851
Isoc2b	9.72564	9.70052	9.79929	9.67594	9.52887	10.5174	10.5456	10.6037	10.658	10.7651
Slc45a4	3.29861	4.24515	4.07987	4.54471	4.46826	6.33763	6.43018	6.41493	6.40933	6.33852
Tdrd5	12.0898	12.0949	12.0479	12.0214	11.9426	10.8725	11.0503	10.5602	10.9637	10.5651
Pwp1	7.68155	7.28589	6.93451	7.64335	7.37551	8.98037	9.27839	9.01402	8.95834	9.4538
Pdcd1	5.85715	5.56458	5.12144	5.44466	6.0535	7.23875	7.83473	7.76713	7.4944	7.71976
Clptm1l	10.263	10.3359	10.1568	10.17	10.2713	11.1045	11.1458	11.0287	10.9907	11.0535
Ubfd1	11.9588	12.1233	12.09	11.8982	11.8808	12.8161	12.8941	12.9651	12.8352	12.943
Pbk	8.9628	9.38679	8.65729	9.05194	9.64404	11.339	11.5795	11.1426	10.8809	11.4499
Actr1b	7.25036	7.08957	7.23991	7.3078	7.22835	8.17053	8.19589	8.59805	8.56419	8.46885
Atp13a1	9.84907	10.1371	10.1186	9.82721	9.81659	8.65297	8.51283	8.4894	8.96925	8.67205
Cdk5rap2	11.189	11.0328	11.0108	11.1088	11.0887	10.149	10.2866	9.93486	9.91801	10.0683
Brat1	4.67551	4.92166	5.2016	4.25433	5.13826	6.67897	6.60578	6.81291	6.57558	6.75719
Zfyve19	10.8734	10.823	11.0567	10.8997	10.5465	9.35798	9.20588	9.52916	9.63087	9.67989
Acyp1	9.79267	9.30936	9.61033	9.48355	9.29694	8.23913	8.36527	8.3979	8.29182	8.19252
Alkbh8	5.18422	5.50576	5.63595	5.78799	6.03147	7.48463	8.35189	7.81293	7.54631	7.6366
Pyurf	11.0721	10.8942	11.1206	10.9487	10.6594	9.70255	9.43675	9.66915	9.89817	9.67989
Zbtb32	10.3173	10.3232	10.4565	10.166	9.85942	8.29474	8.78917	8.41498	8.84151	8.76232
Tpx2	13.0604	12.8997	12.9156	12.9437	13.1854	14.0244	14.0158	14.1003	13.831	14.1622
Enoph1	9.38349	9.51163	9.44315	9.25146	9.10198	10.3921	10.4722	10.7378	10.5377	10.814
Spin4	3.29861	2.92943	4.07987	3.54076	3.17814	6.23799	6.17049	6.49739	5.3779	6.32224
Zfp937	6.22233	6.53462	5.89896	6.58011	6.79052	8.17053	8.73866	8.3979	8.26551	8.15164
Bbs4	13.6246	13.7793	13.6817	13.5421	13.7284	12.6006	12.8529	12.6143	12.7506	12.8103
Slc30a2	8.36646	8.39503	8.14171	8.56875	7.83575	6.6009	6.82821	6.49739	6.64525	6.2028
Mlkl	7.00769	6.5781	6.79936	6.80264	6.27591	8.59777	8.08705	8.20526	8.27433	8.46885
Cox17	12.0082	11.6389	11.9479	12.167	11.5729	10.5458	10.4937	10.4813	10.6648	10.411
Ltbp3	6.92847	6.96409	6.74689	6.49759	5.84197	3.4215	4.01973	3.17491	3.38374	4.32719
Nup188	10.859	11.1413	10.9983	11.1011	10.7045	9.49377	9.81868	9.76715	9.85472	9.80674
Mia3	11.5392	11.6069	11.4963	11.5065	11.5956	10.6327	10.7084	10.7086	10.6127	10.857
Nfkbid	6.64674	7.21421	6.77336	6.99539	6.11763	3.55998	2.82541	3.46453	4.50506	3.45821
Mms22l	9.82115	9.90071	9.76673	9.77561	9.81013	10.6249	10.6864	10.5688	10.5183	10.6459
Npat	8.25955	8.37873	8.42658	8.3081	8.63127	9.30726	9.62464	9.39576	9.52765	9.49796
Dclre1b	6.49791	6.27763	6.36707	6.19649	6.53271	2.67739	4.01973	3.5901	4.24274	3.19758
Igfbp7	10.5258	10.6056	10.5946	10.6779	10.6772	11.4473	11.5343	11.5698	11.502	11.3237
Btg3	4.36763	3.51095	3.89936	4.54471	4.70933	6.51837	6.65018	6.86354	6.27512	6.70791
Rras2	11.2473	11.1395	10.8799	11.0906	11.6495	9.6894	9.80565	9.31166	9.31752	9.41976
Gpr108	10.222	10.3147	10.3992	10.2603	9.96198	8.84469	9.12691	8.66737	9.04595	9.06841
Car11	6.14435	5.89766	6.01442	5.92059	6.23794	7.41334	7.31552	7.95978	8.01486	7.87852
Arhgap10	11.8129	11.6827	11.9041	11.6505	11.4112	10.4298	10.62	10.373	10.5258	10.6459
Efcab15	2.97733	1.93973	2.57824	3.2495	2.00694	0	0	0	0	0
Flcn	10.3349	10.5576	10.4565	10.4729	10.232	9.26486	9.40471	8.99428	9.42046	9.22332
Mnd1	10.6251	10.4795	10.7872	10.659	10.2296	9.09016	9.12429	9.30251	9.4343	9.33303
Tmem43	7.99653	8.29869	8.13662	8.27875	7.97499	9.09301	9.08169	9.22234	9.32816	9.29181
Ccdc107	11.9645	11.9498	12.0731	11.9844	11.6594	10.5675	10.5129	10.8049	10.9257	10.7696
Ldhc	8.8537	9.04592	8.3451	9.72392	9.28535	11.3799	11.5144	11.5064	11.1621	11.4951
Mtf2	11.8125	11.9539	11.8429	11.7957	11.9663	12.7122	13.1032	12.9019	12.7825	12.978
Myg1	8.89298	8.91923	8.88979	8.95322	8.84843	7.73174	7.92182	7.80648	8.12138	8.01648
Dio1	3.78329	2.73826	4.07987	3.89038	3.81594	6.21721	6.26869	6.25346	6.97245	6.22048
Tfb1m	11.1823	11.084	11.1625	11.0962	10.8158	9.93507	9.85074	9.54087	10.0433	9.82852
Wdr7	6.20323	6.27763	5.45155	5.70216	5.98638	2.90234	3.01842	3.81256	2.51573	2.21194
Cnmd	7.41716	7.08957	6.94619	7.18662	6.68158	8.98959	9.38733	9.34767	8.52407	9.06107
Nphp3	7.19341	7.52682	7.47579	7.05431	7.49301	4.35256	5.22993	5.29086	5.56209	4.82004
Speer4f2	8.01308	8.50048	8.38856	7.91538	8.41861	6.46648	5.90333	6.02788	5.94021	6.73276
Kiz	8.27335	8.13851	8.36264	8.32255	8.02043	6.51837	6.73508	6.93629	6.77524	7.18399
Ptprd	8.78148	8.82913	8.96923	8.8996	9.01765	9.7248	9.86964	10.0028	10.012	9.77867
Arpc2	12.6438	12.6781	12.7382	12.5601	12.5435	13.357	13.4436	13.5	13.4814	13.5255
Osgep	7.36654	6.94207	6.95778	7.54816	7.36674	8.89462	9.06539	8.69209	8.80544	8.56194
D13Ertd608e	6.18387	6.27763	6.76019	6.19649	6.31291	9.16531	8.40468	10.069	9.13098	8.96994
Dnmt3bos	4.22337	2.73826	2.57824	4.0838	3.00809	0	0	0	0	0
Setmar	9.1565	9.10408	9.1867	8.95631	9.27367	10.0773	10.079	10.1063	10.2664	10.4023
Gpd2	8.69522	9.03556	9.04179	8.72562	9.39725	7.51048	7.39595	6.90037	7.18386	6.94968
Zfp597	9.61615	9.64197	9.40345	9.44664	9.7955	11.0171	11.0406	11.0534	10.6317	11.339
Inpp5d	8.27793	8.38282	8.03088	8.31293	8.13333	7.21798	7.2593	7.09302	7.03608	7.31319
Tgs1	7.99653	7.54884	7.45958	8.12231	8.02043	9.32437	9.47633	9.70082	9.37402	9.82419
Cct6a	7.83836	7.93619	7.03639	8.32734	8.21867	10.2662	10.4462	10.2571	9.94451	10.3779
Zfp516	7.92254	7.76492	7.84995	7.7753	7.7303	3.0969	4.72067	4.00525	5.04825	4.8657
Pus10	5.90523	6.12964	6.05814	6.15401	7.06446	8.72467	8.85071	8.25351	8.36797	8.60296
Esp4	5.88139	5.67549	6.22086	5.51347	5.70951	7.66425	7.16044	7.97712	7.87687	7.70099
Gsdme	8.35352	8.66745	8.48781	8.65884	8.58287	7.59345	7.69336	7.63493	7.59642	7.67558
Eftud2	10.5401	10.7512	10.6186	10.6732	10.4112	9.54679	9.53671	9.09306	9.49028	9.3731
Rph3al	12.933	12.8179	12.8317	12.8929	12.6112	11.7473	11.5857	11.5267	11.9382	11.7587
Sort1	9.09564	9.25458	9.25404	9.26399	9.48091	8.38601	8.23042	8.06628	8.26551	8.26672
Apex1	11.5224	11.3516	11.4808	11.3941	11.3591	12.2337	12.348	12.6299	12.3963	12.5223
Nr1h2	10.3173	10.4795	10.6421	10.4357	10.1462	8.78239	8.66844	9.03626	9.26538	9.05369
Wbp4	11.592	11.4422	11.6906	11.6054	11.3385	12.5084	12.6341	12.9099	12.7385	12.9718
Pfkp	8.42122	8.64036	8.69931	8.75434	8.32663	9.9603	10.1822	9.77213	9.69305	9.82419
Csrp2	5.80741	6.24203	6.38434	6.17541	5.46847	8.59777	7.8023	8.86357	8.51665	8.89485
Khdrbs3	4.61897	5.0913	5.24007	5.25674	5.46847	3.4215	3.34088	3.5901	3.24702	3.67888
Alkbh1	7.40884	7.34581	7.00322	7.31746	7.70269	8.79647	8.55626	8.77377	8.61369	8.84443
Lrrc71	7.29615	7.4509	7.2208	7.38329	6.96337	3.26831	4.66406	5.04983	4.00903	3.95716
Ephb6	9.25255	9.63341	9.50961	9.4356	9.26897	10.4567	10.441	10.3609	10.6317	10.566
Adgrb1	6.38376	6.86226	6.81218	6.51448	6.53271	2.08345	0	2.32641	0.958863	2.87926
Abhd11	11.8704	11.9566	12.1404	11.9046	11.7218	10.595	10.7549	10.6267	10.9445	10.907
Fam234b	6.5593	6.91971	6.77336	6.82988	6.91606	5.10691	5.44682	5.67792	5.16671	4.95289
Srsf11	11.6866	11.5924	11.6158	11.5685	11.4568	12.6036	12.5645	12.7065	12.5781	13.016
Scyl1	9.6728	9.76621	9.90333	9.85896	9.30385	7.37632	7.41323	6.38057	7.52429	7.63
Recql5	10.2994	10.32	10.2923	10.3059	10.3357	9.5447	9.54849	9.34989	9.56048	9.56003
mt-Co2	12.1805	12.313	12.7122	12.759	12.6792	11.0817	10.8171	11.1413	11.1874	10.7741
Yaf2	9.22203	9.29423	8.98347	9.07204	9.38861	10.2368	10.2498	10.1503	10.2363	10.1245
Ddx55	10.4769	10.5557	10.6295	10.3489	10.2284	9.12683	9.25462	9.10888	9.40247	9.46496
Fmc1	11.8042	11.5638	11.7819	11.7416	11.5279	10.7017	10.5348	10.6404	10.8347	10.7331
Ribc1	10.9471	10.9317	10.9863	10.7572	10.9078	9.95089	9.89292	9.84165	9.91519	10.1719
Med20	11.3184	11.2337	11.2327	11.2139	11.1475	12.0242	12.1777	12.0373	12.3288	12.1067
Gmnn	13.0075	12.8627	12.9188	12.9688	12.9008	13.7802	13.6598	13.6991	13.6584	13.8041
Neurl4	7.14417	7.04894	7.07945	7.12198	6.80358	5.4295	5.22993	5.0929	5.94021	5.41884
Strip1	11.1072	11.1358	11.1581	11.1472	10.8563	9.88983	10.1111	10.1023	10.2124	10.0744
Acoxl	10.8765	11.0771	10.9926	10.7783	10.7278	9.59188	10.0097	9.74706	9.62915	9.73167
Popdc3	6.04054	5.50576	6.05814	6.11025	6.0535	7.22841	7.13983	7.40645	7.35996	7.40109
Fgf9	8.25955	8.49671	8.08472	8.41087	8.34013	6.48399	6.76231	5.6202	6.29259	6.3863
Slc30a3	14.4888	14.649	14.7872	14.4858	14.169	12.8107	12.9523	12.9102	13.3657	13.0925
Prl2c5	4.36763	4.01142	4.45173	4.25433	4.25669	0	0	2.0042	0	0
Krtcap2	11.4129	11.3979	11.5741	11.5007	11.1158	9.46321	9.40471	9.28868	10.1101	9.88088
Ppp2r2b	11.5693	11.4837	11.4524	11.5725	11.4961	10.5624	10.1058	10.0582	10.3143	9.85988
Polrmt	11.3056	11.6363	11.4008	11.4066	11.1571	9.3268	9.68101	9.29792	9.85912	10.0792
Ppm1e	6.43379	6.82665	6.81218	6.80264	6.75062	8.04643	8.12425	7.76046	8.30909	7.91698
Dlg5	9.58328	9.71032	9.57314	9.50483	9.8934	8.51506	8.63937	8.3365	8.43639	8.70067
Itpa-ps1	3.43587	3.09821	3.69299	3.89038	3.33025	5.31681	5.0648	5.67792	5.08883	5.53643
Tox2	8.41708	8.66409	8.65016	8.20785	7.98075	5.83614	5.0648	6.21498	5.98389	6.32224
Mrpl58	13.6683	13.53	13.6575	13.5532	13.5133	12.619	12.4069	12.6809	12.6833	12.7754
Ces1d	6.61818	6.85048	6.48387	6.8433	6.85465	2.08345	0	1.5887	0	2.87926
Adtrp	9.80381	10.0638	9.90333	9.88354	9.98365	11.0305	10.9444	10.7504	10.7652	10.9782
Adam28	8.34046	8.14816	8.18671	8.19219	7.93994	9.31217	9.28779	9.48133	9.24533	9.05369
Dop1b	9.54774	9.48142	9.51746	9.51954	9.39077	8.71729	8.49265	8.59055	8.74326	8.50537
Anapc10	11.4222	11.2985	11.4297	11.481	11.4865	12.156	12.2265	12.2594	12.1606	12.2465
Nfatc3	4.78235	5.38039	5.12144	4.67057	5.05336	6.78161	6.60578	6.6349	6.25743	6.63067
C1d	7.89303	7.97466	7.29576	8.31293	8.37554	10.023	10.0083	10.0931	9.73998	9.96719
Cmss1	10.8521	10.6187	10.839	10.7212	10.6531	9.84988	9.81543	9.79839	9.81898	9.99185
Ddx54	7.20306	6.897	6.77336	7.20754	7.42704	8.38135	8.3474	8.41498	8.5092	8.43896
B3galt1	3.8827	2.73826	2.99294	3.99033	3.59344	8.47185	7.54449	7.29097	6.30986	7.70727
Tmc2	5.99683	5.67549	6.01442	6.01854	5.96329	4.42684	4.10727	3.91212	4.37985	3.45821
Atp6ap2	8.92248	8.54863	8.51551	8.52776	9.51306	11.1593	11.773	10.9422	11.0625	10.9789
Ppm1g	8.17872	8.56313	8.18178	8.63973	8.28068	9.60594	9.51086	9.89434	9.80383	9.96195
mt-Tm	6.71577	6.79014	7.44319	7.26853	7.81656	5.01358	4.72067	5.17537	4.96351	4.45217
Tle4	9.5553	9.34964	9.08734	9.43338	9.39509	11.052	11.196	11.1692	10.445	11.1032
Pip5k1c	7.60355	7.8263	7.88678	7.96537	8.09667	6.83715	6.73508	6.77374	6.71171	6.91753
Jrk	2.97733	3.83149	2.57824	3.89038	3.33025	1.05617	0	0	0	0
Ccng1	7.47405	7.4664	7.2208	7.36478	7.8101	8.62169	8.85388	8.93337	8.86798	9.2101
Phf14	12.0307	11.8135	12.0153	11.9745	11.7524	11.0416	10.9752	10.7034	10.8693	10.7507
Kyat3	9.79427	9.90925	9.5769	9.65516	10.044	11.029	11.0804	11.0877	10.803	10.8584
Gclc	6.67475	6.32943	6.76019	6.74657	7.238	4.01003	4.66406	4.17522	4.56381	5.03512
Sptssa	9.21728	9.23434	9.09523	8.97473	9.40797	10.1172	10.1256	10.2077	10.2851	10.2653
Snapc2	7.07229	7.41138	6.22086	7.37406	7.07526	9.461	9.18842	9.55634	9.03821	9.62287
Det1	11.4843	11.3558	11.5175	11.41	11.4763	10.7007	10.5357	10.564	10.7335	10.6086
Asns	6.60368	6.16809	6.56187	6.15401	6.11763	5.10691	4.66406	4.76028	5.00651	4.95289
Pudp	5.88139	5.89766	5.99206	6.11025	6.33106	7.96152	7.96932	7.52127	7.30935	7.49124
Dennd2a	8.25955	8.32019	7.95775	8.37434	8.28068	9.48728	9.34968	9.40434	9.3345	9.13518
Olfr1205	2.97733	2.51784	3.16275	3.07836	3.46784	0	0	0	0.958863	0.932245
Upb1	4.83295	5.70194	5.85005	5.25674	5.91598	7.55256	7.56782	7.95395	7.76864	8.17449
Gabrq	5.70248	6.2239	6.10057	5.8425	6.17904	8.35781	7.67199	8.29099	7.52429	7.83327
Ankrd13a	11.3776	11.4348	11.424	11.2722	11.6495	10.1963	10.2808	9.6921	10.1904	10.1854
Sugt1	14.7065	14.6177	14.5582	14.7943	14.8137	15.71	15.7986	15.6075	15.5037	15.6066
Rpp25l	12.8178	12.7902	12.9383	12.6947	12.4966	11.5422	11.5626	11.5769	11.7407	11.8237
Ube2j2	10.8022	10.7779	10.7518	10.8086	10.5111	11.6739	11.6527	11.8266	11.9977	11.9911
Fam186a	8.65712	8.77722	8.88373	8.52776	8.84211	7.44049	7.58317	7.78036	7.7934	7.56921
Haus2	7.68155	7.79594	7.47579	8.30324	7.87339	9.25979	9.27839	9.48537	9.26095	9.52133
Cntrl	9.30949	9.59689	9.04179	9.43116	9.62762	8.17592	7.88513	8.01121	7.61737	7.9702
Spag5	9.25255	9.35381	9.22556	9.25397	9.46456	8.28977	8.49671	8.15533	8.36797	8.41996
Traf7	10.4417	10.6402	10.4182	10.5598	10.2052	9.19484	9.42827	9.50544	9.39237	9.35721
Gcfc2	7.55916	7.36249	7.53887	6.92135	7.50904	5.4295	5.02038	4.70583	5.47293	5.72164
Dnajc3	14.092	14.1311	14.193	14.0267	13.9913	13.1793	13.2682	13.2758	13.2997	13.3623
Psmd13	7.52879	7.35417	7.23039	7.78229	7.75739	8.73201	8.73179	8.88211	9.04079	8.95681
Pum1	9.28017	9.3307	9.30483	9.58295	9.45838	10.4917	10.6792	10.564	10.2664	10.7515
Trim71	12.1066	12.1282	12.0727	12.1421	12.0299	11.0593	10.8571	10.8659	11.2525	10.6734
Hibadh	10.6994	10.8432	10.6313	10.6437	10.9459	11.7101	11.8708	11.6111	11.6913	11.7223
Trp53rkb	10.2374	10.2767	10.4524	10.2666	10.0092	8.97728	9.1164	9.05544	9.20437	9.34315
Macrod2os2	6.06191	5.53547	6.05814	6.01854	6.33106	2.41077	1.59902	0	1.93785	0
Krt88	10.2549	10.1504	10.0807	10.1885	10.1165	8.52777	8.65398	9.19047	9.00414	8.69436
Klk13	8.00207	7.93619	8.10048	7.75413	8.01483	5.78057	6.15002	5.29086	6.37693	6.23794
Cdc7	8.50941	8.52661	8.32287	8.66642	8.98077	10.0453	10.5698	10.14	9.95963	10.4612
Tcta	7.88706	7.86777	7.89885	7.95303	7.87339	8.76102	8.71447	8.86046	9.11142	8.78329
Kdelr2	10.5879	10.6572	10.8359	10.6609	10.4048	9.55509	9.39169	9.26062	9.67651	9.54257
Ahnak	9.20293	9.25681	9.20869	9.20541	9.25953	8.29474	7.84112	8.18549	8.33462	8.00632
Ppp2r5e	9.32062	9.59159	9.54845	9.28629	9.36898	10.4388	10.4546	10.6368	10.2719	10.4879
Lepr	8.88101	8.87343	8.79285	9.04615	8.72347	6.91663	6.91568	7.583	6.39322	6.83959
Pdcd10	9.28472	9.27894	8.96349	9.36054	9.94881	11.3049	11.2028	11.2512	10.8384	11.345
Dusp14	13.6426	13.6987	13.6394	13.5427	13.6277	14.3521	14.3409	14.4686	14.5437	14.5114
Pten	8.06692	7.94729	7.9286	7.95921	8.10724	9.18417	9.19593	8.94811	8.8024	8.98035
Aldh5a1	7.79436	7.64056	7.65731	7.20754	7.52489	6.27868	6.19067	5.83839	5.61861	5.74626
Tmcc1	10.1478	10.0663	9.79284	10.2691	10.055	11.4781	11.3575	11.9807	11.3657	11.8445
Pex3	10.2149	10.3422	10.3116	10.3583	10.2332	8.97419	9.42615	8.86978	9.02258	9.26011
Lnpep	8.00759	8.0383	7.71307	7.76828	8.0753	9.34846	9.62649	9.81456	9.03302	9.55481
Pglyrp1	10.1503	10.1176	10.3161	10.1566	9.96488	11.0939	11.0288	11.2392	11.1502	10.9665
Ftl1-ps1	10.0006	9.86897	9.96061	9.97177	9.58098	11.002	10.9317	11.4182	11.2447	11.3516
Tmem181b-ps	8.98534	8.90507	9.04179	9.21318	8.90404	10.2108	9.88365	9.9627	10.2564	10.1639
Vldlr	4.49876	4.77991	2.99294	4.54471	4.86691	8.30954	8.7557	8.26768	7.74979	7.51293
Chtf18	8.21255	8.17672	8.28658	8.0196	7.60911	5.01358	4.72067	5.2149	5.84866	6.09191
Paqr8	5.01925	4.87594	4.85019	5.08651	5.59401	7.06357	7.53662	7.34542	6.77524	6.73276
Pramef8	9.25719	9.50789	9.1867	9.06346	9.68871	10.8483	11.0399	10.6083	10.6462	10.7138
Nphp4	6.89314	6.60637	7.12127	6.62745	6.70959	5.1514	5.14972	4.25324	5.04825	4.8657
Tcl1b4	13.6438	13.6231	13.6415	13.4532	13.4531	14.2854	14.4724	14.4432	14.5234	14.4915
Plbd2	7.66768	7.8323	7.71307	7.64335	7.52489	4.91379	5.3059	5.73342	6.20302	5.59182
Polr3gl	7.90491	7.79594	7.81851	7.42853	7.55609	5.46519	6.12926	5.76039	6.06748	5.15029
Ammecr1	7.05107	7.37075	6.86236	7.651	8.00921	10.023	10.3452	9.81134	9.56768	9.47605
Stk4	8.68837	8.96088	8.66438	8.64358	8.89492	10.1518	10.1997	10.3632	9.73998	10.3975
Casp1	4.83295	4.38227	3.31467	4.25433	4.00867	6.50128	6.46374	6.62026	6.56123	6.59045
Dnah9	8.43766	8.44677	8.37997	8.19219	8.18414	9.20807	9.20091	9.18799	9.3471	9.37508
Macroh2a1	10.1602	10.0407	10.3864	9.93147	9.93256	11.1045	11.1503	11.3348	11.4367	11.3897
Cpne3	10.1627	10.0471	9.91378	10.2402	10.0686	11.0468	11.1758	11.1755	10.8787	11.2027
Yipf6	11.5846	11.5906	11.5604	11.3809	11.6843	12.4439	12.641	12.4457	12.3701	12.4588
H3c7	7.99653	8.06402	8.22558	8.03723	7.73712	9.13516	9.08439	9.48537	9.2764	9.54432
Tmem217	7.61805	7.54154	7.33183	7.17604	7.40151	4.56483	5.80202	5.36302	5.27617	4.72415
Pde9a	7.1138	6.66131	6.20149	6.35488	7.06446	3.55998	3.8269	4.59033	4.44381	4.32719
Jag2	11.0178	11.2114	11.008	11.0578	10.6931	9.76473	9.89446	9.84322	9.9514	10.0262
Cttnbp2	6.8691	7.40334	6.66444	6.73221	7.85469	9.53843	9.85549	9.74031	9.13098	9.51776
Ppp1r9a	9.02396	8.71367	8.8185	8.82711	8.73714	9.86833	9.93689	9.78696	9.60837	9.80235
Cd177	12.3448	12.5036	12.4752	12.3838	12.105	11.2043	11.2594	11.1623	11.5127	11.2011
Dgkg	6.2598	6.73998	6.45145	6.3919	6.0535	1.65938	2.82541	4.00525	2.7361	2.68918
Krt71	7.28711	7.2946	7.31391	7.01925	7.30381	4.62917	4.34192	5.67792	4.16896	4.77289
Btbd11	7.20306	7.7774	7.34071	7.04272	7.55609	5.66256	5.99799	5.81286	5.31088	5.56439
Ccdc134	6.20323	5.92036	5.79943	6.68824	5.65292	8.52777	8.41329	9.01122	8.05637	9.19453
Nomo1	8.70544	8.72015	8.43904	8.58083	8.60913	7.73174	7.31552	7.21502	7.50942	7.52008
Ezr	6.71577	6.897	7.13154	6.85661	6.92803	5.59972	4.8783	5.0929	5.16671	5.64516
Lmntd1	5.67501	5.92036	5.69253	6.67328	6.48487	0	0	2.81216	0	0.932245
Tomm70a	7.51336	7.80206	7.77987	7.76828	7.85469	8.6836	8.93687	8.74368	8.62753	8.68484
Dnajc19-ps	8.86286	8.64036	9.01154	8.90281	8.489	7.51048	7.37846	7.71293	7.5608	7.6627
Zscan4-ps3	3.78329	4.44624	3.89936	4.72961	4.70933	7.60949	7.12941	7.52127	6.48728	6.70791
Riok2	9.51906	9.19532	8.91081	9.30339	9.86877	11.4304	11.7447	11.1284	11.0465	11.2514
Slc25a33	7.61082	7.22337	7.15186	7.73984	7.20885	4.35256	5.37808	4.76028	5.41028	5.38788
Chac1	7.23162	7.25943	6.79936	7.36478	7.4604	8.73932	8.66123	9.12713	8.82058	9.37113
Sh2d6	8.07219	8.18143	8.43075	8.10011	8.12815	7.05188	7.21072	7.17549	7.27459	6.92833
Tmx3	6.08297	6.47454	5.54669	6.54767	6.81652	8.82765	9.05166	8.82577	8.26108	8.63297
Ube2o	9.74558	9.58094	9.5155	9.59689	9.44177	8.7646	8.73523	8.6055	8.73689	8.55847
Gsc	6.29632	7.0177	6.31396	6.54767	6.29453	8.44975	8.19089	8.1297	8.47134	8.95417
Pelo	7.72907	8.16727	7.60668	7.8437	7.86718	6.17473	6.21058	5.6202	5.34478	5.25693
Rida	10.3685	10.2985	10.3713	10.2146	10.409	11.1017	11.1897	11.1439	11.0902	11.0349
Rpl15-ps6	8.95996	8.89364	9.03907	9.05771	8.71658	9.99276	9.73182	10.0771	10.0342	10.0548
Gchfr	5.55957	5.50576	5.07963	5.3724	5.62377	2.08345	2.82541	3.5901	2.92722	3.19758
Il2rb	8.47398	8.75214	8.40135	8.47698	8.57527	7.66425	7.64298	7.44851	7.64484	7.50574
Spink2	5.90523	6.29511	5.89896	6.25794	5.68149	7.36692	7.36076	7.90645	7.52429	7.6627
Bach1	8.55533	8.73943	8.65016	8.53191	8.77077	9.49161	9.55628	9.77543	9.59962	9.84714
Timeless	12.3181	12.4202	12.4341	12.2641	12.1285	11.0178	11.2213	10.9771	11.4523	11.211
Cldn34d	7.5211	7.40334	6.79936	7.73984	7.32207	8.88147	8.9781	9.15788	9.10649	9.39078
Mir7024	0.98709	0	0.995971	1.0453	0	3.55998	3.01842	3.32697	3.09596	2.87926
Cnga2	5.33225	5.92036	5.38444	5.25674	4.76379	7.36692	7.61339	7.23438	7.84761	7.17495
Cbx8	3.43587	3.38604	3.79986	3.66695	4.25669	5.78057	6.5754	5.83839	5.64606	6.5208
Zfp87	5.97447	6.16809	5.74697	5.8155	5.62377	7.18626	7.70042	7.22473	7.10693	7.51293
Eif3g	13.6568	13.7317	13.8128	13.6027	13.3538	12.3345	12.4907	12.4889	12.6637	12.637
Trim6	4.2973	3.83149	2.80044	4.33258	3.46784	6.33763	6.84103	6.51334	6.40933	6.46257
Oaf	6.22233	6.93094	6.49981	6.80264	6.75062	8.2026	8.09242	8.1297	7.83574	8.10481
Dus1l	9.8274	9.60567	9.70447	9.96411	9.59607	8.08709	7.86015	7.97712	8.56778	8.46515
Pstpip2	9.59065	9.62997	9.5769	9.42447	9.89645	8.27978	8.52877	7.96558	8.35139	8.46515
Oat	9.87042	9.91915	9.4119	9.78086	10.2865	11.5706	11.7236	11.2765	11.2959	11.4837
Gng10	7.30514	7.41138	7.69933	7.76122	7.33111	8.7646	9.19343	9.1115	8.63782	9.03133
Efhb	9.96419	9.79106	9.77821	10.0346	10.0022	8.7646	9.10846	8.61661	8.66491	8.73491
Usp4	12.6443	12.5024	12.4765	12.4653	12.4761	11.599	11.8215	11.4839	11.6269	11.6252
Plekha4	8.37502	8.0691	8.30937	8.07756	7.89185	6.95479	6.48023	6.66376	6.14648	6.61739
Ythdf2	11.2467	11.497	11.3189	11.5212	11.4021	12.2685	12.4415	12.2503	12.4384	12.2163
Fbxo45	5.61844	5.56458	5.63595	5.99467	6.21857	7.87793	8.09778	7.81293	7.1932	7.61002
Brdt	13.0982	13.225	13.037	12.8952	13.387	14.3378	14.3425	14.2841	14.0369	14.27
Vmn1r-ps14	2.97733	2.73826	2.31548	2.06742	2.81528	0	0	0	0.958863	0
Higd1a	13.2053	12.9772	13.1284	13.1088	12.8415	14.0528	13.9878	14.3631	14.1302	14.3596
Alg2	8.96847	9.06896	8.85303	8.97778	9.11775	9.85662	9.994	9.77047	9.79005	9.93275
Smc2	11.361	11.2936	10.9955	11.3763	11.3978	12.6808	12.7987	12.6687	12.2097	12.7386
Arpc5	10.0239	10.2206	9.88827	9.97635	10.215	11.3426	11.3452	11.3202	10.9173	11.4268
Armc1	12.2952	12.1972	12.0955	12.2597	12.0837	13.1242	13.1574	12.9302	12.9757	13.1591
Ccdc13	8.08268	7.93619	8.20628	8.08323	7.31297	6.01535	5.3059	6.19535	5.80062	5.44915
Stk39	9.53634	9.22526	9.55418	9.34174	9.38427	10.4544	10.6097	10.7069	10.2818	10.7285
Nop53	9.32283	9.51163	9.02261	9.44664	9.39725	10.4173	10.4123	10.6912	10.8023	10.7993
Mknk2	6.34942	5.8746	6.34958	6.49759	6.60906	7.81708	7.85384	8.4568	8.33462	8.48357
Plekhh1	6.99663	7.64056	6.84998	7.4196	7.39289	8.94605	9.07085	9.04451	8.70135	8.70696
Zfp93	6.83227	6.85048	6.48387	6.58011	6.96337	7.90417	7.94576	7.80648	7.73068	7.82174
Qrsl1	6.76871	7.35417	7.26811	7.68123	6.73708	9.0437	9.07085	9.08774	8.88823	9.46867
Maff	10.2385	10.1812	10.4151	10.1376	10.0604	7.99242	7.78913	8.3936	8.60323	8.80396
Acp4	7.16407	6.56375	6.81218	7.22815	6.5483	4.80658	5.0648	5.39779	5.04825	5.32389
Eaf1	7.62524	7.73961	7.5993	7.27845	7.48493	9.04075	9.24982	8.69908	8.66155	9.02631
Gabpb2	6.60368	6.75268	6.65022	6.44571	6.50099	8.28479	8.57557	8.37627	7.71132	8.70067
Mfsd11	6.5593	7.07952	6.59193	6.97113	6.5483	7.86462	8.12425	8.13487	8.03057	8.17449
Cript	12.6505	12.6199	12.5342	12.7772	12.687	13.6059	13.4614	13.6644	13.3846	13.5424
Dnmt1	15.3106	15.1883	15.0479	15.252	15.1966	14.2058	14.2818	13.7584	13.8512	13.9614
Itgav	5.14471	5.16918	4.89909	4.54471	5.40134	6.97969	7.38723	6.74702	6.64525	6.78122
Grm1	6.46621	6.14899	6.41829	5.97039	6.56373	4.74983	4.72067	5.04983	5.08883	5.03512
Zscan18	8.00759	7.66092	7.89283	7.45501	7.83575	9.17072	8.95173	9.16798	8.94182	9.44254
Amy1	4.72992	4.72939	4.99218	3.40247	5.40134	7.8911	8.54454	8.15024	7.65163	7.83901
Vps11	8.97411	9.09164	9.2375	9.07489	8.98077	7.78213	8.06535	7.53695	7.92248	8.07596
Grm3	2.78515	3.62589	3.79986	2.06742	2.59267	0	0	0	0	0
Lama2	11.0917	11.0764	11.1102	11.0757	11.0064	10.3967	10.3873	10.2187	10.2396	10.3278
H2az1	11.8632	11.8025	11.3495	11.9241	11.8302	13.3333	13.306	13.9789	13.3626	14.0175
Idh3b	9.38349	9.27013	9.48379	9.25648	8.9488	7.93631	7.90969	7.7335	8.09174	8.23228
Fbxo36	9.89742	9.72329	9.88524	10.0005	9.74901	10.7993	10.704	11.0602	11.0446	10.8001
Hmgb1-ps4	10.0615	9.9906	9.56369	9.77911	10.3187	7.98014	8.23529	7.60549	7.97754	7.13822
Wdr3	7.44182	7.41138	7.33183	7.88973	7.87339	9.18149	9.19343	8.95104	8.79934	9.27711
Rnf168	12.4584	12.5468	12.4737	12.4249	12.3932	11.6298	11.6957	11.4324	11.2965	11.5154
Coro2b	9.97971	9.63513	9.91972	10.0578	9.90102	10.9351	11.2256	10.8258	11.2186	11.0639
Zdhhc16	9.48783	9.65218	9.71133	9.43781	9.38427	8.17053	7.98674	8.38929	8.54973	8.39682
Atxn7l3b	9.93264	9.84693	10.0553	9.79475	9.9576	8.33869	8.21079	8.97713	8.2342	8.46515
Clybl	12.0917	11.9369	12.0219	11.9634	11.9894	11.2529	11.1555	11.1547	11.3062	11.3021
Mat2a	10.5619	10.6351	10.4997	10.6078	10.9094	12.0369	12.3559	11.8546	11.7239	11.8846
Lypd9	7.96285	7.39527	7.69241	8.13874	7.0426	3.80248	3.8269	4.95962	5.12829	3.67888
Llgl1	10.7669	10.5764	10.8538	10.6524	10.7431	9.51308	9.75572	9.85422	9.83547	9.81112
Slc9a1	10.0144	10.4407	10.3484	10.0821	9.96634	8.85817	9.04614	8.86668	9.12612	9.06841
Sspn	11.0287	10.9614	10.9584	10.9472	11.1217	9.95089	10.2878	10.1477	9.98806	10.1292
Grhl1	10.4669	10.5603	10.7864	10.5414	10.6295	9.27243	9.66667	9.00841	9.30682	9.02882
Cux2	6.99663	7.25943	7.31391	7.21788	7.27597	4.49748	4.54369	5.70593	5.16671	5.22225
Mcur1	11.8651	11.7389	11.848	11.8933	11.9645	10.855	11.1158	10.8798	11.0688	11.0324
Pou2f3	6.40063	6.50489	6.51558	6.1323	6.77734	4.19143	4.8783	4.64924	3.92188	4.77289
Mrps15	11.6496	11.7658	11.7729	11.733	11.3897	10.2522	10.0238	10.4266	10.3217	10.6766
Piwil2	5.01925	5.41277	4.63611	5.21603	5.91598	7.53588	7.7283	7.41496	7.11678	7.82174
Tbc1d17	5.78189	5.94271	5.72	5.21603	5.89173	7.39495	7.00956	7.1245	7.27459	7.0813
Farp1	10.2291	10.1322	10.0621	10.1885	9.95468	9.34127	9.18087	9.15534	9.32391	9.11405
Lrp10	8.63946	8.78961	8.66438	8.8671	8.47274	9.78252	9.56983	9.60737	9.67817	9.58924
Ppfibp2	13.6806	13.7123	13.6633	13.5768	13.6234	12.6961	12.9162	12.8609	12.9508	12.855
Eif1a	6.72919	6.06998	5.27754	6.8958	6.80358	9.91907	10.035	9.8369	8.90253	9.70209
Grb2	8.08268	8.27687	8.12639	8.35572	8.27131	9.14069	9.15286	9.27472	8.96925	9.25583
Csf2ra	8.62876	8.80494	9.14423	8.88992	8.31299	6.35676	6.39583	7.13485	7.08704	6.68262
Slc25a11	9.59798	9.86459	9.77002	9.62826	9.42074	8.61773	8.49671	8.58302	8.7496	8.70382
Pmvk	5.7559	6.16809	6.03645	6.85661	6.15886	8.31932	8.48858	7.78036	8.45978	8.45772
Fam83f	5.7559	6.09014	6.43497	6.78882	6.63851	8.29474	8.55626	8.24399	8.04095	8.24529
Uqcrc1	9.51906	9.25011	8.88373	9.58495	9.28069	10.7808	10.7189	11.1304	10.9201	11.3936
Fiz1	10.0509	10.0561	9.96492	10.0764	9.75238	10.8542	10.8252	11.0007	10.9236	10.8147
Sohlh2	7.47405	7.57769	7.60668	7.42853	7.38423	6.37564	6.36063	5.70593	5.82484	6.07257
Ikbke	6.85693	6.85048	6.93451	7.08854	6.7234	5.061	5.37808	5.13473	5.8721	5.11291
Kmt5b	7.46606	7.37075	7.73344	7.22815	7.62391	8.57753	8.80562	8.63858	8.82058	9.09261
Ints10	9.81014	9.9649	9.49974	9.75089	10.0914	7.88453	8.5794	7.67091	8.18358	8.0564
Bmp3	5.01925	4.77991	5.2016	5.44466	5.25693	3.55998	3.34088	3.17491	2.92722	2.4702
Tmem45a	0	0	2.31548	0	0	4.49748	5.41286	5.0929	5.34478	4.51083
Rapgef6	9.73896	9.79413	9.5618	9.6302	10.1488	11.0512	11.4256	11.067	10.941	11.0627
Zmym1	11.2409	11.3385	11.205	11.1465	11.4202	12.3682	12.5338	12.3817	12.051	12.5196
Pramef25	1.56772	1.93973	1.99395	2.65969	2.81528	5.35536	5.14972	6.11405	4.56381	5.74626
Trappc9	9.97831	10.0407	10.0647	9.79992	9.66387	8.80346	8.66484	8.50144	8.98277	8.69119
Rhd	12.8156	12.9078	12.9341	12.7698	12.756	11.8533	11.9683	11.8764	12.1508	11.9959
Cbln1	5.58931	5.41277	5.60681	6.01854	5.91598	6.83715	7.43877	7.3543	7.16501	7.30493
Zfp819	7.5211	7.37075	6.93451	7.4106	7.68162	5.35536	5.66448	6.09298	5.31088	5.38788
Cep290	9.69177	9.76464	9.7896	9.68716	9.84686	8.10416	8.73866	7.82576	8.35971	8.21033
Bsg	12.3843	12.0625	12.2567	12.2867	11.8186	13.4031	13.2722	13.6861	13.5591	13.7929
mt-Nd3	8.76529	8.63694	9.24461	9.38829	8.87959	7.21798	7.28769	7.583	7.5608	7.44687
Cd209c	6.29632	6.3463	6.14179	5.8155	5.91598	7.2894	7.21072	7.465	7.27459	7.24573
Prss44	9.78466	9.89929	9.61033	9.58495	9.54451	10.496	10.6172	10.6947	10.7077	10.727
Kctd13	10.5287	10.5576	10.6626	10.2728	10.3646	8.50652	9.05992	8.92743	9.17169	9.27922
Gpc3	4.88183	5.53547	5.03657	5.44466	5.86707	7.34793	7.26883	7.07165	7.02567	7.03209
Reep6	8.38353	8.57032	8.92564	8.48557	8.35794	6.56845	6.32455	6.98284	7.05668	7.0813
Exph5	2.78515	2.51784	2.57824	2.88416	2.81528	4.96454	5.47999	5.67792	4.37985	5.88576
Lsm11	9.78466	9.81548	9.76673	9.98091	9.91161	8.79296	9.00968	8.55633	8.73689	8.9647
Rcbtb2	8.46599	8.49671	8.43904	8.3416	8.56381	7.2894	7.61339	7.49742	7.6917	7.46923
Zfp637	4.72992	4.82873	4.45173	5.13099	4.09616	6.44877	6.92775	6.8882	6.34378	7.04206
Oaz2	10.9621	11.131	10.9728	10.8623	10.597	11.8697	12.1266	12.0067	12.2502	12.2077
Creld2	14.5918	14.6275	14.5359	14.5402	14.5644	13.3604	13.4866	13.5148	13.6624	13.8477
Dalrd3	9.97971	9.61787	9.8169	9.81704	9.40155	8.35305	8.1347	8.50144	8.61369	8.47991
Kpna4	4.14544	4.56625	4.1623	3.54076	4.65273	6.90369	6.92775	6.41493	6.14648	6.30577
Nt5dc2	6.81978	6.3463	6.71993	6.49759	6.5483	4.69076	4.77515	4.32725	5.3779	4.51083
Nsun5	8.35785	8.42709	8.40981	8.59677	7.82298	6.70905	6.63553	6.66376	6.82412	6.09191
ENSMUSG00000117335	9.77013	9.58094	9.67493	9.81021	9.87651	8.91735	8.74891	8.46502	8.71437	8.53746
Nufip1	10.2514	10.154	10.0087	10.2248	10.0659	10.9549	10.9481	11.1674	11.0303	11.2438
Per3	9.34914	9.46414	9.31162	9.59292	9.66208	10.7888	10.9294	10.5659	10.5757	10.4273
Clic4	11.613	11.6968	11.5446	11.5091	11.5031	12.2914	12.4381	12.2698	12.3752	12.393
Olfml1	7.10353	7.3374	7.23991	7.24848	7.22835	8.01668	8.14508	8.38063	8.43245	8.17449
Pramef12	12.1251	12.1194	12.0098	12.0459	12.1469	12.9186	13.0615	12.7814	12.8791	12.8422
Zscan4a	3.43587	3.24929	3.4521	3.78299	3.81594	6.58477	6.04308	7.17549	5.673	5.79428
Dnajc30	11.1945	11.183	11.2529	11.0499	10.8649	9.74853	9.97376	10.1258	10.0953	10.1257
Napb	4.61897	4.17137	5.12144	4.67057	5.09644	6.46648	6.72128	6.30931	6.54674	6.49198
Trpm6	8.01856	7.85014	7.78638	8.10569	8.1125	6.03922	5.69305	5.04983	5.20412	6.33852
Oxsm	5.88139	5.50576	5.45155	5.44466	5.70951	7.26936	7.55231	7.53695	6.72464	7.57609
H2bc4	13.9477	13.94	13.9249	14.0232	13.8066	12.7989	12.6435	12.9603	12.8704	13.1589
Cnpy1	8.74561	8.70715	8.40981	8.62426	8.8294	7.22841	7.74204	7.07165	7.18386	7.12888
Nfrkb	12.4767	12.4184	12.4572	12.3348	12.2795	11.3646	11.2872	11.4834	11.1278	11.6014
Hint1	14.7706	14.5764	14.7024	14.7465	14.47	15.5185	15.5816	15.4339	15.4755	15.4988
Ep400	12.1431	12.3464	12.2651	12.2	12.283	11.4578	11.5539	11.3801	11.5239	11.4832
Dcst2	8.42946	8.0691	8.15687	8.38356	7.63125	5.31681	5.74856	5.04983	6.42526	5.72164
S100a6	7.10353	7.42732	7.15186	7.19711	7.13846	6.23799	5.87866	5.76039	6.02629	6.23794
Eid2b	6.81978	7.05921	6.81218	6.78882	6.80358	5.39291	5.82802	5.29086	5.72541	5.15029
Chek2	6.12418	6.4898	6.57698	6.49759	7.08599	7.99242	8.53668	8.36314	8.2022	8.18353
Sass6	9.43353	9.10656	9.25639	9.11419	9.29925	10.2484	10.3586	10.3014	10.3024	10.0072
Ercc5	9.0536	9.28551	9.06341	9.16854	9.27601	8.26973	8.45561	8.28636	8.20681	8.31278
Lysmd3	7.44994	7.81423	7.98632	7.51498	7.8101	9.20543	9.63756	9.31848	8.87669	9.52667
Cep164	12.4384	12.6069	12.548	12.2935	12.2083	11.3634	11.4004	11.1892	11.522	11.4206
Nlrp4c	7.95716	8.24125	8.19163	8.24373	8.68165	9.60394	9.81705	9.5621	9.41049	9.63775
Prpf4	8.17872	8.2001	7.95196	8.21303	8.46865	9.34127	9.3653	9.27706	9.07906	9.40244
Nr1d2	6.63253	6.59231	6.53118	6.41006	7.06446	7.74632	8.28306	8.22475	8.01486	8.15624
Fbxo41	4.88183	5.2066	5.12144	5.21603	5.21845	1.65938	1.59902	3.17491	2.51573	2.68918
Dnajc19	12.5712	12.2952	12.576	12.4212	12.0693	11.0549	11.0231	11.2653	11.1698	11.3862
Prps1l3	8.17872	8.5229	8.47173	8.4941	8.57146	7.07516	6.91568	7.03898	6.61778	7.41651
Krba1	7.64662	8.0691	7.45141	7.96537	7.76409	5.061	4.66406	3.91212	5.61861	3.87023
Arl6	9.88098	9.9608	9.59927	9.41551	10.226	11.3921	11.5466	11.3354	11.1627	11.2193
Osgin1	9.70711	9.82754	9.98771	9.92201	9.58477	8.55287	8.19089	8.19046	8.76845	8.57574
Rabgef1	7.1138	7.5342	7.3583	7.25854	7.14873	8.53618	9.04336	8.54086	8.43639	8.94888
AK157302	9.75217	9.64708	9.58066	9.9109	9.69923	10.9604	10.8507	10.7086	10.7714	10.5132
mt-Atp6	13.1393	13.1255	13.644	13.6995	14.1546	11.8098	11.5313	11.6723	11.7403	11.3818
Fem1a	8.33169	8.25917	8.4349	8.3604	8.30383	7.66425	7.56782	7.56782	7.55357	7.66916
Dedd2	6.49791	6.68801	5.74697	6.59606	6.09657	8.38135	8.14508	9.19542	8.82959	9.00607
Nle1	8.56659	8.16251	8.21113	8.63202	8.0753	6.91663	6.51266	7.1245	6.93955	6.79308
Rrh	9.00478	8.8879	9.21595	8.79982	8.85785	9.9556	9.87276	10.3025	10.1248	10.1536
Efnb1	8.18847	8.45845	8.34951	7.75413	8.02602	4.86118	5.63532	5.43174	6.20302	6.14842
Tex15	10.6251	10.6589	10.4898	10.7974	11.0753	7.91065	9.26179	8.33201	8.5017	8.62636
Dbf4	13.0769	13.1375	13.1387	13.1339	13.1371	13.9671	14.2165	14.0975	13.8045	14.1728
Cdkal1	9.04289	8.87923	8.95773	9.05483	9.2524	7.96775	7.48035	7.31845	7.14591	7.70099
Uckl1	7.96285	8.39097	8.13151	8.21819	8.21867	6.39427	5.80202	6.56013	6.87141	6.09191
Cnpy4	12.6091	12.6988	12.7012	12.4991	12.8402	13.454	13.6784	13.5785	13.558	13.4882
Cldn34b2	10.5628	10.6056	10.4697	10.3884	10.9965	9.36508	9.47633	9.39361	9.50909	9.199
Leprotl1	8.26417	8.26362	8.41402	8.40636	7.93402	6.44877	6.84103	7.18547	6.51732	6.57678
Creg1	11.678	11.5906	11.5858	11.5578	11.5696	10.55	10.4515	10.7638	10.3014	10.7613
ENSMUSG00000116733	0	0.9601	0.995971	0	0	4.01003	3.01842	3.5901	2.7361	3.87023
Cox8c	7.1138	6.53462	6.73347	7.12198	6.87953	8.86153	8.23529	9.32977	8.74326	8.79219
Usp17la	0	1.53151	0	0	1.00463	6.80965	5.54415	8.69209	5.34478	6.09191
Cd164l2	16.1891	16.1555	16.3011	16.0769	15.756	14.5914	14.5787	14.8419	15.0418	14.9196
Il2ra	8.72567	8.85587	8.65373	8.69633	8.85471	9.60594	9.62834	9.49544	9.67817	9.47052
Snhg18	9.62515	9.42102	9.59742	9.9471	9.45217	8.50652	8.59084	8.55633	8.60323	8.45024
Eif2b2	12.3757	12.3813	12.3984	12.2443	12.1599	11.1627	11.3174	11.204	11.4907	11.4983
Mrps5	11.1737	11.0922	11.3724	11.3624	10.6313	9.67424	9.72492	9.73181	9.84586	9.81695
Mrpl43	9.99784	9.82153	9.68717	10.1458	9.67101	10.9207	10.9738	11.2794	10.9927	11.2605
Prr5	11.7497	11.8207	11.7614	11.6671	11.5001	10.2484	10.2701	10.1049	10.8174	10.4072
Nyap2	9.19811	9.01461	9.23035	8.87038	8.98077	6.78161	5.44682	6.11405	7.16501	6.07257
Cc2d1b	8.16398	8.48534	8.53498	8.2738	7.96921	7.12063	7.18076	7.07165	6.89448	6.80485
Cyb5d2	8.53255	8.72015	8.30937	8.41987	8.77077	7.33834	7.42179	7.11409	6.78762	7.19297
Tmem274	6.71577	6.85048	6.56187	6.59606	6.34898	4.27424	5.0648	4.64924	4.00903	4.99459
Slc15a2	7.55916	7.2505	7.33183	7.23835	7.56378	9.46762	9.55044	8.81616	8.96108	8.73798
Fstl3	8.48589	8.47003	8.41402	8.65123	8.65308	6.50128	6.87884	6.97134	6.96156	7.49124
Soat1	10.9916	10.9567	10.8584	11.07	11.4702	12.6306	13.0361	12.464	12.3024	12.6263
Vrtn	10.4222	10.3928	10.2564	10.4707	10.4069	11.5095	11.6344	11.1667	11.3989	11.2859
Rab38	12.1339	12.3777	12.1372	12.0434	12.3374	13.168	13.1048	13.0358	13.1067	13.0287
Bcl6	8.02401	8.10917	7.96924	7.48958	7.76409	5.63148	6.10819	5.17537	5.89516	4.82004
Stx3	6.01885	6.72716	6.05814	6.1323	6.38417	7.93631	8.18587	7.56782	7.7178	8.03158
Evx1	8.3962	8.62317	8.67845	8.76496	8.51701	9.93348	10.1322	9.65485	9.58728	9.73167
Arfgap2	6.41731	6.29511	5.77344	6.92135	6.73708	8.45863	8.6209	8.34098	8.11648	8.45024
Zc3h12c	7.08278	7.4664	7.44319	6.80264	7.61653	8.79296	9.03781	9.22959	8.68159	9.13051
Zxdc	9.56655	9.43488	9.43696	9.55466	9.57719	8.58566	8.45977	7.92444	8.34722	8.20589
Tcf25	13.2051	13.193	13.3441	13.2281	12.7327	11.7892	11.7254	12.0304	11.862	12.0507
Grpel1	12.5625	12.5498	12.5993	12.5873	12.4835	13.314	13.2347	13.5371	13.4242	13.5531
Zglp1	8.1836	8.39097	7.95775	8.18166	8.15387	9.17612	9.28545	9.62582	9.29386	9.68468
mt-Nd6	9.89146	9.78952	10.1681	10.0287	10.369	8.55701	8.78917	8.25825	8.11648	7.93315
Serpini1	10.9755	10.9324	10.7692	10.8598	11.4594	12.2462	12.3316	12.188	12.1959	12.2465
Slc12a8	8.66412	8.99603	9.00597	8.82033	8.83259	7.96152	7.95169	7.77376	8.02012	7.99095
Gstm6	9.678	9.82754	9.79122	9.6703	9.57719	8.84807	8.88827	8.90947	8.96925	8.70382
Gpatch4	9.6728	9.7709	9.60297	9.51116	9.65849	8.93017	8.79578	8.88211	8.8911	8.88657
Ier2	6.36669	6.64777	5.57706	6.80264	6.48487	8.69115	8.25937	9.1323	8.95834	9.26863
Traj31	0.98709	1.53151	0.995971	1.0453	1.00463	0	0	0	0	0
Akr1cl	10.287	10.2789	9.839	10.1335	10.1217	11.431	11.3248	11.1973	11.447	11.0417
Oca2	10.4649	10.2701	10.4203	10.4111	10.3908	11.4276	11.1834	11.3432	11.1039	11.2121
Glns-ps1	2.30122	1.53151	2.31548	2.88416	2.32933	5.35536	4.41236	5.49733	4.96351	4.56719
Cabp1	8.85676	9.09413	8.37133	9.09748	8.75069	10.2226	10.1909	10.5887	10.6453	10.7423
Fzd3	9.14153	9.23661	8.96636	9.23627	9.41011	10.1654	10.4598	10.1855	10.1064	10.3021
Wrnip1	8.32287	8.52661	8.58814	8.19219	8.28998	9.53634	9.47222	9.44231	9.29603	9.25797
Rmdn2	7.15415	7.54154	6.93451	6.25794	7.45213	3.90998	3.8269	4.09274	5.08883	3.87023
Slc5a6	6.91679	7.2505	6.54661	7.00737	7.20885	8.23913	8.37412	8.26297	8.33462	8.60296
Nav3	10.859	10.7779	10.6837	10.8565	10.9288	9.91101	9.81543	9.73691	9.46353	9.9514
Slc35f6	11.2977	11.3852	11.2917	11.3884	11.4032	10.6791	10.5028	10.4823	10.6673	10.6269
AU020206	9.59981	9.54853	9.60849	9.5567	9.64404	10.3746	10.4176	10.2187	10.2862	10.4649
G3bp1	10.002	10.4486	10.2038	10.3477	10.3875	11.1116	11.3868	11.379	11.348	11.4052
Wdr4	4.67551	4.6227	4.31426	5.44466	5.17891	6.53526	7.23035	7.18547	7.05668	7.3377
Hpcal1	12.6027	12.5423	12.5942	12.5118	12.3317	11.3688	11.2907	11.2846	11.6752	11.6446
Ly6g6e	5.33225	5.75341	4.57723	5.6109	5.56364	7.26936	8.23042	8.3365	8.02012	7.66916
Rbbp5	10.3835	10.6161	10.3407	10.4456	10.4026	11.3504	11.2588	11.2326	11.1466	11.363
Emc4	11.002	10.801	10.8429	11.0118	10.9525	11.8163	11.7145	11.9117	11.8064	12.1291
Ptpn18	10.881	10.7817	10.853	10.9695	10.123	9.02589	9.18339	9.08508	9.1811	9.38687
Nap1l1	12.2202	12.25	12.3108	12.2585	12.0281	13.0439	13.1755	13.289	12.9565	13.1253
Hnrnpc	13.9585	13.9351	13.8709	13.8867	14.0572	14.6063	14.8708	14.8047	14.6887	14.8519
Impa2	10.3835	10.1812	10.1251	10.3059	10.1904	8.39066	8.32475	8.99711	8.93905	8.99327
Rpl15-ps2	8.27793	8.09428	8.28198	8.19743	8.09136	9.38618	8.90364	9.24877	9.17875	9.28132
Paqr4	10.7725	10.7669	10.6457	10.7149	10.4026	9.32194	9.42189	9.64584	9.70941	9.70051
Cbfb	5.33225	5.67549	5.66451	5.44466	6.15886	7.74632	8.12425	7.31845	7.31791	7.39332
P4ha1	11.3616	11.4612	11.2831	11.2255	11.7532	10.2368	10.4835	10.1805	10.1224	10.3052
Xlr	4.56012	4.67703	3.69299	3.54076	4.91583	0	1.59902	1.0028	0	0
Nat8l	3.9757	3.09821	3.4521	3.89038	3.91552	5.31681	5.63532	5.29086	5.20412	5.50792
Rnf125	10.9435	10.9205	11.0513	10.9908	10.7001	11.8334	11.7408	11.8817	12.1085	12.0358
BC005537	7.22216	7.19573	7.03639	6.90863	7.74391	9.39315	9.47633	8.86978	8.97196	8.72874
Sult5a1	10.2744	10.3918	10.367	10.3559	10.0954	9.06421	8.72489	9.20281	9.17405	9.34919
Ugt2b38	8.32287	8.37463	8.02538	8.19219	8.42284	9.08443	9.37415	9.21748	9.35127	9.26011
Amd2	8.75876	8.77411	8.76344	8.86381	9.09669	9.7358	9.88365	9.81134	9.66816	9.69262
Ust	9.25255	9.61439	9.0847	8.42434	9.29232	10.8045	11.0709	11.0098	10.9555	11.0517
Dennd3	8.23154	8.2001	8.16688	8.06615	7.80362	6.83715	6.77573	6.13481	6.77524	6.73276
Mrpl54	12.7176	12.5786	12.7574	12.5522	12.2825	11.0709	11.0337	11.0245	11.2708	11.6302
Hmgcr	10.9748	11.3892	11.2843	11.0927	11.2637	12.2929	12.442	12.4919	12.1199	12.6782
Sycp3	9.58881	9.49282	9.60297	9.74195	10.1929	11.606	11.8575	12.9943	11.9626	12.4921
Cdc73	7.1138	7.39527	7.16191	7.52335	7.70269	9.14894	9.12166	8.70603	8.56419	8.84728
Capn9	6.38376	6.45912	6.46775	6.41006	5.46847	4.56483	4.34192	3.91212	3.92188	4.11673
Zbtb7c	6.76871	6.80241	7.02542	6.90863	6.85465	2.90234	2.01581	4.25324	2.25553	3.87023
Spata2	8.9254	8.988	8.57315	8.89638	8.47682	9.82949	9.96792	9.80001	9.92082	9.94476
Trpv2	9.34479	9.17894	9.32956	9.24388	8.9251	7.66425	7.39595	7.93039	7.70481	8.16539
Rmi2	11.5501	11.505	11.514	11.3907	10.9915	9.90777	9.59276	9.67802	10.2475	10.0585
Klhdc8b	4.43468	3.73235	4.31426	4.40681	3.46784	6.03922	5.95143	6.13481	6.71171	6.54907
Cyth2	12.7888	12.9347	12.9771	12.729	12.4988	11.5169	11.6635	11.5418	11.7861	11.8516
Nek5	8.56285	8.34137	8.41822	8.33211	8.39723	9.17342	9.2831	9.25589	9.07654	9.29807
Lage3	11.4222	11.1987	11.3284	11.3998	11.159	10.3196	10.0722	10.2677	10.5146	10.374
Commd10	9.77822	9.79413	9.77984	9.65135	9.95321	10.593	10.4876	10.6422	10.5622	10.6442
Ptprf	10.3316	10.413	10.3746	10.2814	10.1138	9.30234	9.42827	8.90344	9.14066	9.2939
Nop56	12.8254	12.909	12.8302	12.6545	12.7785	11.7405	12.0462	11.9315	12.0162	11.9668
Cit	11.5557	11.6606	11.7032	11.5598	11.4779	10.8717	10.8991	10.7378	10.8302	10.8313
Atp6v1b2	11.681	11.6972	11.439	11.434	11.8942	12.5905	13.0586	12.716	12.8495	12.9509
Mta2	3.9757	4.01142	5.03657	4.60901	5.00896	6.72385	6.59067	6.6494	6.48728	6.65688
Inpp5f	10.8468	10.7472	10.6802	10.6108	10.6666	11.8041	11.836	11.8146	11.4987	12.1203
Il1r1	8.76529	8.6197	8.52333	8.71105	9.05362	10.5849	10.8539	10.2559	9.90529	10.4805
Smpd2	8.06162	8.33294	8.00877	8.20785	7.63855	5.78057	5.54415	5.78686	5.91786	6.73276
Cog4	11.4019	11.4382	11.4672	11.389	11.4661	10.4895	10.7884	10.5233	10.6773	10.4396
Taf6	10.4589	10.6623	10.6057	10.5352	10.3613	9.11565	9.26418	9.30937	9.73839	9.22332
Acot2	4.22337	4.96598	3.79986	4.25433	4.76379	6.33763	6.80221	7.55247	6.96156	6.83959
Dmrtb1	8.07219	8.02265	8.38427	8.08888	7.67453	9.16802	9.43675	9.57355	9.80535	9.47421
Arhgap9	6.80718	6.72716	6.67851	7.19711	6.85465	8.2026	7.86015	8.35431	8.10169	7.95971
Ddit4	7.19341	7.35417	7.14173	7.32705	6.69565	8.32904	8.72835	9.15788	8.91669	8.92751
Kcnq1	9.75873	9.83054	9.86999	9.68716	9.59982	9.01389	8.68276	8.81937	8.75906	8.93556
Scimp	5.72944	5.7279	5.77344	5.40898	5.73699	7.38567	7.77583	7.38927	6.82412	7.06181
Npffr2	11.1969	11.1334	11.0178	11.2815	11.2707	10.2016	10.2831	9.74031	10.1502	10.0098
Hamp2	6.27818	6.4898	6.27744	5.73134	5.96329	7.67191	7.29703	7.74029	7.65163	7.65622
Idnk	11.6939	11.5389	11.5364	11.6332	11.2998	10.6386	10.4283	10.4934	10.6445	10.7106
Ankrd50	7.40048	7.68763	7.52336	8.14417	8.08602	9.48511	9.54653	9.20772	9.10402	9.36518
Dtd1	7.81967	7.65416	7.30486	7.59654	7.67453	8.65684	8.73866	9.25352	8.90537	8.95945
Selenoo	6.95155	7.41138	7.3843	7.2883	7.41007	6.23799	5.92758	5.88815	6.29259	6.14842
Lcn8	2.97733	4.24515	1.99395	3.54076	3.70897	0	0	0	0	0
Mrps18a	13.0427	12.9021	12.9273	12.9042	12.8033	12.081	11.8669	11.9076	12.1889	12.1227
Paf1	12.4139	12.6523	12.6407	12.3138	12.297	11.3816	11.3642	11.4261	11.3801	11.6609
Nisch	7.34054	7.13879	7.2866	7.51498	7.03154	5.39291	5.90333	5.56007	6.18442	5.50792
Kbtbd8os	7.81338	7.64056	7.74016	7.48102	7.63125	6.21721	6.26869	6.11405	6.81206	6.41729
Serf1	9.67453	9.84989	10.148	9.8672	9.36017	8.53618	7.98674	8.41921	8.25217	8.09046
Coil	9.77499	9.89499	9.45342	10.1115	9.81013	11.2478	10.9818	11.2875	10.9045	11.3999
Dnajc5b	9.70031	9.65048	9.68019	9.66464	9.85629	10.4556	10.4712	10.6322	10.7613	10.7741
Phf7	11.7088	11.4851	11.4818	11.6108	11.4568	10.6951	10.5099	10.5602	10.534	10.8478
Cntn3	5.367	5.13077	4.94639	4.99322	5.17891	3.26831	3.18864	3.46453	2.25553	2.4702
Zfp36l2	5.18422	5.7279	5.24007	4.89348	6.09657	7.62535	8.15539	7.71293	7.27459	7.62337
Crygb	4.14544	3.83149	2.31548	2.88416	3.91552	6.87744	7.0321	7.86356	6.36045	7.17495
Ccpg1	9.09045	9.07908	8.828	9.00492	9.2089	9.96654	10.0392	9.90646	9.79619	9.93543
Lrrc51	9.36212	9.34964	9.34509	9.37679	9.17162	8.42731	8.43037	7.98857	8.29182	8.43139
Tfam	9.73065	9.82002	9.47978	10.1335	10.0509	11.4208	11.5038	11.5104	11.0682	11.9333
Nudt21	9.51713	9.55941	9.23512	9.63792	9.32211	10.723	10.5918	11.2114	10.8023	11.2943
Itgae	5.72944	5.77848	5.27754	5.73134	5.59401	3.90998	4.01973	3.5901	3.09596	2.87926
Slc17a8	3.14689	4.6227	2.80044	4.47741	4.40112	7.12063	7.43031	6.92442	7.34328	7.45436
Enho	4.22337	4.01142	4.07987	4.33258	3.46784	0	0	0	1.52985	1.4939
Eif3f	11.0402	11.051	11.4061	10.9885	10.4625	9.53003	9.37194	9.61662	9.57126	9.55481
Tpp1	8.59984	8.73303	8.89281	8.68891	8.62024	9.50667	9.4598	9.52129	9.57662	9.43499
Tmod2	9.5553	9.54488	9.5599	9.37448	9.42919	10.3497	10.1695	10.2368	10.2385	10.2089
Otulin	8.3962	8.28126	8.17683	8.37434	8.52885	9.24447	9.50482	9.22959	9.16459	9.29599
Mdh2	13.9139	13.9139	13.9948	13.8759	13.7543	12.8834	13.0249	12.9939	13.1945	13.1361
H3c2	3.29861	3.92426	3.99244	4.25433	3.46784	5.80863	5.34244	6.07161	5.53298	5.77047
Rab20	2.97733	3.83149	3.57757	3.07836	1.59113	6.48399	6.30617	7.47318	6.65879	6.72039
Daw1	11.0609	10.6798	10.8105	11.0828	11.0495	11.8002	11.9879	11.9968	11.8488	11.993
Ywhag	11.5576	11.7167	11.4982	11.7057	11.6022	12.4661	12.6149	12.6714	12.3383	12.4198
Smok2a	7.25963	7.08957	7.00322	6.78882	7.13846	5.56725	5.66448	5.6202	4.77746	5.15029
Stamos	7.81967	7.77117	7.76015	7.6961	7.93994	6.66369	6.41311	5.78686	5.77598	5.86343
Sp3	7.46606	7.7008	7.47579	7.37406	7.8101	8.91089	9.11903	8.83214	8.4828	8.80396
Kat6b	11.3294	11.3194	11.4082	11.1499	11.5155	10.3497	10.5737	10.3025	10.2949	10.5177
Tlr8	5.10409	4.77991	3.4521	4.72961	4.86691	7.26936	7.07616	7.24397	7.01518	7.0813
Coq5	8.98813	8.98261	8.95773	8.92508	8.75406	7.67952	7.79573	7.60549	7.82377	8.18353
Sema6a	6.83227	7.05921	7.01436	7.16539	6.89181	6.01535	6.04308	6.00552	5.8721	5.56439
Chchd10	12.1095	12.0818	12.3418	12.0028	11.8626	9.85662	10.0517	10.7521	10.3974	10.6981
Acvr2a	7.00769	6.96409	7.2208	7.23835	7.41858	8.2026	8.80889	8.57544	8.30048	8.70382
Bambi-ps1	4.78235	4.67703	4.38463	4.47741	5.00896	7.15382	6.04308	6.86354	6.92841	7.3855
Inpp1	5.7559	5.96472	5.03657	5.33487	6.48487	8.07559	8.31099	8.38063	7.95027	7.78062
Ganab	8.66412	8.89077	8.58067	8.59677	8.81658	9.70068	9.5756	9.52326	9.83845	9.59094
Prl2a1	6.31424	6.60637	6.70625	5.54668	6.19894	8.42731	8.00964	8.46911	8.32616	8.06132
Gstp2	10.134	10.0159	10.1953	10.1335	9.41862	11.3723	11.2109	11.5501	11.4826	11.4864
Wrn	10.2397	10.28	10.0431	10.0535	10.4313	11.5829	11.3311	11.2254	11.1076	11.2759
Alad	10.8802	11.0727	11.1302	11.0058	10.7766	9.63951	9.83159	10.0376	9.97594	10.0756
Olfr1167	5.70248	5.92036	5.85005	5.47947	5.81643	2.41077	0	0	0	2.21194
Rasef	5.4665	4.72939	4.89909	5.64196	5.33094	0	2.01581	2.0042	0	0
Prkrip1	13.33	13.2494	13.3024	13.3357	13.0711	12.3828	12.4758	12.3757	12.5475	12.5098
Pacsin3	5.61844	5.44443	4.94639	5.64196	5.91598	7.53588	7.82184	7.91247	6.93955	7.73829
Unc5cl	3.8827	4.24515	1.99395	3.89038	4.40112	0	0	0	0	0
Lrriq1	8.63591	8.27247	8.41822	8.62426	8.74393	3.80248	3.01842	0	1.52985	3.67888
Abca9	5.88139	5.7279	4.79957	5.21603	5.13826	2.67739	0	0	0	0
Dhrs4	4.88183	4.92166	5.48396	4.60901	5.40134	2.90234	3.60426	3.17491	3.38374	3.19758
AU023070	6.90501	6.71423	7.09002	7.4981	6.93991	5.53402	4.77515	4.25324	4.24274	4.62143
Wdr5b	6.79447	6.93094	6.46775	6.73221	6.69565	4.86118	5.26842	5.64935	5.12829	5.47883
Nme4	6.94006	6.66131	6.66444	6.77488	5.93983	4.42684	4.01973	4.95962	4.50506	4.77289
Cep95	10.9797	11.241	10.9293	10.9479	11.2156	10.0687	10.2819	9.94958	9.85912	9.97111
Prrx1	4.56012	4.44624	3.4521	3.78299	3.91552	6.75302	7.71442	6.44848	6.78762	6.28911
Casp3	6.04054	6.50489	6.12133	5.99467	6.23794	7.57723	7.92182	8.2344	7.37644	7.68197
Ift43	13.5246	13.402	13.4646	13.4701	13.0852	12.3306	12.1985	12.4083	12.4445	12.5149
Crebrf	9.58512	9.36627	8.88677	9.35117	9.44177	10.7923	10.9796	10.9735	10.4606	11.2061
Prss53	6.2598	6.06998	5.79943	6.27786	5.91598	7.36692	7.43877	7.00556	7.24797	7.17495
Zcchc18	4.2973	3.62589	3.79986	4.33258	4.00867	5.86315	6.44706	5.49733	6.23952	5.72164
Kin	11.0068	11.0644	10.9735	10.8738	10.9041	9.91101	10.123	9.91998	9.80991	10.2557
Rgs7	5.18422	4.17137	5.57706	5.08651	5.05336	6.87744	7.86015	7.60549	7.8884	7.49124
Nr5a2	9.09305	9.10408	9.00597	9.14434	9.19162	10.0526	10.3006	9.94664	9.83993	10.0274
Rpusd4	10.2137	10.4918	10.2564	10.3792	10.2548	11.0796	11.1535	11.0548	11.2277	11.0767
Traip	10.0415	10.0198	9.91229	10.1032	9.90859	9.27746	8.93986	8.89737	9.09658	8.78329
Tctex1d1	12.7248	12.4222	12.3017	12.4927	12.7053	10.3245	9.80892	10.7845	9.8996	9.06597
Mrps22	13.9237	13.8456	13.899	13.9041	13.7851	13.1987	13.1487	13.1428	13.2421	13.2374
Mcts2	6.61818	6.25994	7.00322	6.2975	6.0752	5.10691	4.8783	4.81276	4.77746	4.77289
Vps28	10.6465	10.4928	10.7839	10.5588	10.4738	9.50024	9.56211	9.85891	9.62225	9.71773
Mfng	10.4458	10.5809	10.6644	10.5568	9.96634	9.14069	9.28779	8.98001	9.11142	8.80689
Acy1	6.01885	6.83862	6.59193	5.99467	6.19894	4.62917	4.72067	4.00525	4.31292	4.62143
Dtnb	11.9649	11.9028	11.8417	11.9366	11.5904	10.8313	10.5475	10.8951	10.9813	10.8306
Exd2	6.88117	6.73998	5.82496	6.23775	6.76405	8.73932	8.72489	8.16545	8.29615	8.58601
Rnf212b	7.74897	7.41937	7.64302	7.53166	7.27597	6.03922	4.66406	5.64935	5.3779	5.47883
Zfp335	7.13412	7.48175	7.19166	7.2883	7.06446	5.94125	6.12926	5.6202	6.06748	6.23794
Rnf7	10.5525	10.3569	10.4034	10.6264	10.3368	11.3956	11.2612	11.6413	11.3527	11.6215
Mroh2a	6.45009	6.76528	6.62137	6.2975	6.579	4.49748	4.60513	5.00543	4.87348	5.44915
Prkar1a	11.0668	11.0477	11.0198	11.0557	10.9086	11.6895	11.896	11.8523	11.778	12.0544
Samd11	0	1.93973	0	0	0	5.96638	5.34244	4.39765	4.16896	4.19035
Ccdc57	7.17391	7.25943	7.45958	7.20754	7.44382	8.11544	8.31559	8.38929	8.08674	8.30036
Ppp2r3a	4.97488	4.56625	4.51584	4.17158	5.17891	7.15382	7.02087	6.92442	6.50238	6.28911
Slu7	12.1248	12.2051	12.0847	11.9657	12.2456	12.7846	12.9785	12.9365	12.9234	12.977
Trafd1	10.7189	10.9621	10.8814	10.6628	10.4666	9.63365	9.74382	9.61293	9.87371	9.72084
Irak1bp1	6.84465	6.98577	6.94619	6.78882	6.65301	4.69076	4.47952	5.67792	4.62026	5.03512
Egfl6	9.43148	9.57022	9.67493	9.88191	9.98937	8.69115	8.04332	7.99993	8.16473	7.91155
Grpel2	9.52484	9.15999	8.83744	9.36287	9.08871	10.4059	10.4525	10.6074	10.2531	10.539
Ddx4	8.6918	8.84997	8.40558	8.9899	9.25716	10.3967	10.4907	10.1818	10.1126	10.2589
Mrpl20	9.88398	9.8079	9.71816	9.91726	9.56956	10.821	10.6144	11.0629	11.0067	11.1938
Samd7	8.31399	8.1288	8.40558	8.22334	8.57146	9.26486	9.33162	9.65844	9.32179	9.33911
Rusc2	6.64674	6.81458	6.40142	6.4805	6.7234	3.90998	5.34244	4.39765	4.44381	4.32719
Muc4	9.56655	9.50601	9.73003	9.57694	9.84844	8.25451	8.61717	8.28171	8.51293	8.78329
Pip4k2c	8.17872	8.46232	8.60666	8.45964	8.44384	9.53424	9.59655	9.87133	9.38425	9.98669
Spice1	10.256	10.2854	9.95194	10.2402	10.2369	8.69491	9.28075	9.06358	8.62753	8.94888
Zfp27	7.7686	7.71385	8.01433	7.6961	8.17412	6.78161	6.91568	6.60546	6.78762	6.5208
Ero1l	6.22233	7.205	6.65022	6.7177	6.73708	9.0873	8.90974	9.82098	8.73689	10.1009
Zcwpw1	9.79267	9.72812	9.69411	9.8573	9.89035	8.35305	8.83156	8.58679	7.96124	8.3614
Usp13	7.47405	7.48175	7.65731	7.71814	7.70269	4.86118	5.19038	6.23435	4.62026	4.99459
Hesx1	2.56338	0	0	0	0	4.56483	4.66406	5.04983	5.08883	5.25693
Fkbp15	10.2327	10.414	10.1391	10.1552	10.1628	9.20015	9.39822	9.28404	9.28951	9.53021
Isyna1	9.40246	9.10903	9.40345	9.41776	8.86409	7.04009	7.0321	7.43183	7.84168	7.79249
Baiap3	6.46621	6.51983	6.63587	6.76079	6.65301	5.10691	5.57518	5.36302	4.72694	5.2908
Katnal1	9.52292	9.51163	9.33846	9.33463	9.5619	10.2913	10.3214	10.1387	10.1962	10.2298
Morf4l2	11.608	11.7833	11.3279	11.4004	12.1634	13.1331	13.4207	13.0464	13.1992	13.0068
Marchf8	7.38361	7.57053	7.49977	7.39245	6.96337	8.54037	8.59463	9.21016	8.85038	8.84443
BC039966	7.5211	7.10946	7.12127	7.23835	6.99786	6.19613	5.80202	5.59045	6.02629	5.64516
Mtx3	5.29665	6.47454	5.99206	5.6109	6.17904	2.41077	1.01056	3.0049	2.7361	2.87926
Aff4	6.92847	6.72716	6.62137	7.07722	7.36674	8.36255	8.76582	8.54475	8.13113	8.49814
Adssl1	7.60355	7.51195	7.2866	7.68868	7.28531	4.19143	3.60426	5.17537	5.08883	5.22225
Nfil3	12.336	12.4953	12.4297	12.3362	12.3056	13.0996	13.2045	13.0529	13.3458	13.1767
Mpc1-ps	7.92254	7.65416	7.5993	7.95303	7.63125	6.70905	6.10819	6.5447	6.68549	6.40188
Lama4	11.0714	10.7685	10.9778	10.8466	10.7881	9.94932	10.0885	9.8065	10.0574	9.73321
Tiam2	10.3316	10.6308	10.4297	10.3906	10.6683	9.44545	9.71624	9.44439	9.51468	9.63939
Lrig1	9.81172	10.0119	9.93152	9.57493	9.64041	8.79296	8.79907	8.64583	8.58915	8.92751
Imp4	13.6071	13.6861	13.6543	13.5893	13.458	14.2342	14.3976	14.3177	14.4583	14.4157
Urb1	7.87504	7.77117	8.02538	7.82352	7.81656	6.43083	6.81526	6.4318	6.97245	6.83959
Cadps2	7.56666	6.97497	7.30486	7.04272	7.36674	5.75196	4.77515	5.70593	5.3779	5.56439
Vcp	11.0334	11.1906	11.0667	11.0607	11.176	11.8063	12.2155	11.9185	11.9434	12.0945
Gabpa	5.10409	4.6227	4.63611	5.13099	5.84197	7.05188	7.47213	7.22473	6.9506	7.64971
Tmem214	10.5094	10.6187	10.6131	10.489	10.0604	9.17881	9.35416	9.07973	9.40649	9.40051
Simc1	7.23162	7.57053	7.63583	7.48102	7.64582	8.72834	8.72489	8.40647	8.40057	8.59958
Ankzf1	8.29607	8.38282	8.32735	8.4509	8.31755	9.14894	9.31562	9.05544	9.02258	9.27499
Pheta1	3.78329	2.25755	3.57757	4.25433	2.32933	6.50128	6.82821	6.6349	6.50238	7.03209
Msra	10.1688	10.1431	10.1953	9.98546	9.80689	9.0169	8.96936	9.12713	9.09906	9.27922
Ldlrap1	8.7911	8.68744	8.62131	8.62036	8.42284	7.20748	7.39595	7.52127	7.38461	7.83327
Hilpda	9.2362	9.10656	9.17682	9.45541	8.88574	10.68	10.4947	11.2724	10.4567	10.6854
Insr	5.22268	5.2066	5.57706	5.64196	5.5326	3.0969	3.34088	3.17491	4.24274	3.57276
Ppp1ccb	7.72907	7.93061	7.96924	8.07187	8.02602	8.676	8.86648	8.80972	8.82359	8.71633
Trip13	7.75554	7.76492	7.42661	7.59654	7.66741	8.49793	8.81215	8.63495	8.43639	8.60968
Tmed5	8.7879	8.99603	8.7062	8.64358	8.81335	9.54262	9.79085	9.70604	9.57662	9.65411
Hoxc13	4.43468	3.83149	4.94639	4.54471	4.09616	2.67739	2.60251	2.81216	2.51573	2.4702
Onecut1	6.01885	6.06998	6.96927	6.80264	6.19894	3.80248	3.18864	3.70561	2.7361	1.89714
Elf3	10.3524	10.8827	10.5436	10.4401	10.4809	9.62381	9.58516	9.42976	9.42839	9.34113
Bid	5.10409	4.96598	4.69268	4.40681	4.33071	6.56845	6.74876	6.83844	5.98389	6.57678
Cdc27	11.8617	11.9103	11.7912	11.8013	12.1	12.7583	12.7462	12.7723	12.5872	12.8809
Rad51ap1	9.71893	9.51536	9.52137	9.8289	9.95028	11.0365	10.9421	11.0811	10.5987	11.2362
Bc1	4.61897	4.38227	4.51584	4.67057	5.5326	2.41077	3.01842	2.81216	2.92722	2.68918
Saysd1	11.7946	11.6295	11.8009	11.7317	11.4026	10.0802	9.89446	10.1023	10.6248	10.5159
Cnnm3	5.367	4.09361	5.41838	5.47947	4.91583	7.23875	7.78249	7.56016	7.1932	7.42416
Slc6a3	2.56338	2.51784	2.31548	3.07836	3.17814	4.80658	5.34244	4.95962	6.32692	5.41884
Polr3c	9.83363	9.68403	9.69238	9.89808	9.73715	8.92698	9.03781	8.88517	9.12612	8.96208
Zfp39	5.43409	5.8746	5.34968	4.54471	5.33094	0	0	1.5887	0.958863	2.4702
Cars	10.8398	11.0244	10.8661	10.7375	10.6193	9.54887	9.89753	9.75881	9.89817	9.9381
Txndc16	10.7766	10.7127	10.7618	10.6835	10.7338	11.33	11.4666	11.501	11.3913	11.3625
Adgrl2	5.18422	6.00775	5.99206	5.73134	6.19894	8.60579	8.30174	8.29099	7.36822	8.08564
Poc5	10.7612	10.8682	10.6863	10.659	10.9532	11.6547	12.0129	11.7327	11.5805	11.7904
Dvl1	6.36669	6.5781	6.34958	6.81632	6.45208	5.63148	5.19038	5.2149	5.24059	4.99459
Tram1l1	4.97488	5.38039	5.9228	5.73134	5.93983	2.08345	0	2.32641	0	0
Gns	10.0253	10.0185	9.97778	9.99602	9.63677	8.71729	8.71447	8.73351	9.12612	8.54099
Adamts17	7.35792	7.177	7.2208	7.40156	7.48493	6.27868	6.24958	6.23435	6.16558	6.63067
Dus3l	9.921	9.93595	9.95916	9.73657	9.50509	8.64522	8.6097	8.82257	8.86214	8.89485
Brd3	10.393	10.6715	10.6103	10.3629	10.3854	11.2265	11.4891	11.635	11.5938	11.6758
Luzp4	3.9757	3.62589	3.89936	4.8409	5.09644	1.65938	1.59902	2.0042	1.93785	1.4939
Vps51	7.68155	7.5342	7.45958	8.11679	7.4768	6.41266	6.17049	6.19535	6.51732	6.46257
Cldn15	9.73896	10.1789	10.0847	9.6107	9.52296	11.2414	11.1638	11.662	11.9351	11.5046
Abcb5	6.45009	6.64777	6.14179	6.59606	7.10721	8.50652	8.76246	8.57164	8.61021	7.88408
Zfp850	4.97488	6.20553	5.34968	4.8409	5.21845	2.90234	3.34088	2.81216	2.25553	2.87926
Tnfrsf12a	5.33225	4.77991	4.74712	5.67238	5.36657	6.75302	6.82821	7.34542	6.92841	7.18399
Dnah17	9.73232	9.56302	9.75183	9.69273	9.37992	8.65297	8.58322	8.76048	8.79015	8.81564
Mcm8	9.23385	9.5135	9.26107	9.36753	9.54451	8.16511	8.21079	7.42342	7.51687	7.90062
Adig	7.87504	7.76492	8.01433	8.06042	7.56378	6.69408	6.5286	6.94807	6.5321	6.80485
Prpf31	11.0041	11.0484	10.8898	10.9938	10.831	9.82435	10.1897	9.91098	10.2112	9.99955
Zfp830	11.9355	11.9501	11.7916	11.7034	11.8496	10.9351	10.9796	10.7216	10.7183	11.1186
Mtfr1l	12.4378	12.3641	12.3637	12.4307	12.5445	11.7138	11.5885	11.5183	11.7869	11.6921
Olfr1340	5.72944	5.05072	5.72	5.8425	5.33094	7.2894	7.38723	6.93629	7.53901	6.92833
Napsa	5.78189	5.64855	5.82496	5.78799	6.25705	2.67739	3.18864	3.81256	4.16896	2.87926
Ddx6	8.84448	8.60577	8.22078	9.01385	9.04265	10.8037	10.6766	10.686	9.99208	10.6302
Adam15	4.97488	4.77991	5.66451	5.47947	5.25693	3.80248	3.47857	3.0049	2.92722	3.19758
Rin2	7.61805	7.4741	7.55422	7.44624	7.9634	6.61686	6.10819	5.98279	6.39322	6.01295
Gnl3l	4.36763	4.82873	4.31426	5.17413	4.86691	6.55195	6.89122	7.08238	6.22139	6.43254
Farsa	11.5059	11.4889	11.5504	11.4467	11.0406	9.91263	9.53868	9.84637	10.2884	10.1922
Pcsk1n	7.57411	8.30302	8.36264	7.7753	7.54057	9.42067	9.78754	10.3037	10.2306	9.94742
Tomm34	10.696	11.0204	10.8592	10.8273	10.9094	11.7041	11.6783	11.7121	12.0551	11.8825
Srpk1	15.6342	15.577	15.5627	15.476	15.5419	14.6592	14.7499	14.8424	14.5351	14.8901
mt-Tw	5.01925	4.96598	5.41838	5.3724	6.0091	3.4215	3.47857	3.91212	3.38374	3.57276
Nipa2	7.17391	7.54154	7.09002	7.52335	7.37551	8.53618	8.68987	8.44438	8.216	8.55847
Rad17	10.8996	10.9946	10.7551	11.0021	11.106	11.9643	12.0881	12.0112	11.6631	12.1303
Marchf9	5.88139	6.25994	6.16197	6.41006	5.96329	4.56483	4.82765	4.25324	5.04825	4.6737
Esf1	9.27331	9.24787	8.87153	9.43338	9.47275	10.885	11.0196	10.99	10.3668	11.3435
Ddx51	9.25951	9.28113	9.31387	9.27889	9.18415	8.4542	8.62461	8.41073	8.64124	8.41229
Uhrf1bp1l	9.14903	9.40501	9.23987	9.14705	9.42708	7.67952	7.97515	7.44851	7.06687	8.02657
Pigyl	14.5281	14.3748	14.4295	14.381	14.2674	13.5195	13.4959	13.4848	13.6219	13.7681
Ccdc137	4.49876	4.56625	4.51584	5.33487	4.91583	6.43083	6.36063	6.87592	6.65879	7.25434
Speer4f1	4.78235	4.56625	5.07963	3.89038	4.17866	2.67739	2.33878	2.81216	2.51573	2.4702
Rasal1	8.7911	8.56673	8.66438	8.76496	8.3221	6.89062	6.85374	7.03898	7.62429	7.29662
Tmem59	13.3006	13.4054	13.1836	13.1743	13.591	14.1729	14.2698	14.2483	14.1603	14.3011
Tesk1	7.16407	7.79594	7.29576	7.36478	7.24759	8.58566	8.5794	8.57924	8.32616	8.63956
Stk35	11.1409	11.2562	11.2906	11.162	11.0645	11.8655	11.9279	11.8597	12.072	11.9889
Tsc1	9.61795	9.73454	9.64658	9.69273	9.66744	10.3024	10.4123	10.4171	10.3657	10.2493
Ccdc142os	7.54406	7.4509	7.27738	7.56446	7.24759	5.86315	5.47999	5.76039	6.20302	6.33852
Ocrl	7.57411	7.73322	7.67847	7.48102	8.12295	6.44877	5.74856	5.64935	5.16671	5.67111
Ckap2l	10.1884	10.3296	10.2014	10.1713	10.2114	9.34127	9.16055	9.29331	8.7622	9.24723
Gpx3	12.3333	12.4918	12.4403	12.351	12.0121	13.3521	13.1956	13.3896	13.576	13.6202
Ankrd13d	5.29665	5.64855	5.54669	4.8409	5.59401	3.55998	3.34088	3.81256	2.7361	2.87926
Wdr60	10.3556	10.0484	9.9792	10.2986	10.2332	11.1518	11.0586	11.2362	10.9739	11.0688
Pdcl	7.07229	6.93094	6.59193	6.7177	7.51699	9.23674	9.81218	9.03073	8.52776	9.21231
Naxd	10.2858	10.1443	10.4338	10.4223	10.0834	11.1402	11.0675	11.099	11.2686	11.2199
AU018091	6.71577	6.86226	6.59193	6.37351	7.10721	8.52777	8.62461	8.11411	8.16947	7.96497
Supt3	11.3371	11.4875	11.6158	11.2415	11.1405	10.3366	10.4378	10.4454	10.4567	10.4769
Dcaf8l	6.57425	7.30327	6.29581	6.73221	6.579	2.67739	0	2.0042	2.7361	0
Swi5	11.9315	11.6003	11.7481	11.7021	11.5729	12.4658	12.4779	12.5616	12.6148	12.5481
Cyp46a1	6.99663	7.02819	7.24937	6.98331	6.5483	4.56483	4.01973	4.52892	5.12829	5.38788
Luzp1	13.243	13.1021	13.163	13.2025	13.139	13.8069	13.9288	13.8582	13.7593	13.914
Mfsd14a	10.8742	11.0138	11.0136	10.7075	10.8727	11.5814	11.74	11.7433	11.8769	11.8248
Ahsa1	13.3061	13.177	13.2705	13.2574	12.9819	13.9624	14.0344	14.0038	14.2571	14.0692
Atg4c	5.10409	5.64855	5.34968	5.25674	4.96314	6.58477	7.32469	7.01679	6.79989	7.54836
Ufl1	10.8227	10.912	10.8209	10.742	10.9613	9.83802	10.035	9.62948	9.51468	9.98152
Mef2a	7.60355	7.78978	7.3229	7.55633	7.61653	8.77174	8.94284	9.20527	8.72407	9.50699
Lrrcc1	9.12386	9.20691	8.84993	9.10586	9.40369	7.57723	7.78913	7.43183	6.69866	7.04206
Gstp-ps	8.64655	8.50424	8.76013	8.79982	8.02043	9.85157	9.80892	10.0595	9.92643	9.79941
Itfg2	7.16407	7.66092	7.79287	7.4196	7.50105	5.50002	5.66448	6.38057	6.04703	5.72164
Speer3	0	0	0	0	0	1.65938	2.01581	2.58963	2.92722	3.33377
Slc35g1	6.8691	7.41138	7.14173	7.08854	7.07526	8.62957	8.84117	8.3365	8.22057	8.2496
Qrich1	10.0034	10.1647	10.0431	10.0976	10.4717	11.3723	11.5923	11.0091	11.3083	11.3695
Ptpro	9.92246	9.83054	9.69411	9.83058	10.489	11.2851	11.6334	11.3382	11.1663	11.4023
Nthl1	12.3597	12.2388	12.3867	12.2544	11.9961	10.9921	11.242	11.1407	11.4243	11.3415
Dele1	7.87504	8.03311	8.05805	7.80305	7.73712	7.14284	6.77573	6.74702	6.89448	6.60398
Vmn2r94	2.30122	2.73826	3.16275	2.06742	2.32933	5.35536	5.14972	6.97134	5.59063	5.2908
Ikbkg	5.70248	4.72939	4.74712	5.3724	5.17891	7.38567	7.2593	6.85104	6.73746	7.46181
Cflar	9.36856	9.43488	9.00597	9.24135	9.63859	10.3793	10.7464	10.4884	10.5523	10.376
Stim2	11.0708	11.2097	10.9849	10.9133	11.3854	12.4071	12.6536	12.2102	12.0387	12.3722
Whrn	7.40048	7.205	7.15186	7.40156	7.18909	4.35256	5.92758	4.81276	4.96351	5.22225
Acot9	10.9442	11.3327	11.024	10.8925	11.0894	12.0446	11.9083	12.1232	12.0218	11.8686
Pnpla7	6.31424	6.68801	6.53118	6.01854	6.45208	5.19457	5.34244	5.36302	5.16671	5.07454
Ralgds	9.26182	9.45833	9.32286	9.23117	9.32438	8.2026	8.23529	8.45267	8.64124	8.20145
Pacs2	10.1111	10.1102	10.2785	10.2171	10.1564	9.44098	9.52483	9.54669	9.52581	9.48704
Cds2	9.69861	9.64368	9.59927	9.51116	9.46866	10.2838	10.4399	10.3466	10.296	10.5573
Mthfsd	6.5135	5.9864	6.63587	6.59606	6.19894	4.96454	4.41236	4.70583	4.56381	5.18672
Eed	12.4762	12.4129	12.3727	12.3246	12.8049	11.3776	11.6116	11.2794	11.555	11.3298
Ccdc78	5.55957	5.6211	5.38444	5.57915	5.13826	4.19143	4.1898	4.00525	3.38374	3.95716
Tmem268	4.61897	4.56625	4.69268	4.99322	4.65273	5.96638	6.21058	6.44848	5.673	6.40188
Efcab2	7.27801	7.57769	7.42661	7.2883	7.33111	8.57345	8.59463	8.2344	8.2831	8.22354
Mab21l2	8.71559	8.77722	9.00597	9.14705	9.12036	9.87498	9.88365	9.86358	10.0497	9.92198
Hsdl1	9.82115	9.73934	9.57878	9.58095	9.73375	10.3257	10.5248	10.464	10.5395	10.4584
Appl2	5.14471	5.31336	4.85019	4.67057	5.33094	3.68632	3.34088	3.70561	2.92722	3.19758
Zfp583	7.28711	7.34581	7.27738	6.85661	7.63125	5.19457	4.41236	3.5901	3.82913	5.11291
Ell3	10.296	10.3359	10.1731	10.3688	10.3073	11.0275	10.9657	11.0917	11.1193	10.9056
Vmn1r37	1.56772	1.53151	1.57959	1.0453	2.00694	3.26831	3.18864	3.32697	2.7361	3.19758
Ap4e1	6.88117	6.97497	7.16191	7.16539	7.15893	7.87129	7.8023	7.86356	7.8884	7.79838
Exoc3	11.5865	11.6593	11.5238	11.506	11.5696	10.7073	10.7267	10.7241	10.7215	11.0141
Nop14	11.4024	11.5097	11.4549	11.4767	11.461	10.7861	10.7361	10.7069	10.5577	10.8591
Arhgap17	9.28017	9.29205	9.33624	9.13618	9.26189	9.91746	10.0804	10.0168	9.90387	10.1432
Ell	10.2653	10.419	10.4948	10.3688	10.0753	9.39083	9.43886	9.42976	9.58018	9.37705
Smyd2	8.34918	8.20473	8.52723	8.51942	7.77075	6.33763	5.19038	6.23435	6.34378	6.30577
Pcbd2	13.0283	12.5957	12.8213	13.1843	12.6253	11.8102	11.6214	11.7853	11.7351	11.6945
Ppil6	7.02954	7.50446	7.3583	7.18662	7.31297	6.01535	6.24958	6.38057	6.16558	6.3863
Ribc2	5.88139	5.00897	5.2016	5.78799	5.05336	3.26831	3.47857	3.5901	3.09596	3.87023
Usp10	12.0348	11.9784	11.9447	11.9173	11.9392	11.0996	11.1387	11.28	11.0484	11.364
Pthlh	7.89303	7.93061	7.76675	7.44624	7.83575	9.25215	10.0196	10.4022	9.72236	9.30223
Cbfa2t3	9.79267	10.104	9.99194	9.77211	9.67101	8.48059	8.62461	8.50543	8.65143	9.05862
Crtc3	8.60349	8.73623	8.75017	8.772	8.54838	7.92994	8.04332	7.83847	7.95576	7.93315
Zfp280b	10.8038	10.9373	10.7659	10.787	11.2566	12.1525	12.2761	11.9914	11.9105	11.8619
Sumo3	13.756	13.8009	13.7547	13.6262	13.6339	14.3347	14.412	14.4435	14.5761	14.4548
Morn5	7.81338	7.36249	7.12127	7.36478	7.56378	5.19457	5.74856	5.83839	5.27617	6.14842
Lrrc31	6.20323	5.2066	6.43497	6.27786	5.89173	7.73174	7.93981	8.2344	7.85938	8.11429
Lrp1	9.47195	9.50226	9.53691	9.06059	9.22112	7.97396	7.94576	7.98857	8.46364	8.22354
Nelfcd	10.3316	10.2183	10.3025	10.5112	10.0672	9.35323	8.89136	9.08774	9.40045	9.06597
Ppie	12.0016	11.9936	12.1672	11.8503	11.7235	10.6542	10.5621	10.8016	11.0971	10.9293
[truncated: 19,975 more rows]
