# Supplementary material for: CCDC174 deficiency impaired human fertility by affecting the alternative splicing of maternal mRNAs
Source: EMBO Mol Med. 2026 May 12;18(6):2436–54. doi: 10.1038/s44321-026-00448-y (PMC13270137; doi:10.1038/s44321-026-00448-y)
Supplement: Supplementary file 4 — Dataset EV2 [file 44321_2026_448_MOESM4_ESM.xlsx]

## Sheet: Legend
Dataset EV2. The proteomic results

## Sheet: Dataset EV2
Gene name	WT-1	WT-2	WT-3	Ccdc174OO-/--1	Ccdc174OO-/--2	Ccdc174OO-/--3
Phex	5.66181	5.71494	5.71941	0	0	0
Aamdc	6.14376	6.26672	6.25095	0	0	0
Heatr5a	5.00357	5.05127	4.96961	0	0	0
Slc38a5	7.66014	7.41049	7.3885	0	0	0
Dnah10	4.83637	4.76009	4.80985	0	0	0
M6pr	5.50393	5.48365	5.63495	0	0	0
Dnlz	5.91757	5.71508	5.79853	0	0	0
E2f4	4.50053	4.55807	4.54805	0	0	0
Alkbh6	4.95608	5.12171	5.02609	0	0	0
Hps1	4.77422	4.91947	4.92985	0	0	0
Robo3	5.75383	5.8958	5.63724	0	0	0
Septin3	5.85249	5.68337	5.58849	0	0	0
Dmwd	5.55017	5.35077	5.59639	0	0	0
Cdk2	4.87415	4.68022	4.84131	0	0	0
Plp1	5.21548	5.30181	5.46837	0	0	0
Plac1	0	0	0	5.98001	6.24145	5.94955
Nav2	3.88632	3.78027	3.85711	0	0	0
Elapor2	4.5677	4.77805	4.68551	0	0	0
Cmtm6	3.85573	3.97695	3.94333	0	0	0
Sytl2	4.21217	4.36221	4.36566	0	0	0
Nt5c3b	4.66603	4.86833	4.67134	0	0	0
Slc8a1	4.3382	4.27344	4.46726	0	0	0
Simc1	0	0	0	4.41783	4.65522	4.55929
Wdr90	3.55748	3.64102	3.70679	0	0	0
Amz2	4.27736	4.28166	4.0843	0	0	0
Trip10	4.27343	4.27282	4.4817	0	0	0
Rps6kb2	4.67922	4.97741	4.8212	0	0	0
Atpsckmt	5.88103	5.49695	5.67772	0	0	0
Arhgef10l	4.40452	4.56675	4.67949	0	0	0
Zc3h7b	4.3412	4.5556	4.59275	0	0	0
Lig4	5.43592	5.21569	5.09227	0	0	0
Mmp14	3.18113	3.28273	3.27113	0	0	0
Nfatc2ip	5.7998	6.17378	5.83479	0	0	0
Gm1673	4.64355	4.9429	4.86442	0	0	0
Susd3	3.2486	3.15035	3.15679	0	0	0
Map4k2	4.36224	4.17335	4.42492	0	0	0
Neurl4	4.73439	4.77821	5.02938	0	0	0
Kash5	4.41752	4.68954	4.68522	0	0	0
Gde1	5.54686	5.75974	5.99501	0	0	0
Pole4	5.31045	5.47736	5.73194	0	0	0
Scarb2	4.68558	4.99791	4.68639	0	0	0
Nek4	5.0264	5.31461	5.42222	0	0	0
Slc1a5	4.23319	4.54876	4.36673	0	0	0
Nedd9	4.0202	4.2924	4.07018	0	0	0
Trpc6	4.34906	4.26546	4.05602	0	0	0
Slc16a3	6.14195	5.83684	5.66178	0	0	0
Itga9	3.91898	4.19265	4.14631	0	0	0
Iqub	4.93998	5.03264	4.66225	0	0	0
Krtcap3	5.09422	4.73482	5.09162	0	0	0
Inpp5d	3.99965	4.26605	4.29708	0	0	0
Bckdhb	5.05551	4.82591	5.25078	0	0	0
Nifk	0	0	0	4.70816	4.94609	5.1209
Nsa2	0	0	0	4.77228	4.84347	4.47393
Slc29a1	4.76741	4.57308	4.38541	0	0	0
Mars2	4.25156	3.95295	3.98585	0	0	0
Exoc6	4.72225	4.71204	5.0853	0	0	0
C5orf63	3.95609	3.87283	4.20105	0	0	0
Sec16b	3.59215	3.81389	3.89429	0	0	0
Rad54b	3.82202	4.05156	3.73158	0	0	0
Nap1l5	4.77491	4.396	4.7537	0	0	0
Asf1b	5.87303	5.45657	5.98565	0	0	0
Pnpla2	3.83345	4.15768	4.12636	0	0	0
Slc4a7	5.06534	5.57084	5.40981	0	0	0
Stard9	5.19653	5.64467	5.19131	0	0	0
Zap70	4.22254	3.85866	4.08028	0	0	0
Cobl	4.36625	4.76738	4.43109	0	0	0
Saraf	4.57618	5.00103	4.96383	0	0	0
Mgat4b	3.18854	3.46769	3.33663	0	0	0
Bbln	3.90564	4.28166	4.17887	0	0	0
Ddx18	0	0	0	4.59563	4.17152	4.37821
Phf8	0	0	0	6.10849	5.70757	5.52624
Hdac10	5.52908	5.95383	6.12209	0	0	0
Gtf2i	0	0	0	5.66068	5.13048	5.55496
Pkmyt1	4.15536	4.2929	3.89672	0	0	0
Ube2fb	3.82413	3.59577	3.9636	0	0	0
Znf830	4.19306	3.87691	4.28228	0	0	0
Chp2	4.88349	4.84475	4.4234	0	0	0
Krt84	4.17616	3.76465	3.9741	0	0	0
Plekha8	3.58037	3.9229	3.91424	0	0	0
Fpgs	0	0	0	3.70746	3.32259	3.48029
Plxnb1	3.8245	4.1064	4.2932	0	0	0
Mcc	3.02656	3.19138	3.37332	0	0	0
Custos	0	0	0	3.82825	3.56512	4.00141
Cdip1	5.37632	4.84535	5.43289	0	0	0
Lin7b	4.96253	5.45938	5.59928	0	0	0
Smn1	4.52809	4.0707	4.53786	0	0	0
Ifnar2	5.01297	4.66354	4.40859	0	0	0
Ca050	3.6338	4.07776	4.03479	0	0	0
Noct	4.55693	4.22619	4.01659	0	0	0
B4galt6	3.14072	3.01888	3.38899	0	0	0
Papss1	0	0	0	2.26435	2.39015	2.50035
Foxred2	4.83436	4.86939	4.32366	0	0	0
Lrch1	3.84275	3.64736	3.39313	0	0	0
Chit1	0	0	0	5.43399	5.45252	4.83188
Ndrg3	4.90102	4.36267	4.93513	0	0	0
Man2c1	8.17325	8.06036	8.1721	5.71346	5.93731	5.80422
Papss2	3.81198	4.15283	3.62313	0	0	0
Ccnb2	4.26071	3.70205	3.92953	0	0	0
Brwd1	4.78526	4.60751	4.13782	0	0	0
H1.8	8.62367	8.55119	8.7492	6.3563	6.38584	6.20263
St3gal6	3.87644	3.37768	3.80061	0	0	0
Zdhhc5	3.57005	3.96061	3.44818	0	0	0
Mdm4	7.22057	7.24534	7.24524	5.75859	5.74705	5.76041
Pde1a	3.7578	3.27942	3.70265	0	0	0
Rhbdd1	5.59059	6.52705	6.23806	0	0	0
Poll	3.42308	3.97183	3.68895	0	0	0
Rpf2	0	0	0	5.20184	4.4643	4.75805
Smaka	4.97093	5.23396	4.48266	0	0	0
Gng10	3.44943	3.10854	3.59983	0	0	0
Gm11758	0	0	0	6.14937	5.30127	5.47566
Filip1	4.45997	4.87188	4.17102	0	0	0
Fat1	3.85758	4.06732	4.4906	0	0	0
Slc45a3	8.56724	8.35301	8.66038	5.79046	5.72777	5.94164
Flt1	3.41747	2.94212	3.21045	0	0	0
Samd1	0	0	0	4.62835	4.02404	4.07102
Fam241a	5.15833	6.0863	5.64163	0	0	0
Slc39a14	4.03251	4.16526	4.69353	0	0	0
Sema7a	4.45139	4.14513	4.88397	0	0	0
Tor1b	4.38571	5.18576	4.84049	0	0	0
Pabpc1l	12.017	11.807	11.9703	10.0255	10.0558	9.94899
Fbxw5	3.64426	4.31062	4.11486	0	0	0
Itfg2	4.08321	4.24665	4.8062	0	0	0
Usp20	5.19402	5.06843	4.39686	0	0	0
Setmar	3.65342	4.2694	4.26058	0	0	0
Tdrkh	8.13391	8.19238	8.19413	6.8419	6.80052	6.84058
Tmem72	8.06176	8.35178	6.99914	0	0	0
Fkbp8	8.02349	8.20438	8.11676	6.34589	6.16891	6.26184
CE022	5.00926	5.3056	4.99153	7.39828	7.42792	7.50834
Ddx21	3.88479	4.11086	4.0637	6.43208	6.31166	6.16536
Fem1b	5.49465	5.43769	5.5401	7.34521	7.14777	7.1964
Slc9a1	2.55056	2.19762	2.52528	0	0	0
Rnpep	2.52575	2.4516	2.16183	0	0	0
Dhrs3	4.71283	5.63863	5.02044	0	0	0
Ropn1l	3.26695	3.59313	3.90594	0	0	0
Mrps14	3.34665	3.96466	3.48564	0	0	0
Uck2	2.92566	3.49753	3.24505	0	0	0
Taf7	7.67443	7.73113	7.74142	8.9819	9.01525	9.04072
Sowahc	3.30369	2.83981	2.84063	0	0	0
Trip11	4.23307	3.63393	3.59661	0	0	0
Tmem30b	3.64615	3.91123	4.39691	0	0	0
Lamc2	4.47155	5.14194	5.42229	0	0	0
Timm17b	4.04276	4.3903	3.61785	0	0	0
Qrich1	6.43088	6.4239	6.36446	8.15567	8.44744	8.34529
Ecd	5.24647	5.18715	5.16607	6.49911	6.46714	6.44033
Fbxw22	10.1176	10.0694	10.2854	8.17888	8.35843	8.17258
Tnfaip8	6.08172	6.25056	6.308	4.37893	4.51417	4.41226
Henmt1	0	0	0	6.16683	5.09092	5.39883
Slc7a6os	8.33975	8.21276	8.55901	6.05718	6.1977	5.98818
Ogdhl	9.89713	9.70854	9.7943	8.26371	8.30671	8.34232
Rnf114	11.0179	10.9822	11.0325	9.40983	9.53355	9.30401
Wwc2	7.60279	7.54097	7.53471	6.3359	6.29858	6.2389
Smco2	3.17773	3.66399	3.86855	0	0	0
Gdf9	11.6171	11.3183	11.587	8.78116	9.00823	8.6072
Prkaca	7.33147	7.2843	7.07331	9.01875	8.95583	8.95634
Aco1	10.0833	9.94719	9.9319	8.33502	8.50437	8.36853
Fbxw19	13.5585	13.5476	13.5445	12.2029	12.3331	12.1893
Fbxo33	3.51426	3.21086	2.86223	0	0	0
Eif1a	4.31588	4.24469	4.51688	6.07373	6.07449	6.15384
Wnk2	8.73771	8.82809	8.70053	7.12397	7.32392	7.16867
Tipin	5.16201	4.90333	4.17959	0	0	0
Rcc2	8.72019	8.8116	8.48173	10.6225	10.6072	10.7495
Sgsm3	5.57607	6.41445	5.18468	0	0	0
Acad11	7.70821	7.6376	7.81229	6.12267	5.90553	5.8841
Creld2	9.84144	9.84465	9.8023	8.54713	8.67242	8.64239
Kbtbd8	9.60323	9.49953	9.74809	7.80642	7.96811	7.77989
Bmp15	9.05001	8.69641	8.78031	5.19674	5.32849	4.63428
Pex12	4.2914	3.44519	3.91354	0	0	0
Igfbp5	0	0	0	5.52154	4.41757	4.98741
Bzw1	8.9106	8.9422	9.02022	10.3525	10.3372	10.2086
Neu3	6.23669	6.09411	6.18015	4.95622	4.88428	4.89208
Chd9	3.52065	3.59253	3.49813	5.2258	5.00341	5.02715
Zw10	8.41067	8.32919	8.31264	7.23791	7.17709	7.21063
Med17	5.82476	5.8273	5.75856	6.88451	6.86155	6.85729
Mpv17l2	3.86036	3.90757	4.70408	0	0	0
Fxr2	10.1015	10.0108	10.2146	8.25668	8.48655	8.22965
Nipsnap1	9.7192	9.61486	9.7483	8.36164	8.21222	8.36925
Ddhd1	6.30767	6.24055	6.16646	7.47548	7.59248	7.48544
Uxs1	6.23324	6.28882	6.16792	7.3363	7.41022	7.39072
Swi5	9.21338	9.26021	9.22778	8.10495	8.07281	7.95697
Pam16	9.34294	9.30391	9.29914	8.12232	8.12089	7.96519
Ppp1r35	0	0	0	6.12175	5.0348	4.99922
Rnf187	3.57763	3.56665	3.45316	6.0968	5.71364	5.65412
Elavl3	5.23888	5.26054	5.44522	6.70397	6.70944	6.79922
Ppwd1	4.59859	4.61703	4.62409	6.35289	6.07468	6.12207
Nacc1	5.09279	5.28866	4.91528	7.11949	6.98279	6.98192
Ppan	2.91749	3.60924	3.58435	0	0	0
Ddx39a	9.57585	9.58533	9.62684	10.6973	10.6895	10.6077
Arhgap28	6.83034	6.79525	6.86436	5.79681	5.69432	5.75387
Dph6	2.11125	2.60077	2.21241	0	0	0
Mzt1	4.97937	4.97422	5.05536	3.68503	3.85879	3.7634
Rhot1	8.41355	8.25424	8.33401	7.07625	7.04682	7.16211
Srcap	3.00451	3.16702	2.50665	0	0	0
Dnm2	8.2991	8.2965	8.36465	6.91967	6.67272	6.63305
Aspscr1	10.9433	10.9351	10.9112	9.97178	9.89443	9.88684
Camk2g	8.02881	7.8753	7.94076	6.38951	6.51792	6.61939
Jade3	0	0	0	4.38561	4.01709	3.42143
Hnrnpu	8.59415	8.82351	8.55437	10.1684	10.1484	10.1118
Myo18a	8.62991	8.66041	8.59742	7.68369	7.63308	7.63094
Nudt21	6.13075	5.97111	6.21077	7.46478	7.58559	7.60062
Trafd1	7.37894	7.3364	7.36919	5.81804	6.08436	5.87703
Npm1	7.28875	7.43048	7.30769	8.73355	8.58036	8.58167
Fbxl15	5.91597	5.8999	5.67732	7.23263	7.35737	7.34955
Hif1an	6.57534	6.52527	6.67733	7.89122	7.7594	7.90761
Pacsin3	6.61194	6.51006	6.48406	8.17825	8.1742	8.48765
Ptpn18	8.77413	8.77814	8.8107	7.48903	7.66586	7.64604
Fkbp4	9.54418	9.53371	9.45005	10.5355	10.4889	10.5208
Ppil3	4.65332	4.84253	4.6073	6.17334	6.07714	6.05944
Kazn	3.61268	3.96347	3.07376	0	0	0
Pdcd4	7.04642	7.03383	7.40986	9.38422	9.19612	9.49494
Fen1	6.33452	6.32934	6.41081	7.42858	7.3488	7.45743
Pla2g6	5.44432	5.27319	5.35657	3.58909	3.7004	3.8981
Oas1d	8.04456	7.86354	8.21438	5.26524	5.55981	4.96482
Fez2	3.61341	4.66748	4.34724	0	0	0
Rex1bd	5.41145	5.54235	5.56956	7.68416	7.45297	7.25902
Clptm1	7.63889	7.64113	7.77314	6.52474	6.44627	6.3571
Gtse1	9.90623	9.95839	9.97849	8.67428	8.68875	8.46322
Efhc2	4.61342	4.69063	4.5781	6.51493	6.3279	6.14845
Eif5b	8.03911	8.07141	7.99123	8.98051	8.99373	9.04427
Tcea1	7.3067	7.41986	7.27248	8.57493	8.73462	8.79671
Tedc2	1.99606	2.35502	1.87793	0	0	0
Snd1	8.47809	8.50249	8.46321	9.37709	9.41643	9.38006
Pabpc1	12.3839	12.4074	12.384	13.2881	13.3003	13.27
Ezhip	7.61083	7.70647	7.54768	8.86497	8.73845	8.87023
Api5	7.46053	7.72359	7.39402	9.3024	9.17111	9.14755
Eef2k	8.69984	8.85151	8.80364	9.96798	9.84887	9.92532
Crlf2	2.76493	3.54393	3.44965	0	0	0
Ovca2	0	0	0	6.1819	5.07735	4.83384
Ddb1	12.1683	12.1205	12.2231	11.1952	11.1536	11.0848
Gna14	2.55927	2.83517	2.1875	0	0	0
Dlst	11.5415	11.3633	11.4545	10.2004	10.0106	9.97552
Hectd1	8.67176	8.56221	8.61305	9.6412	9.60547	9.56186
Alpg	5.0916	4.89068	5.11228	6.52542	6.78513	6.80525
Txnrd1	10.9098	10.7248	10.974	9.48257	9.55633	9.58876
Plod2	3.55024	3.6662	4.51462	0	0	0
Psmc1	9.78203	9.78045	9.80322	10.6845	10.6522	10.641
Gale	5.93175	6.02856	6.0037	4.95941	4.86176	4.78423
Hspa1b	7.8291	7.87132	7.72983	9.16631	8.96393	9.02581
Adam10	8.39948	8.38737	8.40838	7.51042	7.44763	7.53287
Tab1	3.50389	4.35116	3.42721	0	0	0
Ap1m2	9.10612	8.98773	9.20466	7.54591	7.1903	7.40947
Aarsd1	9.75171	9.89953	9.89532	10.9675	11.1269	11.1311
Fubp1	9.03375	9.12996	9.09519	10.0056	10.0254	9.98317
Trim12c	5.50627	5.47902	5.73266	7.15014	6.94853	7.07061
Espn	4.43753	4.33399	4.58938	6.23168	5.95496	6.25339
Rsl1d1	4.10729	4.16976	3.78229	6.18718	5.90161	5.95058
Nadsyn1	2.27479	2.98198	2.60498	0	0	0
Polr2b	6.58783	6.58798	6.54236	7.43233	7.52271	7.46348
Glg1	4.76838	5.05302	4.50064	6.88082	6.86903	6.86456
Rbpj	3.47472	2.64234	2.96988	0	0	0
Hpf1	5.10806	5.46145	5.51679	7.08371	7.15093	7.19086
Hmces	7.17157	7.25384	7.26992	6.23597	6.32424	6.21846
Yipf2	4.33298	4.12552	4.27335	6.01339	5.69911	5.76804
Cpsf7	5.88292	6.02693	5.87535	7.62237	7.28906	7.45167
Dhx15	7.23511	7.30061	7.22795	8.44504	8.31005	8.25872
Spata5	6.51801	6.4668	6.45582	7.36462	7.42344	7.33624
Srsf5	5.35952	5.03309	5.08726	6.73325	6.85702	6.66881
Tent5c	4.75239	4.73218	4.67092	3.12357	2.66304	2.77379
Akap1	9.53365	9.41772	9.47978	7.88021	8.20426	8.05109
Ubr4	9.57227	9.49556	9.41895	8.39297	8.19234	8.2053
Khdrbs1	6.66295	6.62831	6.29868	8.21741	8.10953	8.1856
Eif4g1	9.87802	9.93146	9.82907	9.01323	8.97077	8.96103
Ppp5c	8.99894	8.77302	8.89924	7.55086	7.71549	7.65
Tmem30a	6.71039	6.78363	6.8065	5.8714	5.90687	5.8757
Tmem63b	7.10192	7.1397	7.23105	6.21033	6.101	6.1757
Wbp2	8.04615	8.14957	8.19518	6.78988	6.86764	6.58282
Kdm1b	8.51306	8.71949	8.3962	9.97631	10.1715	10.0539
Iscu	7.38635	7.39061	7.49478	6.41499	6.49308	6.49922
Pnp	4.76206	4.46063	4.59333	6.17887	6.52621	6.40864
Kif23	7.89551	7.76815	7.8563	6.48938	6.42848	6.16595
Srsf9	8.2327	8.5523	8.22942	10.435	10.2705	10.0749
Sarnp	9.51738	9.75985	9.53863	10.8846	10.9482	10.8219
Ivd	9.35325	9.32805	9.4293	8.4087	8.36459	8.24959
Vrtn	6.34399	6.60687	6.27676	8.03104	7.89433	7.8785
Isyna1	11.0589	10.937	10.8337	9.50968	9.15459	9.2903
Zscan18	3.51032	2.83871	3.79599	0	0	0
Ogdh	11.7278	11.6387	11.7336	10.7611	10.8271	10.8233
Srrt	7.31932	7.27237	7.24022	8.18788	8.19865	8.10976
Rrm2	8.19016	8.27113	8.30134	7.38177	7.39453	7.3506
Csrp2	6.93324	6.69395	6.85771	5.5328	5.26586	5.33462
Zfp217	0	0	0	4.99946	3.8697	3.93706
Ndfip1	7.3318	7.21358	7.26857	4.74207	5.30796	5.21085
Taf12	0	0	0	6.40397	4.91606	5.07449
Impdh1	7.50997	7.38225	7.48299	6.5709	6.49648	6.51414
Cpa1	9.33564	9.27862	9.38341	8.11593	8.06213	8.29623
Ms4a1	8.24601	8.19725	8.34602	7.18639	7.07302	6.95693
Nlrp9a	9.20268	9.10975	9.06332	8.10131	8.21189	8.14039
Lamb1	7.15831	7.24967	7.38437	5.69355	5.40085	5.25455
Tagln	0	0	0	5.17454	3.84608	4.34763
Ythdf1	6.97612	6.93121	6.87916	7.81972	7.95452	7.8539
Hnrnpc	7.29378	7.4988	7.05912	8.91818	8.8842	8.94238
Afg3l2	9.45059	9.32621	9.43447	8.42765	8.31459	8.23339
Slc27a4	5.71429	5.89386	5.80457	6.78793	6.74457	6.77688
Tbcc	7.82837	7.70525	7.70843	6.83751	6.70988	6.72527
Specc1l	7.63305	7.54696	7.59821	6.75003	6.62317	6.63736
Elavl2	10.9431	11.1941	10.9344	12.3005	12.2285	12.3424
Mpst	8.47273	8.5034	8.45051	7.39115	7.39387	7.57329
Abhd11	7.05162	6.96087	7.15178	6.07987	5.96789	6.00173
Lemd2	5.89696	6.00844	5.86885	6.98429	6.8456	6.93843
Plekhg5	3.30905	2.54291	2.60752	0	0	0
Gstt2	11.1992	10.9161	11.1524	9.37595	9.46785	9.68016
Hectd3	7.87339	7.78539	7.84927	6.901	6.88603	6.73473
Ube2m	10.8977	10.7804	10.9384	9.91217	9.83661	9.75857
Zfp36l2	4.70018	4.62515	4.13955	6.89816	6.706	6.62441
Uvrag	6.95181	6.86909	7.03227	6.00464	6.05268	5.97445
Os9	8.70518	8.70893	8.72798	7.77432	7.75349	7.57874
Pttg1	8.81013	8.7792	8.87089	7.24521	7.55254	7.54652
Larp4	6.90665	7.01722	7.08443	8.2478	8.04111	8.1995
Gtf2e1	4.12878	4.28	4.28201	6.39071	6.02352	5.89362
Rhpn2	11.0258	10.8685	11.0972	9.62715	9.84942	9.67127
Ppfibp2	8.06341	8.08732	8.10632	7.25787	7.10522	7.1123
Noxo1	3.57374	2.90421	3.97349	0	0	0
Alyref	7.36039	7.22389	7.02181	8.91911	8.84351	8.63449
Racgap1	7.99153	7.9371	7.9136	6.74384	6.56101	6.37839
Ubtf	3.22692	3.55102	3.10167	5.28431	5.03756	5.06718
Llph	3.12644	3.66375	3.51174	5.99811	5.73512	5.56278
Fkbp5	7.23029	7.07746	7.15573	8.02616	8.02726	8.06486
Alg13	8.20949	8.2256	8.12783	9.00325	8.97099	9.01217
Bcap31	9.38274	9.36397	9.26409	10.1632	10.1564	10.1759
Calm4	4.01748	3.0194	4.0593	0	0	0
Miox	12.4223	12.3093	12.1753	11.1731	10.9716	10.9799
Cdh3	5.94651	6.30648	5.9144	7.74191	7.56977	7.67861
Got2	5.12575	5.28448	5.24276	6.11276	6.10106	6.08449
Tigar	7.35256	7.37823	7.39298	8.11075	8.14389	8.0985
Ythdf2	7.69575	7.97979	7.6508	9.12811	9.06569	9.17047
Raet1d	7.10185	7.31194	7.06117	5.94245	5.82915	6.01236
Dhps	4.11938	4.09438	4.42604	5.72583	5.57377	5.6076
Cep72	6.65522	6.63049	6.49644	7.48067	7.5194	7.57834
Marchf5	9.78665	9.60883	9.73315	8.80627	8.82223	8.77776
Cul3	8.02523	8.01728	7.92021	8.87762	8.80573	8.938
Katnal1	5.19563	5.11641	5.0636	4.12896	4.15971	4.27569
Rnf122	4.51221	3.86492	3.24458	0	0	0
Chd8	3.76105	3.30853	2.70389	0	0	0
Snrpa	7.81569	7.76877	7.80986	8.72074	8.59658	8.77071
Ddx5	7.24784	7.55161	7.1116	8.79634	8.90042	8.88065
Exosc9	6.50484	6.49201	6.52386	7.35875	7.28382	7.44392
Ttc37	6.58786	6.63555	6.69322	5.62106	5.40467	5.33042
Rnf14	8.06018	8.03928	7.97638	6.20571	5.9505	5.5444
Oxr1	6.39034	6.39553	6.27592	5.45146	5.26912	5.26726
Zp1	14.6553	14.7066	14.5793	13.7434	13.6302	13.7845
Apeh	10.696	10.674	10.6711	9.96189	9.92899	9.86416
Srebf1	4.56173	3.51714	3.40924	0	0	0
Syce2	5.59649	5.48526	5.76931	4.46101	4.32823	4.24119
Oxsr1	8.81675	8.73781	8.80779	9.52503	9.58521	9.53424
Mt4	2.64767	3.67859	3.06226	0	0	0
Pnn	5.16019	5.19306	5.1885	6.65473	6.377	6.3167
Cox17	8.82276	8.96984	9.17624	7.24509	7.39525	7.57548
Oas1e	13.1191	12.992	13.2379	11.5961	11.8884	11.5796
Slc9a3r1	8.74997	8.92095	8.81801	9.97459	9.78551	9.82843
Coa3	6.70627	6.80378	6.74396	7.67157	7.66158	7.53402
Stx17	9.29967	9.13992	9.16572	8.02579	8.0834	8.24581
Elmod2	9.38291	9.16456	9.36869	7.43271	7.88356	7.5853
Ipo9	8.8754	8.75749	8.93097	7.98872	8.0032	7.99369
Syncrip	8.53519	8.50354	8.36802	9.46656	9.40049	9.58454
Lztfl1	7.55346	7.5824	7.43934	8.33053	8.41598	8.37716
Rprd1a	3.74155	4.0434	3.83053	5.06914	5.27096	5.12578
Chic2	6.25057	6.18424	6.00579	3.69588	3.82127	4.33171
Flnb	10.4307	10.4458	10.4028	9.70555	9.61165	9.69787
Cpsf6	4.92374	5.10627	4.90285	6.036	5.92716	5.95505
Gtf2e2	4.75653	5.05791	4.81723	6.16946	6.10535	6.32839
Ergic3	6.76992	6.70888	6.73645	5.95389	5.79172	5.91153
Blmh	8.41144	8.54465	8.37504	9.32025	9.34611	9.44052
Uchl1	13.7544	13.7336	13.715	13.0268	13.0232	13.0628
Fam177a1	8.55119	8.7353	8.93227	7.05631	7.35044	7.13246
Dhx36	6.77757	6.98213	6.72784	7.86145	7.96244	8.00925
Xpot	4.93702	5.2309	4.85041	6.33381	6.32928	6.34548
Psmd2	9.28447	9.29458	9.29997	10.0908	10.0048	9.99408
Pmvk	5.49761	5.36592	4.87913	7.20095	7.41522	7.38982
Psmc2	9.94168	9.95551	9.95755	10.7786	10.7164	10.6507
Bles03	6.32814	6.56436	6.56242	7.54082	7.72492	7.63247
Mpc2	6.39737	6.38897	6.46534	5.71547	5.70063	5.65936
Rnf141	8.64479	8.61695	8.437	6.9428	6.38104	6.43664
Gnat2	3.41351	3.74025	4.74039	0	0	0
Il2rb	1.79593	1.92545	1.39251	0	0	0
Selenos	4.31991	4.20031	4.45453	5.55084	5.38412	5.61989
Abhd16a	7.5916	7.58531	7.72731	6.54872	6.72283	6.49609
Cdo1	9.38446	9.56422	9.3001	10.7594	10.6012	10.5229
Mrs2	7.10579	7.15748	7.1551	6.29694	6.13211	6.05009
Srm	10.3309	10.3606	10.4251	9.5802	9.6664	9.58071
Mthfd1l	8.67972	8.59714	8.69562	9.39729	9.38261	9.36832
Rab3gap1	9.76394	9.5936	9.7452	8.80318	8.87705	8.80007
Arfgap2	6.64836	6.74169	6.71985	7.69111	7.51541	7.54787
Ppa2	7.52048	7.58986	7.66872	6.79075	6.81325	6.82841
Gstk1	7.23645	7.17806	7.57621	5.66285	5.92058	5.71566
U2af2	6.8606	7.13668	6.75528	8.28805	8.17123	8.29
Hsf5	5.74439	5.5715	5.71198	4.03241	3.56315	4.08088
Fus	7.95057	8.13853	8.2033	9.04974	9.1165	9.13415
Deptor	4.1531	4.70121	4.57108	6.34377	6.21405	6.18152
Gnas	9.57448	9.40903	9.64534	10.5425	10.5771	10.7272
Exosc7	7.22528	7.27978	7.20587	8.16673	8.00048	8.03642
Slc4a2	5.71526	5.46133	5.56419	4.46528	4.47296	4.61732
Hnrnpa2b1	11.3162	11.4126	11.2792	12.4154	12.1876	12.3173
Pls3	7.04626	7.06369	7.12436	7.75637	7.75398	7.76171
Dnaaf5	6.62234	6.58867	6.72954	7.53932	7.5737	7.4258
Gja1	8.77483	8.55403	8.3951	7.02443	6.76953	7.13801
Tacc2	9.17199	9.10228	9.15813	8.42447	8.48031	8.39509
Mindy3	9.05579	9.27386	9.02305	7.66132	7.8197	7.41268
Gcnt4	6.53	6.39528	6.55079	5.71273	5.67039	5.62064
Ctps2	9.87071	9.66805	9.78343	8.72848	8.8911	8.71739
Golga5	7.24503	7.12834	7.2131	6.35751	6.24553	6.12659
Dnajc21	5.96736	6.31328	6.19045	7.37563	7.63705	7.61016
Rbm39	5.84381	6.1428	5.95823	7.34609	7.29049	7.09281
Gm7324	7.45803	7.53938	7.49276	8.57286	8.37501	8.35407
Lbr	9.53029	9.75927	9.67384	10.6347	10.5535	10.5535
Prrc2c	8.41565	8.43885	8.50884	7.6319	7.75685	7.66988
Emd	5.20648	5.43214	5.36045	6.76721	6.58135	6.43523
Hprt1	5.33932	5.1224	5.3858	6.79634	6.6698	6.45313
Khsrp	5.09934	5.25644	4.88763	6.50799	6.2912	6.39038
Coil	4.21314	4.19745	4.62502	5.77043	5.79422	5.83094
Prpf40a	6.22549	6.31262	6.11908	7.45685	7.32256	7.17925
Uhrf1	14.7783	14.7611	14.7439	14.142	14.1058	14.1079
Hnrnpl	9.10372	9.17828	9.02989	9.98758	9.92496	10.1159
Lars1	8.62392	8.50488	8.52809	7.44445	7.70002	7.53535
Pdcd2l	8.34811	8.30219	8.41147	5.65916	6.47865	5.93522
Exosc10	2.90694	2.62779	2.60371	3.99705	3.92708	3.81407
Ncaph	6.74465	6.68358	6.69831	5.7903	5.98345	5.8575
Fam98c	7.10176	7.05912	7.07544	6.24197	6.10418	5.96342
Utp15	0	0	0	2.23118	3.11277	3.14756
Inpp5f	7.23928	7.31438	7.26483	8.03721	7.93686	8.0546
Klhl8	6.98771	6.98581	6.87744	5.99322	5.66986	5.85151
Sirt1	3.96523	4.13891	4.20471	5.21792	5.40239	5.13952
Bmpr2	9.21573	9.21088	8.77089	7.28866	6.83058	6.77682
Metap1d	6.72155	6.90881	6.89708	5.36875	5.36253	4.90522
Ubl4a	9.51124	9.39914	9.43788	8.62522	8.46134	8.3737
Magi1	7.65301	7.60591	7.66804	6.50785	6.76862	6.72343
Nfu1	7.71652	7.70996	7.55896	6.76639	6.58483	6.51066
Polr2a	5.48685	5.64826	5.62728	6.82627	6.58615	6.57499
Htt	7.12282	7.06243	7.09037	6.46273	6.39427	6.37839
Htra1	7.99867	7.91824	7.97233	7.30835	7.22	7.20153
Rhot2	8.84862	8.63852	8.72394	7.59357	7.67573	7.82731
Npr2	6.44208	6.32944	6.31155	5.2425	4.81662	5.03145
Eif4a3	10.2352	10.1234	10.2558	10.9715	10.9892	10.9113
Prmt9	4.15777	4.12944	4.10279	5.40017	5.57399	5.16526
Rif1	4.68113	5.19868	4.81711	6.47232	6.41786	6.56487
Wnt6	5.63848	5.78573	5.49049	7.92049	7.35277	7.40464
Fdft1	9.78959	9.65025	9.76289	8.75746	8.85276	8.59449
Sel1l	8.77997	8.82466	8.81795	8.1627	8.03322	8.07137
Prpf38a	4.11633	4.09746	4.22645	4.98118	5.21671	5.18711
Astl	12.8982	13.0528	13.0093	11.5711	11.9268	11.5839
Pex5	8.281	8.40634	8.25786	9.05338	9.05368	9.07662
Mastl	5.73272	5.54934	5.79383	4.16142	4.52125	4.16687
Gatd1	4.91909	5.01488	4.94408	5.97161	6.03665	5.77809
Fam91a1	6.1423	6.2479	6.13118	5.33345	5.42959	5.44773
Napa	8.38673	8.50884	8.46113	7.41479	7.1174	7.02489
Hnrnpab	7.61534	7.85851	7.77753	8.6758	8.78017	8.87193
Ninj2	8.67677	8.74179	8.9009	7.75999	7.84177	7.62348
Stg	6.70183	7.06672	6.83911	5.70642	5.47643	5.55219
Tmed3	7.6947	7.44968	7.68084	6.643	6.63918	6.68879
Usp39	5.66449	5.70768	5.63954	6.3799	6.5641	6.45863
Cpox	6.93532	6.86318	6.96002	7.72218	7.75418	7.93047
Inha	7.44497	7.40052	7.34683	6.68642	6.74962	6.7177
Fbp2	8.38986	8.25515	8.40935	9.09499	9.10154	9.10044
Idh1	10.3173	10.2908	10.2992	10.9486	10.9854	11.0773
Pithd1	8.65051	8.63508	8.70854	7.86055	7.90744	8.00286
Zbtb10	3.70591	4.01761	3.94616	5.61202	5.36283	5.19599
Lpin2	8.69742	8.61888	8.62087	7.98397	7.94692	7.87157
Nob1	4.42552	4.50406	4.17376	5.67323	6.05422	6.04998
Njmu	5.83035	6.08456	5.94779	4.98919	5.02675	5.08153
Fbxw16	13.4399	13.3408	13.4842	12.6914	12.7013	12.6147
Adprh	10.429	10.6409	10.575	11.3569	11.4257	11.3847
Fbxw26	10.2214	10.0443	10.2153	9.2637	9.34155	9.17776
Fmo5	5.79496	5.87915	5.94356	6.83102	6.80511	6.64179
Cdc25b	5.93236	5.90759	6.16664	4.79419	4.45284	4.39728
Safb2	4.73443	4.66485	4.68355	6.20732	5.82243	5.8517
Myh11	10.0224	9.94632	9.89758	9.28455	9.23163	9.26238
Rab3gap2	9.63061	9.54885	9.57709	8.94195	8.9585	8.92278
Trim28	8.284	8.21309	8.24833	8.92442	8.93314	9.04732
Tmem135	7.1604	7.14844	7.16387	6.31284	6.06131	6.00616
Snx30	4.68796	4.72408	4.72265	5.76106	5.70085	5.49404
Eif4e3	11.237	11.1453	11.3769	10.2989	10.1705	10.3577
Nopchap1	8.89519	8.69965	8.93331	7.27169	7.43279	6.90383
Qrsl1	5.08571	5.05465	5.16921	6.21368	6.03848	5.94762
Bpgm	13.4466	13.2347	13.1657	12.1459	12.3068	12.2582
Sf3b1	8.43163	8.52494	8.44647	9.35246	9.23731	9.18048
Dph2	4.34369	4.29023	4.21908	5.13749	5.07912	5.29591
Atxn2	4.93566	5.22744	5.14636	6.21919	6.09296	6.10355
Tpd52	11.9148	11.9832	12.1232	11.217	11.1825	11.1469
Ndc1	7.7826	7.64386	7.75725	7.01781	6.88618	6.91926
Ccdc115	9.29922	9.25717	9.34692	7.87485	8.26592	8.1486
Ncoa5	6.11717	6.20932	6.14984	7.49226	7.11975	7.29942
Cdc5l	5.23913	5.63444	5.35125	6.72217	6.66529	6.58106
Utp18	4.68703	4.62039	4.53664	5.73508	5.52485	5.49585
Ccdc124	7.3567	7.52669	7.43963	8.47561	8.25227	8.38811
Tmpo	6.56151	6.61864	6.4416	7.56203	7.44486	7.35698
Wbp11	6.5987	6.80513	6.45671	7.66324	7.77526	7.75382
Mcm4	8.5182	8.46144	8.51113	9.1447	9.14449	9.24525
Bclaf1	6.28273	6.28901	6.19791	6.96243	7.02532	7.1352
Ube2k	10.9744	11.0757	11.0261	10.3559	10.2508	10.343
Map1s	5.83183	6.1027	5.72266	7.42683	7.15931	7.51162
Opa3	5.4608	5.32007	5.55666	6.70352	6.42398	6.52412
Atr	4.4982	4.66721	4.75989	5.56537	5.61999	5.52131
Skp1	14.8865	15.022	14.969	13.7538	14.0477	13.9779
Hspb1	4.29353	3.95941	4.18208	5.58228	5.43783	5.27827
Eef1akmt1	6.38999	6.46501	6.17163	7.81558	7.62643	7.4707
Adss2	13.0066	13.0105	12.9625	12.3788	12.2803	12.3549
Dguok	6.13945	6.28216	6.28548	6.97841	6.95045	6.95246
Crnkl1	2.51583	3.078	2.80733	4.81467	4.59356	4.42478
Uevld	6.1185	6.03569	6.0815	7.25006	6.93275	7.07568
Rgn	10.8577	10.8873	11.0004	9.46349	9.86043	9.487
Pitrm1	10.1995	10.0571	10.1327	9.45364	9.38243	9.43192
Dync2h1	1.38442	1.78195	1.26069	0	0	0
Matr3	6.89055	7.10865	6.81502	8.03025	8.01145	8.24725
Coq3	6.19827	6.20498	6.15012	5.52988	5.55138	5.4322
Syce1	4.9665	5.0091	6.9598	0	0	0
U2af1	6.60126	6.86824	6.43412	7.92888	8.20361	8.24873
Gtf2f2	5.02053	5.00529	5.16398	5.86871	6.07592	6.095
Nobox	8.20127	8.42346	8.24326	9.09688	9.20321	9.14851
Dynlt1	7.76994	7.80615	7.9144	7.03105	7.12873	7.12169
Hip1r	7.59797	7.61492	7.52821	6.89571	6.69724	6.76503
Coro1b	8.60063	8.5356	8.43623	9.30646	9.40168	9.25346
Ppp6r3	8.40224	8.50344	8.37417	9.1037	9.13936	9.0803
Pdcl3	5.11745	5.1616	5.2017	6.56068	6.16221	6.54256
Kpna6	8.53518	8.57341	8.53582	9.16211	9.11747	9.15206
Lpar1	2.85788	3.58378	2.41263	0	0	0
G3bp1	6.16982	6.46279	6.37679	7.42183	7.33936	7.58095
Npm2	15.0112	15.0166	15.2206	14.1419	14.1255	13.9185
Fetub	6.3822	6.27446	6.25459	7.39615	7.57275	7.21855
Trir	5.32089	5.3498	3.65571	0	0	0
Prpf4	4.88115	4.99527	4.84492	6.2409	5.88137	5.99513
Pafah1b3	11.8982	11.9168	11.9515	11.3416	11.3418	11.3183
Rbm17	6.67707	6.8822	6.55457	7.79003	7.7694	7.6656
Acaca	7.01483	7.24134	7.20068	5.39627	5.88421	5.75951
Spin1	11.781	11.8251	11.8534	11.1103	10.9353	10.8665
Acadsb	8.57325	8.53427	8.39301	7.35473	7.48418	7.10318
Hid1	8.35986	8.43677	8.4193	7.24485	7.53705	7.50429
Snrnp70	6.0086	6.06856	5.8912	6.82335	6.72542	6.89805
Clybl	8.58979	8.58701	8.66451	8.02527	7.98862	8.00497
Alms1	1.79554	2.6514	2.06857	0	0	0
Thumpd3	5.80957	5.83501	5.52507	6.78006	6.71324	6.87005
Cct2	11.4671	11.3592	11.4476	12.0795	12.0302	12.0832
C3	7.98214	7.80295	7.79062	8.60931	8.73273	8.67542
Prune1	10.0195	10.0091	10.0513	10.7784	10.6925	10.6282
Tppp3	4.16056	4.22541	3.91604	5.32083	5.15166	5.11188
Hmgb1	9.06613	8.76703	8.94069	9.81634	9.83691	9.87795
Etf1	9.79007	9.76677	9.81953	10.3777	10.4037	10.3515
Rragc	8.88159	8.72253	8.94052	8.08773	8.06908	8.04096
Rbm45	3.41288	3.24258	3.32715	4.09876	4.33346	4.21077
Pisd	8.60518	8.37488	8.54877	7.65809	7.41989	7.50185
Tex10	4.22206	3.88196	4.31817	5.40582	5.33663	5.47155
Csde1	8.60844	8.63936	8.53692	9.25825	9.21764	9.19478
Ppm1f	8.06181	7.99628	8.02967	8.94826	8.79582	8.72348
Spag9	6.18536	6.40737	6.2196	7.15501	7.04982	7.10338
Rabgap1	8.24362	8.31779	8.28901	8.89998	8.85231	8.88152
Cibar1	5.0595	5.27536	5.2271	6.196	6.55374	6.30234
Ormdl2	4.79616	4.81075	4.69718	6.06491	5.97661	5.6814
Vat1	10.4433	10.3253	10.498	11.2094	11.1026	11.1887
Pspc1	6.64241	6.6759	6.45712	7.40707	7.37496	7.3696
Tmem199	8.39426	8.50246	8.53382	7.80821	7.81028	7.71864
Rad50	5.55101	5.62491	5.67381	6.74463	6.57412	6.43214
Limd1	5.93798	5.93022	6.08923	5.15072	5.18806	5.29184
Vps28	7.05189	7.10935	7.07736	6.37671	6.46859	6.48965
Tsc22d2	9.44825	9.63496	9.55831	8.51296	8.12998	8.43705
Nek3	5.57636	5.6067	5.59029	4.77395	4.69166	4.45782
Ubl5	8.20287	8.2545	8.26183	7.46829	7.19007	7.17627
Rab27a	8.40732	8.27738	8.51476	7.61369	7.57614	7.62812
Spag1	8.09539	8.18831	8.20293	7.54515	7.52243	7.45158
Ncl	10.308	10.3982	10.2843	11.1355	11.1094	10.9724
Tomm34	11.0998	11.0582	11.0663	11.64	11.7356	11.7673
Rabgef1	6.1767	6.31451	6.23732	7.13467	7.09106	6.93194
Plrg1	3.91757	4.01806	4.2438	5.28818	5.07873	5.36985
Dhx57	6.20699	6.15157	6.21881	6.98314	6.8095	6.96423
Nufip2	5.93122	6.28624	6.0719	7.32398	7.14507	7.14661
Ap1b1	10.825	10.6647	10.767	10.0559	10.0803	10.0995
Glyr1	4.61533	4.85617	4.85051	5.60969	5.61852	5.67908
Sart1	5.92936	6.09392	5.86003	6.79731	7.03441	6.99277
Edc4	10.5083	10.3748	10.3632	9.65228	9.6074	9.7502
Ipcef1	7.76253	7.8757	7.87817	6.85885	6.96777	7.1106
Rad51	6.25948	6.17682	6.24283	6.89931	6.8877	6.79945
Snx4	5.64223	5.83468	5.69286	6.72571	6.49692	6.62814
Zbtb14	4.45992	3.45529	2.94775	0	0	0
Hmgcs2	6.08549	6.26573	6.32463	8.39127	7.72383	7.91621
Sall4	9.72485	9.90207	9.68011	10.9617	10.6941	10.7285
Trmt61a	0	0	0	5.88429	4.33451	3.98194
Ca14	8.5495	8.48115	8.34333	6.85234	6.14544	6.09871
Pde1b	6.64865	6.56416	6.28278	4.90164	5.28475	5.16282
Bag6	9.40886	9.15848	9.29392	8.50074	8.44987	8.38157
Ubac1	6.83394	6.96921	6.95281	6.19154	6.29146	6.21608
Dhodh	6.77403	6.89032	6.91652	6.15389	5.95312	6.07783
Cul4a	9.65969	9.56304	9.60078	8.73566	8.94869	8.83799
Tnip1	6.99693	6.97133	6.96999	7.53722	7.60397	7.66589
Gpm6b	5.65004	5.56204	5.70065	4.73304	4.80717	4.94933
Gfpt1	7.80228	7.72927	7.71551	8.48656	8.41239	8.62056
Gkap1	7.39498	7.46992	7.43934	8.16643	8.01952	8.14958
Pard3	6.83732	6.91267	6.86982	7.84943	7.594	7.66616
Pramel26	6.92486	6.68424	6.94948	5.5093	5.69345	5.85091
Nudt1	4.82893	4.75591	4.58575	5.68164	5.58857	5.51852
Hnrnpm	8.81841	9.02659	8.72276	9.76311	9.77427	9.89394
Srsf3	9.40528	9.52074	9.3926	10.0935	10.2377	10.2666
Ssrp1	8.73894	8.67356	8.6389	8.02075	7.80649	7.82911
Supt16h	8.25262	8.30339	8.2161	7.68221	7.60022	7.55748
Grb10	6.21126	6.62715	6.23463	7.54077	7.56339	7.64308
Gng2	4.38051	2.81821	3.70748	0	0	0
Mrto4	4.05463	4.16844	4.35327	5.748	5.6161	5.30348
Cenpv	5.54436	6.00294	5.39569	7.35975	7.66286	7.91072
Ublcp1	7.80983	7.70698	7.91244	8.67124	8.5247	8.67245
Arfip2	5.97717	6.13077	6.0483	6.78683	6.72695	6.89508
Iap	7.99525	8.38244	8.22726	9.59422	9.44652	9.29454
Pqbp1	7.14809	7.22384	6.98841	8.27214	8.44207	8.07128
Birc5	5.44894	5.40255	5.51867	4.2555	3.64892	3.95048
Zfyve21	6.34149	6.31904	6.12279	7.03966	7.1079	7.20963
Rbm14	7.79207	7.685	7.88243	8.65925	8.49211	8.62993
Set	8.3176	8.53087	8.31609	9.19125	9.17399	9.14219
Stam2	6.4143	6.73207	6.5643	7.57138	7.7076	7.49388
Txnrd3	6.34205	6.11509	6.09494	7.18359	7.09194	7.00729
Itm2c	4.96967	4.73903	4.83437	3.25349	3.74886	3.49686
Scamp3	7.86876	7.97386	7.97015	8.59172	8.52758	8.54014
Glul	5.34205	5.37396	5.62522	6.41707	6.31734	6.48514
Trip13	7.98982	7.83236	7.95738	8.55708	8.6161	8.63675
Sorbs1	8.0405	8.04804	8.04314	7.44148	7.48164	7.34188
Ptpn11	9.62262	9.56519	9.54364	8.96287	9.02453	9.00613
Papola	5.61845	5.85147	5.60695	6.60876	6.48727	6.61042
Upf3b	5.64939	5.62671	5.61312	6.22591	6.2097	6.34513
Dnaja3	9.59231	9.61377	9.63358	8.8126	9.01568	8.87348
Cct6a	11.2097	11.1772	11.261	11.8261	11.7649	11.7901
Mtrex	5.53184	5.62093	5.5225	6.19282	6.16935	6.30257
Raly	6.22271	6.10697	5.94972	7.04724	6.98485	6.89225
Thrap3	7.36862	7.5128	7.26681	8.12987	8.23725	8.26304
Usp15	9.37045	9.25414	9.41359	8.43014	8.64664	8.54469
Klhl12	5.37229	5.64047	5.21879	6.58831	6.46388	6.57338
Diaph1	8.62335	8.60021	8.59082	8.03476	7.90584	7.8544
Pepd	8.25204	8.2679	8.25293	9.23362	8.94958	9.067
Vars2	5.17371	5.29164	5.51486	4.18128	4.37625	4.13207
Add1	7.34855	7.37399	7.29113	6.2498	6.4423	6.57409
Otud4	5.9837	6.23468	5.92976	6.9716	6.92617	7.04125
Mrpl15	5.24536	5.36776	5.40623	6.00616	6.05322	5.969
Dnaja1	10.263	10.1876	10.1233	10.8328	10.8045	10.7862
Tsc22d1	9.96782	10.2243	10.1289	8.95559	8.98857	9.24222
Dstyk	5.02679	5.09035	5.03848	5.81345	5.92449	5.6872
Clns1a	8.3997	8.30121	8.25631	7.582	7.70744	7.64387
Plxnb2	9.70753	9.69218	9.71336	8.83586	8.40482	8.53472
Ergic2	6.10874	6.10993	6.2572	5.37653	5.22922	5.44457
Mybbp1a	2.82506	3.55588	2.99069	5.20643	4.86779	5.09723
Mapre1	9.78329	9.71561	9.71005	10.377	10.5498	10.6188
Sart3	8.61332	8.59508	8.55805	9.17928	9.33692	9.38252
Nadk2	8.71925	8.68548	8.61251	9.26503	9.2287	9.30337
Nmt1	7.81237	8.0404	7.83977	7.1142	6.89023	6.98418
Arfgap1	5.45344	5.43547	5.15737	6.51069	6.28558	6.34517
Nlrp4c	6.62814	6.78173	6.62401	8.09453	7.65354	7.81769
Tmsb15b1	5.81799	5.64731	5.91885	4.84604	4.62318	4.47163
Fmr1	7.93514	8.05102	7.81886	8.64624	8.66626	8.71064
Senp3	5.11729	5.37955	5.22902	6.17596	6.38752	6.54936
Cdc37l1	6.35795	6.49806	6.24058	7.11328	7.1491	7.20332
Rcn2	7.25001	7.51705	7.48774	8.21822	8.32334	8.27285
Fbxo40	6.33608	6.31662	6.24092	7.06803	6.97355	6.89115
Elac2	7.18179	6.93275	6.96455	6.20021	6.26926	6.21093
Gpaa1	6.77894	6.6437	7.02218	4.86434	5.00508	5.47347
Blvra	6.47102	6.29049	6.67283	7.71051	8.17934	8.19902
Rbm8a	7.48926	7.41031	7.22324	8.69515	8.52119	8.31698
Smarca5	5.08533	5.24278	4.78541	6.13033	6.24203	6.25921
Igfbp3	3.98693	3.14358	2.53107	0	0	0
Lmf2	6.86602	6.74287	7.12271	5.9513	5.77122	5.80173
Get4	7.68078	7.54976	7.56458	6.58537	6.87137	6.61319
Vps35	10.7381	10.6367	10.6702	10.1357	10.0579	10.1061
Acin1	6.07527	6.42945	6.23744	7.23341	7.26999	7.14019
Prxl2a	7.96602	8.08371	8.1272	7.09069	6.90004	6.62749
Nelfa	4.66551	4.90745	4.51625	5.97328	5.74018	5.77705
Ppox	7.81802	7.97374	7.93712	6.86017	6.33071	6.4196
Sh3bp2	5.26985	5.14475	5.08694	6.6055	6.51297	6.1369
Pdcd10	8.24407	8.23069	8.17413	9.68408	9.18815	9.6238
Ppif	7.08681	7.23835	7.08393	7.75267	7.86158	7.82572
Clec10a	4.41275	4.83994	4.44569	6.08552	6.0352	5.74581
Sf3b3	8.22114	8.32167	8.27936	8.80787	8.90006	8.87996
Fars2	6.41165	6.292	6.38854	5.58641	5.75289	5.55716
Elobl	9.75294	9.70461	9.71803	8.65897	8.60874	8.18067
Ech1	5.96142	5.89866	6.00293	5.37368	5.2437	5.35673
Snrnp200	7.09087	7.18979	7.02836	7.6984	7.76721	7.73481
Nrdc	9.4106	9.3629	9.43101	8.84748	8.88794	8.87193
Mroh1	6.72003	6.55239	6.52113	5.85603	5.66869	5.59636
Luc7l	6.348	6.51755	6.26089	7.31695	7.21862	7.13419
Mat2b	11.225	11.0753	11.1424	10.1998	10.4546	10.355
Ago2	6.49982	6.50907	6.45641	7.5465	7.33369	7.2196
Bnip3l	7.25127	7.21373	7.1215	6.49229	6.28564	6.49334
Nsmce3	4.7421	4.60014	4.67098	5.97647	5.59264	6.04842
Caprin2	9.80925	9.99046	9.92425	10.54	10.5457	10.5483
Eml4	7.32972	7.36217	7.30279	8.36243	8.06839	8.11488
Gnb1l	5.21925	4.98454	5.00306	4.30943	4.27108	4.33792
Mtmr14	13.0814	12.9831	13.0461	12.4755	12.5093	12.4486
Reps1	6.38371	6.47541	6.3304	7.22566	7.12668	7.02479
Smndc1	4.41556	4.6155	4.20607	6.25933	5.88813	5.72308
Mcm5	7.45048	7.49402	7.40298	8.14098	8.0676	7.99604
Ndufaf7	7.90751	7.96555	8.01193	7.38962	7.37295	7.26436
Cdr2	6.16209	6.05199	6.16936	5.36855	5.37986	5.1269
Tnks1bp1	6.99918	7.24185	7.22479	7.89984	8.02473	8.04822
Faf2	7.35756	7.58636	7.47611	8.40197	8.20005	8.41275
Plk1	8.37025	8.25796	8.3768	7.65765	7.38096	7.4688
Hmgn2	6.4812	6.59145	6.96714	8.19324	8.21656	7.89252
Cenpf	7.45257	7.49189	7.33103	6.47356	6.32394	6.02298
Prpf39	5.07762	5.07769	5.08457	6.34168	6.55171	6.02626
Acox3	11.2124	11.1963	11.1644	10.6412	10.701	10.6242
Prkdc	6.45364	6.44442	6.38155	5.88482	5.75806	5.71745
Dctn2	8.51401	8.58941	8.52962	7.84071	7.7016	7.93396
Rab33b	6.36953	6.23821	6.37916	7.17704	6.97086	7.05587
Celf1	8.03274	8.02545	8.01701	8.52683	8.57044	8.64535
Polr2h	5.54681	5.6778	5.60018	6.58888	7.11601	6.99051
Hnrnpll	5.46019	5.7451	5.6561	6.90963	6.69889	6.54757
Nr2c2ap	5.35502	5.49011	5.1193	6.2728	6.29198	6.22569
Cul5	6.08625	6.16252	6.17636	6.96846	6.76977	6.7935
Bin2	9.31111	9.34774	9.4497	8.76953	8.64503	8.58167
Exosc6	6.62709	6.5494	6.4786	7.24968	7.14374	7.15624
Aldh4a1	9.96663	9.97253	10.0991	9.3489	9.44157	9.40079
Mctp2	5.73865	5.63003	5.81459	5.04511	5.02771	4.86905
Spats2	7.62352	7.60779	7.73341	7.07282	6.99399	6.91126
Prpf8	7.21185	7.24158	7.21493	7.7441	7.70063	7.74287
Gtf2a1l	6.61092	6.89213	6.60566	7.51746	7.5823	7.61521
Nap1l1	8.14975	7.90368	7.89679	8.90783	8.99545	9.24357
Traf2	5.87355	5.75738	5.67076	6.39896	6.46923	6.43131
Osbpl8	8.02061	8.10123	7.99364	7.27433	7.35065	7.46524
Pgm2l1	9.70402	9.71152	9.84454	10.3791	10.3367	10.4459
Slc44a2	8.6365	8.54791	8.67733	7.14211	6.26936	6.72719
Elmo3	2.27441	1.52008	2.42081	0	0	0
Prodh	6.52586	6.42169	6.43346	5.64089	5.296	5.22554
Cab39	8.24648	8.11719	8.29269	9.12327	8.97636	8.89734
Piwil2	6.56332	6.72865	6.53896	7.30203	7.40316	7.5263
Cstf1	4.60817	4.72772	4.47825	5.74979	5.48735	5.4708
Mgst1	3.56991	4.15561	3.95006	5.90557	5.35725	5.67002
Cops7b	7.28668	7.11211	7.19139	6.14228	6.41783	6.39378
Cdk12	3.74031	3.79559	3.72894	5.65694	5.14424	5.00545
Nlrp4a	13.0779	13.104	13.1861	12.3998	12.1587	12.0493
Kcmf1	6.46701	6.49278	6.66251	5.48586	5.78732	5.63145
Fis1	8.78236	8.80145	8.87181	8.10525	8.11732	8.27417
Nudt2	5.58424	5.66113	5.92131	4.66575	4.85119	4.77453
Paics	9.80346	9.86951	9.78306	9.27379	9.11841	9.22147
Cdk1	9.74612	9.45892	9.84307	8.29904	8.66042	8.41956
Rbm42	5.98898	5.89246	6.01241	6.96121	6.84669	7.27132
Ddx4	8.55671	8.77602	8.35914	9.59458	9.78258	9.92849
Pgs1	11.877	11.7803	11.8564	10.9986	11.1476	11.2279
Naa16	9.01846	9.00624	9.15194	8.48523	8.46659	8.4391
Rbm12	5.42146	5.29629	5.10394	6.63582	6.2587	6.36378
Hgh1	6.84818	6.86278	6.89472	7.713	7.71051	7.46762
Mpo	2.80238	2.52062	3.91991	0	0	0
Thg1l	7.4958	7.32903	7.30072	8.1071	8.02961	8.02055
Tacc3	10.9977	10.9995	11.04	10.384	10.5159	10.4523
Acadvl	7.3507	7.43545	7.41347	6.68726	6.42462	6.32879
Tpi1	10.6522	10.6419	10.7818	11.3147	11.5401	11.4487
Pikfyve	7.49502	7.43421	7.52641	8.05198	7.98856	8.08664
Srsf7	8.88894	8.95766	8.9779	9.47124	9.59192	9.49925
Apoe	8.5648	8.49493	8.60408	9.3485	9.22708	9.1397
Ddi2	9.60397	9.68325	9.56099	8.79879	9.0217	8.84168
Hnrnpk	7.9769	8.02839	7.91869	9.43945	8.96277	9.04196
Sfr1	9.19559	9.39587	9.49002	8.5838	8.49836	8.40103
Ccar1	6.5834	6.51572	6.40884	7.15609	7.21344	7.09078
Nlrp4b	10.2096	10.2484	10.2997	9.70534	9.53199	9.63958
Mlycd	8.19948	8.12541	8.07681	8.70215	8.78359	8.88139
Pi4k2a	8.32271	8.22444	8.32079	8.82413	8.88818	8.96162
Wdr13	7.80507	7.77427	7.90639	6.98304	6.85202	6.56985
Stam	4.91539	5.05993	4.73842	6.1742	5.81471	6.10633
Knstrn	7.18783	7.32204	7.23357	6.40835	6.63655	6.42989
Otub1	11.9795	12.0578	12.0057	11.515	11.3913	11.3997
Acot9	7.92647	7.85184	7.98442	8.45876	8.58687	8.57135
Tex2	7.37862	7.49121	7.33238	6.50235	6.49492	6.74467
Mocs2	6.36503	6.31495	6.29579	5.09855	5.47789	5.00736
Mageb16	3.67055	3.87903	4.2505	5.73372	5.27496	5.60131
Cct8	12.1522	12.065	12.2185	12.7259	12.7171	12.7059
Mki67	2.93867	2.24953	2.20423	4.394	4.29766	4.14072
Stxbp4	6.3387	6.29749	5.97103	7.41401	7.20135	7.2002
Map3k4	6.63297	6.76424	6.641	8.23297	7.76323	7.75897
Fbxw9	6.45157	6.39507	6.47945	4.85759	5.09397	5.44889
Exosc3	5.01555	4.81207	4.84478	5.8493	5.78235	5.58852
Fam107b	6.93666	6.8712	7.10259	6.01423	5.52788	5.60125
Cdkn2aip	4.55406	4.7079	4.54613	5.62804	5.36352	5.7303
Lsm12	6.99742	7.06823	6.86532	7.7743	7.70843	7.60422
Mcm6	7.73403	7.79055	7.89102	8.44242	8.47118	8.35825
Akr1b8	7.93826	7.75945	7.78283	7.13427	6.97668	6.85038
Crbn	6.5356	6.43428	6.68516	5.458	5.66044	5.75673
Ntmt1	6.69112	6.88951	6.95154	7.62727	7.60341	7.53806
Cstf2t	4.5426	4.5502	4.59127	5.62427	5.36872	5.28165
Ccdc91	4.45696	4.47647	4.38042	5.02844	5.24813	5.27208
Fbxw27	10.2777	10.2455	10.318	9.34123	9.6435	9.51382
Cfap36	6.09973	5.81136	5.80467	5.10266	5.04607	4.96202
Bora	3.00472	2.6961	1.81679	0	0	0
Rab4b	8.66238	8.54837	8.63461	8.04655	7.902	7.82272
Flnc	9.47418	9.37241	9.30044	8.72376	8.773	8.81764
Med14	2.67136	3.05732	2.55643	3.91757	3.96706	3.87124
Ilf3	7.50827	7.82336	7.45616	8.68589	8.48942	8.59843
Dusp14	3.83248	3.74378	3.72411	5.12409	4.68723	4.73408
Rnf214	7.43967	7.597	7.74708	6.74985	6.6079	6.81336
Pofut2	4.46423	4.11843	4.23279	3.37843	3.22661	3.42149
Arpc5	7.7052	7.71401	7.76922	8.48661	8.30108	8.3097
Lmo7	9.50732	9.68162	9.51709	10.1499	10.263	10.2658
Angel1	4.67481	4.93365	4.80273	5.46281	5.5493	5.54984
Anks1a	6.04199	5.79047	5.95367	6.79581	6.60566	6.73366
Fryl	5.36684	5.62394	5.50651	4.35068	4.705	4.43144
Zcchc10	4.13396	4.24355	3.88256	6.28777	5.64168	5.59401
Anpep	4.37922	4.67371	4.02085	6.89956	6.16759	7.09753
Ccdc88c	5.25305	5.32286	5.15906	6.10856	5.86071	6.05962
Snw1	5.33504	5.68612	4.97599	7.01006	6.78878	6.82713
Acsl4	7.80056	7.79046	7.73554	8.25554	8.39479	8.3811
Atp9a	6.34717	6.23976	6.24002	5.67337	5.70777	5.77234
Kntc1	8.6865	8.58291	8.68491	7.18373	6.36394	6.26418
Ppp1r9b	6.75882	6.82722	6.58143	7.61084	7.43393	7.45399
Pelp1	6.65928	6.63448	6.87414	7.79766	7.48471	7.73848
Pcm1	7.01967	7.04829	6.90915	7.53781	7.60079	7.52898
Hnrnpr	9.61377	9.61103	9.4462	10.459	10.2505	10.2451
Dhx9	8.22117	8.24519	8.24724	8.79739	8.69603	8.73242
Pik3cd	9.20265	9.07404	9.20597	8.3918	8.50103	8.58831
Rfpl4a	5.72821	5.31914	5.86762	6.92502	6.82237	7.07296
Rbm27	5.41107	5.16919	5.11128	6.06606	6.27913	6.40335
Rpap3	6.44562	6.45332	6.32124	7.27791	7.18092	7.01365
Cct5	11.4197	11.3037	11.3844	11.924	11.902	11.8611
Prmt3	5.55178	5.52394	5.49791	6.19393	6.09564	6.35442
Rtn4	8.36655	8.4029	8.46866	9.1586	8.94775	9.12401
Hnrnpf	7.69719	7.90092	7.89958	8.47693	8.65077	8.55275
Gdpd1	13.1439	13.1525	13.2702	13.7852	13.7381	13.705
Lsg1	5.05181	4.75331	4.86762	5.81917	5.69917	5.63327
Acad12	8.5432	8.60636	8.66323	7.84188	7.97477	8.04568
Atp6v0a1	7.52954	7.53873	7.46291	7.04123	6.92348	6.93409
Ssr1	8.51775	8.53012	8.58722	7.94778	7.68361	7.66023
Kiaa0513	6.3338	6.33379	6.15325	6.9099	6.85693	6.90636
Elp2	6.19002	6.09825	6.14046	7.57433	7.11718	7.11939
Polr2i	6.97867	7.09909	7.20368	6.15833	6.3874	6.36015
Smu1	4.44929	4.58331	4.7753	5.83267	5.46426	5.67242
Maea	6.89755	7.01278	6.99023	6.40609	6.47322	6.44396
Vma21	10.5874	10.5204	10.5123	9.89227	9.81914	10.0267
Wdr53	5.6161	5.36841	5.77425	3.98377	4.42577	4.39872
Nvl	4.94165	5.03784	4.91696	6.0485	5.75494	5.71164
Ddx42	7.29712	7.50792	7.24712	8.37409	8.14875	8.13436
Pecr	13.9761	13.7451	14.0107	13.2189	13.1514	13.1825
Tom1l1	6.88977	6.83391	7.00647	6.25111	6.00508	6.20789
Slc4a8	5.24603	5.13119	5.02368	4.24966	3.8881	3.74657
Srrm2	8.46298	8.57339	8.43607	9.00477	9.04387	9.02722
Nfs1	8.18843	8.16534	8.32121	7.68738	7.58574	7.54837
Btbd1	4.39013	4.28217	4.27021	5.97534	5.60172	5.34002
Mcm7	7.86076	7.76309	7.82222	8.30049	8.39595	8.45458
Asz1	9.55721	9.61106	9.62368	9.14149	9.12601	9.11767
Brat1	4.98092	5.31979	4.96388	6.1706	6.00412	5.98748
Mre11	5.17843	4.9804	5.30532	5.94475	5.97576	5.89285
Gabpb1	4.42276	4.13967	4.31359	3.61527	3.56323	3.52139
Stk24	7.5433	7.74476	7.50701	8.73827	8.39367	8.49362
Tsnax	8.27159	8.18775	8.3133	7.67537	7.48745	7.40115
Pycr3	10.2089	10.1192	9.98132	9.41032	9.48838	9.32679
Hpcal1	8.71981	8.88276	8.65984	7.92187	7.48427	7.52369
Snx2	6.07919	6.25513	6.17654	7.38777	6.9589	7.13379
Fbxw13	10.5659	10.4259	10.5108	9.94898	9.90129	9.99892
Smad2	7.11678	7.25391	7.08131	7.95504	7.75805	7.79944
Rfxap	6.67111	6.72775	6.57136	5.68702	5.55854	5.14913
Ugcg	7.84835	8.03435	7.87995	8.72482	9.1587	8.90905
Pdia6	12.4604	12.4792	12.5993	11.9376	11.7743	11.6886
Nck1	8.84088	8.69121	8.62629	9.47665	9.32706	9.37562
Mug1	4.74059	4.59476	4.74506	3.76768	3.96341	4.04431
Sgf29	6.78501	6.95597	6.56772	5.84305	5.95108	5.8288
Flot2	6.22754	6.17404	6.00172	6.75934	6.79427	6.89281
Cc2d1a	6.96473	7.04409	6.87007	7.73754	7.57401	7.56194
Atp6v1g1	9.67994	9.70043	9.86186	9.04998	8.98953	9.17072
Ddx39b	8.89523	8.9569	8.84041	9.51443	9.80018	9.82442
Med10	4.70714	4.89339	4.70656	5.5108	5.48519	5.35171
Hnrnpa0	6.18674	6.46292	5.52469	8.21574	7.86516	8.33625
Afdn	9.77453	9.8448	9.70528	9.24467	9.23269	9.28131
Haus1	5.36792	5.44489	5.39757	4.88489	4.89613	4.74572
Dctn6	7.23381	7.51707	7.43748	6.46789	6.69259	6.56162
Nfyc	4.53542	4.63928	4.20655	5.56666	5.45695	5.78512
Exosc2	6.0712	5.89853	5.99925	6.98253	6.64997	6.92775
Tgoln1	7.69151	7.96993	7.58364	8.62932	8.93017	8.92039
Spg7	6.42007	6.43627	6.54249	5.8435	5.65184	5.51627
Stk31	5.8005	5.96607	5.91653	6.41592	6.47862	6.52362
Paxip1	2.36663	3.31414	4.08932	0	0	0
Rab7a	11.3553	11.3821	11.5037	10.8613	10.9058	10.8616
Ybx3	11.9816	12.0322	11.8782	12.5433	12.5119	12.6668
Hmgn5	6.0649	6.2022	6.09556	6.92688	6.79069	7.13724
Polr2d	7.73951	7.93784	7.78051	7.00081	6.987	7.21225
Dnmt1	14.4086	14.4252	14.4138	13.9362	13.8826	13.7565
Txlna	6.76055	6.5516	6.59851	7.30171	7.58142	7.41309
Fam8a1	7.35435	7.26362	7.33978	6.62788	6.82648	6.68527
Rbfox2	5.95554	6.05543	5.89407	6.97395	6.64942	6.73763
Cse1l	9.44977	9.26114	9.36444	9.97413	10.0664	9.91499
Bcap29	6.91466	6.97111	6.99378	6.50181	6.5064	6.48026
Srsf6	6.75758	7.2558	7.15438	8.43209	8.10662	8.33934
Sh3kbp1	8.50971	8.52973	8.42687	7.5705	7.89084	7.71158
Eif4h	9.37634	9.55528	9.53406	10.2289	10.056	10.1314
Wdr12	4.82728	4.88117	4.77247	5.96894	5.72646	5.54525
Atg14	4.95944	5.38132	5.38114	6.30035	6.31815	6.19319
Rbm38	8.08481	7.89072	8.12067	7.36309	7.24668	7.10031
Naprt	7.29903	7.43037	7.37717	6.17717	5.39015	5.44283
Rab3il1	7.7449	7.88559	7.62341	8.47818	8.45014	8.37049
Qars1	10.8048	10.7817	10.7863	10.3448	10.3306	10.3715
Mtfr1l	7.8538	7.83595	7.82394	7.18307	6.86347	6.78297
Akap13	6.41092	6.63	6.38618	7.17234	7.11605	7.13569
Gigyf1	3.99322	4.32085	4.34394	5.22269	5.57767	5.23277
Prmt7	6.89097	6.99152	6.83661	7.53993	7.45745	7.42117
Ppp4r3a	5.04758	5.06139	5.01269	5.89464	5.62177	5.67726
Acyp1	7.92262	8.10565	8.20149	6.73134	7.08944	7.15946
Cc2d1b	7.86625	7.87918	7.85478	7.31875	7.01539	7.13758
Ltv1	4.04325	3.34046	3.03534	5.78426	5.51517	5.38212
Btbd10	6.07764	5.61745	5.98109	4.77241	4.94975	4.81199
Dazl	8.00277	7.83161	7.95313	6.07614	6.67391	6.73041
Cables2	4.05165	3.90532	2.37002	0	0	0
Sod2	10.303	10.3203	10.2602	9.85856	9.83524	9.77478
Dctn3	8.12558	8.18883	8.24702	7.71204	7.70676	7.66951
Cox7a2l	6.95681	6.87428	7.29424	5.99048	5.64147	5.9798
Mrpl58	5.24235	5.50205	5.39112	6.17798	6.05051	6.02619
Cenpj	2.29018	3.51831	2.23759	0	0	0
Use1	7.7658	7.75549	7.76808	8.22225	8.17735	8.19862
Lpgat1	5.80869	6.00464	5.82519	3.27251	3.79032	4.3641
Tra2b	7.66788	7.48122	7.64129	8.20055	8.21285	8.13185
Ccar2	4.21885	4.35656	4.22361	5.013	5.21019	4.8947
Farsa	7.39996	7.32784	7.30539	6.75684	6.8725	6.68954
Prkar1a	8.36879	8.31346	8.49406	9.06876	9.09474	8.9234
Tubb2a	14.4015	14.3478	14.3729	13.703	13.8801	13.6323
Zyg11b	2.96186	2.52483	3.31201	4.47577	4.36335	4.49003
Rpl7l1	0	0	0	5.76775	3.80147	3.57568
Ube2s	8.59955	8.30466	8.41473	3.72688	5.38844	5.43875
Pik3r1	9.13176	9.13432	9.02289	8.5554	8.63317	8.59329
Kpna3	5.79669	5.95363	5.94249	6.4474	6.58139	6.45138
Gcn1	8.07001	8.10134	7.97266	7.48546	7.38721	7.5529
Lrr1	7.07125	7.12254	7.06339	8.54538	8.0034	8.09955
Atp5if1	10.5968	10.7079	10.6729	10.121	9.87682	9.85532
Lrrfip1	5.62738	5.59624	5.64827	6.03341	6.09745	6.10057
Sgpl1	7.14013	7.3424	7.06442	8.27615	7.94224	8.04786
Lgalslb	7.83274	8.02893	7.8441	8.45694	8.5251	8.57808
Atxn7l3b	4.47671	4.71342	4.17144	5.52545	5.72307	5.52791
Cks2	7.84289	7.76096	8.01744	6.48472	7.01329	6.6593
Prpf6	5.70857	5.81204	5.75289	6.27859	6.47942	6.54251
Skiv2l	7.10057	6.92442	6.98741	6.3793	6.38604	6.50029
Txndc15	6.12826	6.33262	6.11625	5.55957	5.61373	5.55008
Ufm1	8.45865	8.39023	8.4459	7.76103	7.85575	7.96478
Bub1	7.11697	7.00069	7.11191	6.5935	6.40925	6.44403
Fasn	6.43595	6.24191	6.37027	5.80824	5.61958	5.68002
Glcci1	3.3859	3.78925	3.9662	5.514	5.34579	4.93754
Nol9	4.94651	5.43429	5.20414	6.6055	6.2502	6.28947
Rbm22	3.45984	4.01211	3.33384	5.374	5.12328	4.94992
Nexn	10.8836	10.8958	10.8964	10.3126	10.4619	10.2819
Stx2	5.73241	5.42713	5.75175	4.53522	4.851	4.56714
Kpnb1	11.7763	11.6278	11.6689	12.3931	12.2063	12.274
Cacul1	2.18214	3.0668	1.79513	0	0	0
Dusp12	7.07935	6.86303	7.11591	7.66453	7.87006	7.92057
Kif5c	8.53722	8.54667	8.44002	5.65459	6.83252	6.47416
Mff	7.77108	7.7537	7.91105	6.56194	6.72473	7.05696
Pcbp2	12.3458	12.3852	12.3088	12.9141	12.7808	12.8335
Crybg3	3.16379	3.62765	3.25256	4.29752	4.3331	4.31083
Atp2b3	5.92327	5.93799	5.92714	5.32601	4.93579	5.01845
Zfr	6.24166	6.42974	6.18047	7.26613	6.96345	7.07922
Gfm1	7.90329	7.85541	7.90938	7.33261	7.28285	7.06133
Twf1	8.33957	8.20967	8.33846	8.77214	8.82084	8.88824
Psip1	6.54958	6.96108	6.5944	7.60575	7.95968	7.81865
Brox	6.88484	6.82696	6.69964	7.52101	7.35531	7.60181
Plpp3	7.1585	7.25434	7.06832	7.69416	7.69996	7.81238
Fam83g	8.00011	7.97401	8.09809	7.11451	6.6099	6.45504
Fkbp15	5.33132	5.41614	5.34246	4.85753	4.94586	4.86529
Tf	8.41107	8.24867	8.12403	9.59148	9.41493	9.08961
Prpf3	5.28032	5.53916	5.26684	6.79776	6.33376	6.36074
Mfap1a	5.69831	5.02869	5.05457	6.82371	6.63733	6.6381
Luc7l3	6.17748	6.29406	6.06931	6.8527	6.75888	6.74344
Pla2g15	5.8732	6.07232	6.07593	5.25769	5.44518	5.27418
Rdh12	6.94358	6.88401	6.82355	7.39634	7.365	7.52168
Lrrc59	10.3554	10.387	10.1922	10.9831	10.839	10.9229
Syngr3	8.3693	8.35482	8.63277	9.1936	9.33543	9.53021
Env1	7.23182	6.87577	7.03361	5.48924	5.70278	6.08519
Aars2	6.52317	6.43714	6.52825	6.00566	5.85112	5.75525
Oat	8.57695	8.6359	8.50672	9.41155	9.30534	9.11261
Pde3a	8.09525	7.88548	7.98007	6.73623	7.20974	7.02934
Puf60	10.1028	10.1155	10.2142	9.63873	9.70723	9.60604
Hyou1	10.9918	10.8572	10.9867	10.4779	10.4395	10.3908
Pdhx	7.97371	7.91346	8.04213	7.5171	7.42309	7.50048
Ifrd1	0	0	0	1.02047	1	0.621059
Nat10	5.05365	5.40538	5.21854	6.42325	6.39012	6.02954
Hook3	7.0412	7.15679	7.06865	7.81821	7.69038	7.58656
Parp4	7.47249	7.58975	7.60553	8.12565	8.02677	8.04917
Sf3b6	6.59889	6.81054	6.53139	7.31369	7.53616	7.61049
Fam221a	6.88851	6.6724	6.60172	7.91509	7.49441	7.69656
Rps21	10.5824	10.67	10.6596	10.1538	10.2186	10.1825
Ube2n	11.1619	11.1426	11.173	11.7844	11.8033	11.5964
Hnrnpul2	8.7576	8.80437	8.73416	9.30015	9.17424	9.30098
Sqstm1	6.84037	6.6992	6.69879	7.54257	7.38033	7.75284
Gstm2	12.1988	11.891	11.8383	13.6551	13.0261	13.6344
Cep131	6.24793	6.28795	6.34108	5.64535	5.37379	5.20133
Cstf2	8.70593	8.85335	8.67208	9.49688	9.4135	9.27371
Pcca	9.55847	9.4698	9.63122	9.06419	9.06066	8.97573
Mrpl9	5.93097	5.99078	5.8873	6.86207	6.70827	6.50632
Cd003	7.52813	7.7437	7.33909	5.75419	4.41122	4.62694
Ninj1	5.40382	5.42835	5.5119	4.84316	5.00805	4.88503
Fdps	7.3404	7.27307	7.11989	8.03206	8.5337	8.49564
Kpna1	7.99032	8.13052	8.03945	8.50869	8.65269	8.65989
Nrbp1	7.51801	7.46868	7.36224	6.96966	6.88492	6.9608
Chtop	3.74131	4.1119	3.33743	5.04724	5.3977	5.41246
Mrps16	4.83697	4.56004	4.3868	5.5242	5.42521	5.58309
Uggt1	8.75937	8.76952	8.76465	8.3264	8.37841	8.27787
Mcm3	9.21702	9.37191	9.32891	9.80606	9.80946	9.77232
Shmt2	6.76419	6.76856	6.71234	6.1795	5.81789	5.8511
Nbr1	5.40955	5.65553	5.7389	6.27868	6.44437	6.37021
Cct3	11.8307	11.8031	11.83	12.203	12.2851	12.3037
Cnnm3	4.95122	4.91492	4.64813	5.8189	5.71753	5.53109
Marcks	8.43637	8.12966	8.21867	7.4364	7.31619	7.58859
Map7d1	4.9661	5.39143	4.77633	6.37487	6.15138	6.2284
Idh3a	11.2482	11.1816	11.2661	10.8302	10.7671	10.7611
Rbm10	3.97384	4.25873	3.69419	5.01526	5.04231	4.99415
Trip12	7.83743	7.86255	7.77718	8.25023	8.31506	8.24627
Ercc6l	6.22041	6.14792	6.21003	6.8747	6.73613	6.65626
Psmd5	11.2862	11.1913	11.2742	10.7303	10.7516	10.8391
Dcaf8	11.2731	11.0983	11.2858	10.6675	10.7097	10.6472
Myo1e	6.56963	6.52459	6.45867	5.94253	5.60375	5.81943
Otulin	7.83808	7.95761	7.84138	8.472	8.39565	8.32879
Fbxw11	6.8473	6.84897	6.93442	7.40169	7.37972	7.28625
Rnps1	6.56881	6.58746	6.45974	7.10579	7.43431	7.42454
Tmem33	5.35506	5.32537	5.81694	6.70034	6.50391	6.52614
Coro7	7.95501	7.82409	7.89276	7.43947	7.3418	7.4256
C6orf89	1.84363	3.38276	3.01988	0	0	0
Gstm1	5.73771	5.47779	5.32062	8.06774	7.03658	7.33094
Dap	6.15019	5.95346	6.11777	4.55117	5.13568	4.44188
Mtss1	5.9906	6.00177	5.92569	5.12263	5.38773	5.39683
Slc25a33	5.06059	4.83036	5.12359	5.78162	5.66729	5.64991
Raver1	4.34817	4.89042	4.1678	6.1545	5.89233	6.55057
Rbm3	4.66316	4.45219	4.25562	5.89326	5.47027	5.45576
Eif4g3	7.40536	7.46087	7.32257	6.79208	6.49813	6.38932
Kpna4	6.91781	7.08886	6.97964	7.56584	7.74163	7.53263
Gk5	5.3598	5.27661	5.41788	5.86646	5.91359	5.79029
Lin28a	5.75325	5.96189	5.846	6.64246	6.5559	6.94172
Atp13a1	6.08832	6.10729	6.21383	5.51556	5.14034	5.11361
Cct7	11.505	11.4764	11.4059	11.9616	11.9049	12.0754
Gnpda1	7.46128	7.61723	7.89346	8.5734	8.43876	8.56547
Znf346	0	0	0	0.621059	1.011	1.06353
Lgals3	4.88534	5.0714	4.86781	5.83357	5.53994	5.65654
Trim44	5.01403	5.41993	4.63518	6.67826	6.7127	6.32037
Hltf	7.82282	7.54397	7.61686	8.87626	8.8125	8.41391
Tcp1	11.5953	11.5151	11.5366	12.2765	12.0615	12.0625
Ddx19a	11.7149	11.6433	11.7154	11.1516	11.2626	11.0614
Tulp3	7.6097	7.57196	7.7717	6.995	6.92316	7.13345
Dcaf11	7.98969	7.98913	7.96258	7.23452	7.4695	7.46134
Cryl1	13.4964	13.3988	13.4647	13.0137	13.0086	12.8901
Gng7	3.14869	3.65067	3.34258	4.93619	4.46053	5.11718
Atxn7	3.14658	1.72693	3.01097	0	0	0
Ptpn12	3.44821	3.73707	3.5242	4.31222	4.19563	4.43379
Ruvbl1	9.61276	9.61868	9.68567	10.1747	10.0676	10.0616
Vim	6.75748	7.08348	6.88338	8.62248	7.92985	8.18925
Lyplal1	9.78849	9.45353	9.74206	8.26416	8.71126	8.69621
Pfdn6	10.2097	10.295	10.1001	10.7861	10.8013	10.6769
Nbn	4.3343	4.23341	4.35886	5.53121	5.12923	5.07589
Prpf19	8.78624	8.68985	8.80721	9.2085	9.3926	9.41502
Gpkow	5.00152	5.2234	4.8831	5.86344	5.93661	5.7004
Bcar3	5.30193	5.32424	5.25532	4.84204	4.7234	4.87254
Nelfcd	4.04755	4.25502	4.34904	4.99039	5.18123	4.89175
Ccpg1	4.90539	4.96647	4.74729	5.6116	5.72379	5.43815
Pik3r4	8.35744	8.21836	8.19217	7.78059	7.73276	7.77483
Dctn1	7.89198	8.02803	7.91077	7.47893	7.27392	7.3713
Cct4	12.0715	12.0481	12.0565	12.4583	12.467	12.5708
Nae1	7.72144	7.62628	7.76704	7.03093	7.19085	6.89501
Nolc1	7.30134	7.4047	7.47083	6.94105	6.81588	6.84997
Mcl1	4.82648	4.82615	4.42839	5.92325	5.54367	5.80178
Mettl2	4.52079	4.27752	4.71728	5.64898	5.45173	5.96431
Ift22	6.49158	6.54506	6.6216	6.06203	5.79662	5.93488
Calu	10.1706	10.3565	10.2514	10.7363	10.7866	10.755
Acat1	12.6073	12.5521	12.6542	13.2724	13.1086	13.0733
Selenot	5.13891	5.03951	5.07417	5.79665	5.56233	5.8466
Mtmr2	5.46241	5.61733	5.8861	4.84338	4.46616	4.60336
Mmadhc	5.65356	5.6286	5.53116	4.47863	4.82191	4.2072
Zc3h18	3.95415	4.23691	4.14862	4.94845	4.70898	4.91686
Ube2g1	11.0382	11.3264	10.988	10.0957	10.3966	10.2622
Exosc5	5.96277	6.11577	5.50692	7.26984	7.08064	6.93769
Lrch4	6.81448	6.68182	6.83289	6.33533	6.21957	6.21971
Elp3	6.87991	6.7532	6.95368	7.51459	7.41369	7.36191
Amn1	5.93441	5.65493	6.03569	4.91201	4.85731	5.14628
Gdpd2	5.04261	5.71391	4.95123	7.00042	6.84834	7.5916
Paf1	5.93812	5.99978	5.82376	6.60536	6.50175	6.40447
Tsr1	3.24473	3.70805	3.64458	5.2098	4.67313	4.71288
Ilf2	7.59616	7.71333	7.4161	8.22404	8.41369	8.55182
Vac14	10.5683	10.437	10.5121	10.0443	10.0399	10.0901
Metap1	5.58941	5.33036	5.1231	6.18658	6.48093	6.5485
Ndrg4	9.34757	9.18922	9.39303	8.72873	8.66378	8.45737
Slc12a6	5.57378	5.37693	5.28355	4.68958	4.43336	4.24172
Ssna1	5.17801	5.41083	5.62439	4.14067	3.47787	3.17498
Slco3a1	6.59889	6.60333	6.40394	5.88539	5.9622	6.02362
FAM120A	5.60602	5.81977	5.42673	6.3678	6.3424	6.45941
Tnpo1	8.71881	8.76967	8.76026	9.21887	9.49222	9.3248
Epn1	5.83954	5.7754	5.64069	5.04623	5.21557	4.92988
Farp1	6.39745	6.42485	6.37509	6.02536	5.89789	5.94524
Ptprj	8.06125	8.27583	7.83964	9.24555	8.93997	8.94737
Vnn1	3.95451	3.90836	4.24055	4.95702	4.70597	4.92535
Ahcy	10.6551	10.5751	10.7597	10.1692	10.1945	10.1132
Ndufb11	10.6083	10.5668	10.4344	9.97327	9.9771	10.0852
Rbpms2	10.9637	11.0316	10.8831	10.5316	10.3913	10.4051
Naa50	10.1476	10.0801	10.2452	10.6583	10.7282	10.6073
Sephs1	6.03063	6.52114	6.22834	7.13069	7.17487	7.14703
Mfsd1	7.09512	7.20868	7.44691	5.82833	6.0651	6.3932
Atp11c	6.00037	6.16542	6.04146	5.5316	5.20541	5.33983
Spc24	6.82849	6.8069	6.84726	6.38673	6.12491	6.14844
Nars2	5.3408	5.28682	5.16103	6.00938	5.91651	5.76013
Kdsr	5.12393	5.44365	5.26169	5.96729	5.88084	5.98314
Nomo1	8.94669	8.92252	8.83609	8.42576	8.46521	8.4969
Pxmp2	5.21659	5.19861	5.5023	4.05954	4.39816	4.48734
Fabp4	0	0	0	5.87514	3.08051	4.71887
Gnai2	9.8438	9.60395	9.82191	9.16658	8.93923	9.10314
Dab2	7.49875	7.54301	7.76	6.95548	6.83785	6.63289
Uso1	9.04752	9.00336	9.09529	8.41061	8.61771	8.53306
Wdr18	6.74061	6.66441	6.55576	7.85235	7.34117	7.65651
Chd4	6.61886	6.77953	6.57434	7.34854	7.16734	7.23564
Abcb6	6.4672	6.42582	6.35304	5.64739	5.36849	5.04222
Aplf	6.20921	6.28726	6.32341	6.79791	6.82673	6.67651
Cd151	7.17477	7.12768	6.93133	6.42483	6.06358	6.30063
Sgsm1	6.05471	5.71497	6.03725	4.6259	5.00256	5.05345
Oasl1	3.41092	3.81313	3.5247	4.91077	4.65147	4.43528
Dop1b	8.54131	8.39366	8.48994	8.04501	8.01342	8.01213
Ldah	4.4065	4.50228	4.25439	4.95725	5.12596	5.2463
Mrps18a	4.62083	4.85715	4.28312	6.11412	5.67999	5.73387
Tbca	9.93195	9.915	9.99898	9.52811	9.31563	9.31788
Myo10	9.0205	8.96835	8.96616	9.44283	9.3619	9.38392
Ddx17	8.82571	9.10073	8.51824	9.88835	9.79868	9.81347
Enpp5	8.19082	8.25591	8.31359	6.95617	7.42648	7.43959
Rmdn1	8.17537	8.43383	8.25761	8.84692	9.037	8.91579
Trabd	4.60577	4.24801	4.3743	3.59052	3.50021	3.74613
Carhsp1	11.5448	11.5879	11.5722	10.961	10.9367	11.1614
Pdcd2	6.27524	6.44063	6.55464	7.34367	7.15126	7.04653
Ubxn4	8.79913	8.66293	8.65877	8.25078	8.20274	8.26927
Ptprg	6.18336	6.20162	6.21554	5.18637	5.38604	5.62781
Dkc1	6.13069	6.13885	6.22425	6.60633	6.82018	6.67732
Syap1	7.12477	7.27172	7.23371	7.8418	7.87554	7.65811
Fech	6.12543	6.11849	6.0519	4.9241	4.42917	5.16462
Nup93	9.55341	9.57758	9.62388	9.10847	9.21801	9.10559
Polr2j	7.72133	8.01447	7.7859	9.18064	8.67579	8.79447
Tox4	3.8787	4.4872	4.05982	5.28021	5.34037	5.14025
Opa1	9.24883	9.09653	9.29269	8.71395	8.73244	8.67816
Rsc1a1	5.89201	6.10615	6.1801	6.77511	6.79842	6.62533
Setd3	6.24096	6.16711	6.23757	6.74519	6.63466	6.61915
Pdpr	7.27071	7.34166	7.34866	6.8353	6.91847	6.92573
Aldh2	13.4893	13.528	13.5337	13.0394	12.8254	12.7016
Arhgef7	7.86806	7.81558	8.04585	7.33425	7.39088	7.2337
Rbm15	4.50462	4.7794	4.18675	5.58947	5.5388	5.44894
Atp2c1	8.40592	8.47698	8.39395	7.94511	7.79524	7.99255
Zwilch	6.77461	6.52097	6.62071	5.29615	4.35874	4.11703
Nup35	6.64728	6.54957	6.75075	6.16796	6.0381	5.95432
Ecpas	10.9974	10.9073	10.8613	10.5082	10.4532	10.4864
Arl2	8.89526	8.99929	8.74378	9.8402	9.74335	9.4786
Nop58	6.11771	5.89235	5.93814	6.87951	6.6181	6.60631
Mrpl39	5.86699	5.98986	6.07783	6.6458	6.46745	6.54158
Nup37	6.96482	7.05999	7.03907	7.53453	7.4157	7.59301
Fntb	5.71279	5.54669	5.47585	4.91417	4.44301	4.61745
Pmm2	8.55024	8.65538	8.60951	9.43057	9.11418	9.21795
Pin1rt1	7.57163	7.50233	7.27598	6.30888	5.41068	5.41266
Ifi47	3.70606	4.33465	3.78229	5.4286	5.0423	5.2206
Zrsr2	3.36557	3.07967	2.72449	5.44904	4.67389	4.57768
Fam234a	7.23342	7.50267	7.54659	6.6889	6.48137	6.75424
Vamp8	9.07355	9.23265	9.14351	9.56976	9.61636	9.64639
Vps4b	8.88654	8.72474	8.81189	9.45138	9.30564	9.27419
Tuba1c	15.1505	15.0182	15.0775	14.6516	14.641	14.6763
Atg3	6.66277	6.69159	6.6729	7.14384	7.07705	7.03346
Pja1	5.28984	5.23103	5.39151	5.93535	5.76307	5.79981
Tmem43	7.30404	7.24373	7.25342	8.22886	7.88296	7.88254
Atp6v1f	9.74774	9.71822	9.82103	9.29336	9.38515	9.26191
Med4	6.27539	6.41384	6.2596	5.85783	5.86874	5.86694
Dnajb4	6.38089	6.24773	6.41086	5.90322	5.69958	5.741
Slc12a9	9.13688	9.33071	9.14653	8.65794	8.50355	8.33899
Esyt3	4.11966	4.72661	4.71715	5.97157	5.60748	5.81072
Ppm1g	5.96397	6.24688	5.93217	6.73476	7.08363	6.86674
Pwwp4d	3.97701	3.21269	3.72505	5.8603	5.0349	5.40931
Bnc1	6.39812	6.44235	6.37481	6.84088	6.90506	6.76872
Tfrc	8.42394	8.44541	8.51963	8.94655	8.94884	8.83141
Tut1	3.80278	3.92799	3.93493	4.41596	4.41488	4.28921
Bola1	7.88937	8.03865	7.90078	8.38264	8.37533	8.42245
Disc1	4.78385	4.53245	4.6642	5.189	5.41927	5.28992
Rgs10	6.96123	6.81792	7.31333	4.93458	5.70336	5.66839
Map1lc3a	7.9545	8.10129	8.29076	8.78765	8.8084	9.03469
Cfdp1	3.49358	3.4065	3.10789	4.71507	4.16128	4.50069
Itga6	8.03804	8.2241	7.71599	8.94963	8.83344	9.11271
Kpna2	11.1301	11.0827	10.9967	10.6595	10.6469	10.5652
Las1l	6.70608	7.01527	7.00359	7.97664	7.61165	7.73244
Ptbp2	10.1088	9.99562	9.94053	10.471	10.4655	10.5838
Fbxo3	6.06752	6.16906	6.11639	7.85213	7.0586	7.33697
Dtymk	7.88209	7.92706	7.85035	8.41419	8.35225	8.25383
Mest	5.97668	6.08529	6.18462	6.62026	6.95757	6.79029
AK157302	8.18041	7.9901	7.9066	7.23454	7.47819	7.22853
Dcun1d5	5.04984	5.09237	5.31006	5.8729	6.15865	5.81234
Pold1	7.243	7.19794	7.12443	6.59301	6.73821	6.45506
Ubqln1	8.92049	9.03416	8.97377	8.38025	7.88759	8.0854
Znrd2	8.33404	8.54623	8.35016	7.73938	7.88993	7.88347
Myo5b	9.46867	9.39595	9.31667	9.90062	9.79639	9.94283
Pcbp3	5.66147	5.88536	5.83694	5.18316	4.97586	4.76126
2310061I04Rik	6.41037	6.24981	6.45951	5.88704	5.64404	5.73691
Haus6	5.97097	5.82908	6.07326	5.43928	5.43027	5.30483
Gpt2	6.26661	6.24976	6.18106	6.7475	7.09551	7.14596
Tra2a	5.049	5.43717	5.23044	6.45584	6.02516	6.1396
Son	5.51308	5.83645	5.66287	6.91503	6.61059	6.41587
Nup214	7.96251	7.93894	7.91592	7.57116	7.36227	7.41219
Gda	12.0087	11.9237	12.0148	12.3536	12.3743	12.4056
Pdpk1	8.88053	8.58554	8.8023	7.97835	8.20501	8.0346
Hat1	8.35146	8.31647	8.40767	8.76075	8.90735	8.77088
Mvb12a	6.89757	6.89505	7.06472	6.48047	6.21505	6.32438
Trappc2l	6.98676	7.08116	7.01533	6.65382	6.4684	6.50125
Mrpl43	5.58729	5.73061	5.70081	6.35287	6.4169	6.12604
Snap91	4.73466	4.49269	3.93745	6.43715	5.87712	5.81059
Ugdh	8.66706	8.52343	8.4265	9.37538	9.15858	9.09958
Pdzrn3	3.86564	3.15553	3.13083	5.81979	4.91403	5.18106
Dtx2	8.93408	8.67825	9.01946	7.84395	8.21861	7.99743
Srbd1	3.98585	3.91339	4.05697	4.82512	4.66934	4.47574
Smim8	7.24977	7.31459	7.2772	6.8043	6.67472	6.46592
Fermt2	8.43292	8.52112	8.47573	8.85696	8.92936	9.03475
Vwa8	6.95934	6.94405	6.93736	6.3349	5.86515	5.79889
Nono	7.89939	7.88509	7.90569	8.54687	8.34159	8.32982
Mrpl17	4.88577	4.89295	5.12951	5.64505	5.82005	5.53365
Rraga	8.70985	8.4856	8.71822	7.9027	8.04159	8.11234
Cox14	6.88795	6.87663	7.02974	6.2347	6.45959	6.41305
Ewsr1	7.44278	7.82813	7.41732	8.77341	8.41278	8.4416
Atp13a2	1.84513	3.65947	3.42232	0	0	0
Hspd1	13.0682	12.9287	13.1397	13.5221	13.5168	13.5272
Arf5	11.047	10.955	11.1882	10.3215	10.5749	10.3484
Gyg1	13.7893	13.9917	13.8493	13.1945	13.4093	13.318
Pld3	8.59112	8.85803	8.67177	7.89445	7.19217	7.34505
Abcc5	4.11971	4.3441	4.1359	5.39079	5.08847	4.88207
Tmem9	6.41869	6.41423	6.40757	5.07866	5.61365	5.60703
Palm	3.64377	4.15931	3.89451	5.33878	4.78502	5.25395
Cpsf4l	6.73081	6.94971	7.04858	6.23709	6.08875	5.82898
Sec13	10.4124	10.3812	10.4499	8.82547	9.52752	9.39127
Gga3	6.72972	6.79407	6.74406	6.29437	5.92648	6.00758
Nectin1	3.95322	4.033	4.17903	3.56627	3.3338	3.28778
Ckap2	5.83414	5.73438	5.85288	6.21337	6.45913	6.41198
Ccdc126	4.22928	3.63005	3.94148	4.98466	5.52103	5.10496
Supt5h	5.67955	5.71671	5.62795	6.09923	6.40576	6.33782
Cables1	4.75321	4.83226	4.71025	5.57014	5.22766	5.43424
Sytl4	6.76859	6.74574	6.55009	7.2951	7.33152	7.15249
Natd1	8.40151	8.52063	8.467	8.00364	8.10216	8.02531
Tubgcp3	4.72591	4.78974	4.86501	3.99222	4.32248	4.16137
Mapk3	9.29677	9.23515	9.29951	8.92326	8.90571	8.9073
Rfc4	7.08063	7.12898	6.95685	7.61755	7.48115	7.51696
Cbx5	3.26238	3.60935	3.34441	4.35412	4.15018	4.05648
Carm1	6.71621	6.84994	7.04503	6.11658	6.08808	5.71138
Hmbs	6.1189	5.80368	5.84945	6.55055	6.5043	6.58905
Lgals9	5.274	5.08359	4.57269	6.18235	6.03194	6.17792
Retreg2	7.07833	7.081	7.09421	7.6494	7.97746	8.16622
Preb	7.38935	7.60216	7.56888	6.77971	6.17898	6.15992
Idi1	4.87603	4.72232	4.49598	5.31716	5.47562	5.40505
Prim1	3.38067	3.31374	3.24406	2.91688	2.86394	2.75575
Ablim2	5.20502	5.20481	5.10962	3.87461	4.50168	4.13468
Sap18	5.80101	5.97688	5.92583	7.42735	6.74571	6.9202
Apba2	4.85397	4.63964	4.87206	5.38821	5.28279	5.30962
Fbxl20	3.43937	3.8809	3.66753	4.96453	4.65143	4.47622
Tdrd12	6.07852	5.91232	6.19559	5.28395	5.38619	4.95768
Eif6	9.93309	9.7792	9.69036	10.323	10.2732	10.3287
Me2	9.44304	9.3249	9.40139	9.82478	9.77897	9.76073
Mlf2	5.73953	5.83738	5.73059	6.22974	6.18013	6.38354
Sfpq	8.69861	8.68411	8.64215	9.24283	9.04165	9.27111
Grb2	9.81312	9.80885	9.68324	10.4345	10.1844	10.3299
Sf3a1	6.5056	6.5118	6.55016	6.92546	7.1826	7.22168
Mtap	8.14095	8.05319	8.1044	7.5812	7.70535	7.7218
Mars1	7.1261	7.09933	7.00901	7.54163	7.57931	7.79936
Klhdc4	5.3359	5.37356	5.2876	5.70527	5.9311	5.911
Zbed3	13.4843	13.5932	13.421	13.9917	13.8957	13.9616
Egln1	6.97881	7.02382	6.86594	6.43393	6.55808	6.36899
Pbdc1	8.92271	9.08715	9.03917	9.70522	9.55531	9.45854
Hps6	6.03149	5.91226	6.001	6.57242	6.40072	6.40845
Rasal2	3.56385	3.96639	3.56565	5.13347	4.75518	4.57612
Casc3	3.62896	3.457	3.69465	4.14116	4.06395	4.23256
Coq7	5.64832	5.43673	5.61406	4.4825	4.96989	4.66337
Tubb2b	12.1293	12.3342	12.3161	11.4285	11.7599	11.4842
Psmg3	5.10936	4.93206	5.14566	5.60127	5.75079	5.95898
Herc3	3.97119	3.95692	3.4748	5.34646	4.95186	4.78237
H1-4	5.26082	6.03213	5.39458	7.46715	8.12301	7.06788
Fscn1	9.10176	8.83967	8.85959	8.15671	7.6487	8.08732
Kif13b	7.7571	7.82844	7.85545	7.45642	7.43901	7.38987
Rdx	13.8616	13.786	13.821	13.4898	13.3699	13.3541
Castor1	4.43433	4.25696	4.52292	5.0823	4.93235	4.93366
Obsl1	5.43426	4.99078	4.92128	4.25139	4.03021	4.22761
Trap1	9.26868	9.10149	9.29238	8.74095	8.78158	8.64665
Slc12a7	7.58839	7.69333	7.50065	7.01473	6.79224	6.54767
Rbbp5	5.57855	5.52143	5.43717	6.44413	6.36075	6.02071
Ccs	7.17147	6.98362	7.07471	6.65531	6.43546	6.45068
Nsf	12.5923	12.4878	12.5845	12.1908	12.1607	12.0921
Golph3	7.58222	7.56084	7.54789	8.26484	7.95958	8.18286
Cldn11	0	0	0	3.74542	1.80303	3.10939
Rap1gds1	8.05212	7.99566	8.04596	7.35175	7.61541	7.54307
Nup88	6.25077	6.32398	6.23241	5.16243	5.69046	5.41018
Usp9x	10.2249	10.2085	10.2648	9.89758	9.76119	9.7235
Mrpl21	5.41426	5.46016	5.70735	6.4892	6.26499	6.13483
Sf3a3	10.9817	11.2984	11.1458	11.7237	11.6874	11.8135
Gas6	5.37305	5.46067	5.14097	6.31439	5.93017	6.28672
Slc9a8	3.92461	3.78798	3.98651	4.97309	4.47933	4.85402
Ck054	8.40241	8.3765	8.44753	8.80082	8.9434	8.78553
Ero1b	7.53479	7.34482	7.50968	6.9555	7.01299	6.82112
Atrn	5.86021	6.0257	5.93518	4.90554	5.36822	5.17951
Xpo1	8.86486	8.856	8.909	9.3222	9.37118	9.2081
Ppih	8.75557	8.73953	8.83545	8.26818	8.40104	8.38603
B4galnt2	5.23816	5.1021	5.51849	4.02043	2.84215	2.92374
Med25	4.13691	4.15922	3.92622	5.63343	5.02467	5.00502
Huwe1	9.14873	9.10594	8.9762	8.58679	8.61619	8.68185
Agfg1	7.92242	7.94452	7.91463	6.92081	7.28161	7.34668
Pabpn1	6.01404	6.36506	5.55465	7.46829	7.21284	7.16803
Ckap5	8.38274	8.35774	8.3562	7.99127	8.04318	7.93115
Fbxw21	13.153	12.9473	13.2057	12.5795	12.5348	12.6074
Lcn10	2.38504	1.73812	1.17851	0	0	0
Cgn	8.96493	8.94134	8.96927	8.59755	8.44996	8.35091
Upp1	10.9326	10.8919	11.0647	11.736	11.4364	11.5436
Sec22b	9.26197	9.17704	9.20194	8.41082	8.75499	8.6283
Armc8	7.63581	7.58902	7.55944	7.97125	8.0202	7.928
Oog4	11.2941	11.1995	11.3216	10.8973	10.7665	10.6912
Khdc1a	9.99253	10.0253	10.0668	9.05904	9.52138	9.16208
Pcnp	8.06069	8.05261	7.79127	8.982	8.64528	8.6406
Snx6	6.83933	6.86833	6.81195	7.3895	7.21349	7.23814
Hagh	5.83071	5.82399	6.0574	5.38358	5.37979	5.21301
Tomm22	4.92266	5.04043	4.66053	5.64093	5.61383	5.47025
Ankfy1	7.80299	7.74226	7.848	8.27198	8.16578	8.17118
Mrpl24	5.69443	5.69942	5.70494	6.0733	6.01736	6.13821
Pstpip1	8.83478	8.93813	8.83024	9.47754	9.27807	9.3066
Ccdc88b	6.66949	6.81688	6.41367	6.00472	5.78999	5.71225
Vapb	12.2292	12.3738	12.3951	11.8298	11.9418	11.874
Xrcc1	6.99594	7.19833	7.0194	6.62606	6.61471	6.58266
E330021D16Rik	5.94086	5.8615	6.03316	4.54002	4.87216	5.23001
Pin4	8.25707	8.02473	8.07062	7.27082	6.92426	7.45152
Rmdn3	9.4022	9.29076	9.25934	8.92295	8.67786	8.70971
Lman2	9.30027	9.12593	9.41707	8.75404	8.76277	8.66615
Mrgbp	4.46818	4.49549	4.82991	6.02349	5.56682	5.45078
Aldh16a1	8.80906	8.75956	8.81114	7.59967	8.04841	8.12123
Mrtfa	5.00909	5.24416	4.96663	6.379	5.97093	5.81629
Mbd3	6.69592	6.68422	6.53888	7.10896	7.38648	7.17243
Rala	6.84016	6.83972	6.93659	6.50682	6.42481	6.31536
Mrpl45	6.88079	6.75273	6.9693	7.72983	7.45039	7.41525
Crym	8.85148	8.78498	8.90932	9.21521	9.28142	9.38343
Ybx1	12.5857	12.5194	12.5305	12.9007	12.9808	12.8819
Npepps	9.13922	9.15844	9.12799	9.44699	9.56342	9.55389
Adam17	6.33751	6.48836	6.23834	5.8121	5.54023	5.78509
Kif5a	3.94074	4.13753	3.94055	0.621059	1.96417	2.17723
Mdh1	11.1586	11.1709	11.1407	10.841	10.7992	10.8161
Lrrc42	5.83589	5.67757	5.69943	6.56588	6.39993	6.20455
Pnldc1	4.07514	4.42212	4.43278	0.621059	2.01751	2.33834
Farsb	8.04938	8.1143	8.02307	7.67326	7.69062	7.53335
Gstp1	10.6171	10.6144	10.6878	10.959	11.0611	11.0492
Ctps1	9.23999	9.12081	9.22872	9.60468	9.59553	9.54947
2700097O09Rik	4.53705	4.64811	4.91819	5.40922	5.35492	5.63635
Trim27	4.91851	5.47482	5.1492	5.96912	6.08546	6.15799
Glrx3	11.2872	11.2915	11.2729	10.9023	10.9782	10.8579
Oosp2	7.52064	7.36769	6.90175	3.66634	5.21229	5.10586
Sec24c	9.36029	9.34934	9.33137	8.97347	8.99501	8.83182
Myh7	4.34047	4.06829	4.21583	3.54942	3.6753	3.34689
Acbd7	8.14813	8.08303	7.96111	7.48357	7.67116	7.50542
Naxd	7.59494	7.74233	7.60319	8.32933	8.13571	8.08845
Rbpms	7.54439	7.62226	7.42197	8.12251	8.11332	7.93257
Tsc2	5.98692	6.03304	6.02585	5.20545	5.45595	4.92039
Htatsf1	6.67091	6.84977	6.76897	7.15042	7.19295	7.21425
Rpia	5.78029	5.68814	5.73133	6.18828	6.5985	6.45294
Aven	8.12625	8.10837	8.31259	7.27718	7.48961	7.66239
Btf3l4	8.88941	8.9096	8.8577	8.50166	8.27835	8.46013
Plscr3	5.32259	5.85368	5.56807	4.765	4.77716	4.76847
Ptges3	11.47	11.5822	11.355	12.3633	12.044	12.0504
Selenoo	6.68367	6.71776	6.78869	6.33175	6.38466	6.24648
Ppef1	4.76378	4.66709	4.38564	3.63385	3.97343	3.56942
Tufm	10.2867	10.2723	10.4109	10.7397	10.7131	10.699
Aurka	5.84194	5.45742	5.70873	4.82386	4.20049	4.04373
Gan	5.56638	5.66991	5.47481	6.22041	6.81539	6.81483
Myo1b	10.0724	9.92442	9.88634	9.37678	9.08116	9.42099
Nsmce1	3.16338	3.43859	3.82758	4.54685	5.00642	4.55631
Zzef1	6.39999	6.28427	6.33963	5.96046	5.99163	5.97345
Dr1	7.11542	7.43954	7.15431	7.9707	7.88958	7.78193
Sppl2a	5.00299	5.02709	4.83149	6.08496	5.54567	5.8307
Tcerg1	4.87072	5.10913	5.01954	6.02521	5.77017	5.56713
Hdac2	8.11597	7.78258	7.84	8.80142	8.59113	8.51142
Pdcd5	11.7695	11.7512	11.7117	11.3984	11.3506	11.2191
Eif2ak4	6.44761	6.33042	6.20687	2.64975	4.23672	4.27839
Flii	7.8352	7.82917	7.796	8.21405	8.16484	8.12954
Iqcb1	3.20299	3.07526	3.59832	4.191	4.5652	4.17829
Ipo8	6.95377	7.12416	7.00647	7.92154	7.56125	7.61494
Slc25a3	11.5285	11.4301	11.5194	11.8458	12.014	12.0797
Znf385a	3.97234	3.84097	3.89275	5.76051	5.15437	4.8346
Eif4g2	9.33739	9.38501	9.28808	8.98311	8.7627	8.74229
Srrm1	6.49842	6.64299	6.35763	7.03365	6.97352	7.06895
Gtsf1	8.00989	8.35978	8.40538	7.51417	7.63589	7.50091
Atp5pd	10.8179	10.7391	10.7633	10.1843	10.2425	10.4275
Paox	12.5384	12.5053	12.5323	11.8688	12.0475	12.1449
Slc25a10	7.10891	6.98131	7.04704	7.65278	7.52139	7.42142
Ik	3.90913	4.62995	4.14498	5.61438	5.41846	5.22053
Taf5	4.27156	4.26041	4.40698	4.81173	5.01515	4.75028
Mrps21	4.62658	4.68047	4.69226	5.01122	5.07591	5.20549
Mtr	6.80215	6.85662	6.79371	7.25018	7.29941	7.13118
Mrpl16	5.11161	5.01526	5.29143	5.97528	5.68935	5.72462
Ric8a	3.9316	3.6582	3.78253	5.91579	4.90888	5.12994
Chdh	9.83398	9.67612	9.81802	10.1787	10.2094	10.1561
Itpr1	8.28968	8.09062	8.16463	7.76017	7.48477	7.60074
Znf622	4.79184	3.82734	3.97954	5.86206	5.56654	5.69255
Sec61b	10.4932	10.2699	10.3772	9.93529	9.93868	9.93947
Sf3b2	7.20898	7.40023	7.30049	7.70989	7.98162	7.92704
Dppa5a	12.2555	12.3543	12.2058	11.8213	11.8806	11.6718
Vars1	8.00983	7.95606	7.94873	7.62538	7.59425	7.66145
Ncald	8.57493	8.68199	8.61093	8.13509	7.65519	7.75378
Rrm2b	8.82586	8.90826	8.94579	8.42093	8.01734	8.26344
Banf1	9.5256	9.44513	9.31263	10.3549	9.95744	10.0757
Hsd3b1	6.20111	6.40269	6.49184	6.9832	6.86774	7.13913
Hsph1	12.5716	12.6143	12.483	12.8898	12.9788	13.0157
Commd9	5.30706	5.5338	5.60738	3.97819	4.49813	4.66378
Myef2	6.17857	6.41005	6.09321	7.33663	7.04214	6.8571
Atp6ap1	7.94082	8.10398	8.07524	7.61616	7.57281	7.3859
Sec24b	7.21936	7.31099	7.33938	6.86299	6.51103	6.70574
Smc2	7.36984	7.44268	7.39748	7.70788	7.78214	7.76382
Mib1	6.14078	6.04507	6.14286	6.75319	6.51922	6.54074
Lap3	7.20843	7.01332	7.23921	7.91483	7.61752	7.7553
Lhpp	8.75917	8.65235	8.74706	8.28333	8.39903	8.2717
Sort1	5.86859	6.28105	5.93795	5.27946	4.64063	4.7754
Mrpl28	6.21921	6.32957	6.34601	7.01741	6.80329	6.72358
Sbds	6.58927	6.73558	6.74134	6.31164	6.12206	6.07036
Dlat	9.82335	9.67807	9.54187	9.14411	8.97383	9.1867
E330014E10Rik	5.42403	5.45503	5.64016	6.76116	6.12924	6.5821
Ugp2	8.03639	7.92627	8.01977	8.45116	8.37418	8.32968
Septin7	9.11116	9.01853	9.00379	8.62287	8.46963	8.67539
Tagln2	5.65673	5.55301	5.78248	5.18082	4.81895	5.0178
Borcs5	7.58933	7.3463	7.1515	6.72746	6.66518	6.53196
Taok1	5.02763	5.00002	4.93475	5.83484	5.42519	5.64615
Cisd1	9.4167	9.25481	9.51955	8.91572	8.58616	8.5815
Dym	6.67397	6.19079	6.49585	7.12058	7.2533	7.31583
Itpk1	6.21285	6.18666	6.23561	6.67125	6.51012	6.64529
Scamp2	7.48392	7.61816	7.39339	6.83437	7.02146	7.03908
Nucks1	6.0221	6.8151	6.4297	8.35815	7.58792	7.89181
Med28	5.36345	5.3794	5.47252	4.08575	4.65017	4.65036
Septin6	6.50316	6.45571	6.48183	6.05446	5.86501	6.10939
Elp1	6.72044	6.56872	6.77859	7.1203	7.10611	7.21982
Chp1	6.0051	5.74341	6.03953	5.4439	5.26486	5.24588
Polr2g	9.84122	9.66847	9.94404	9.30107	9.26786	9.36629
Nxn	6.26898	6.43207	6.66422	5.68879	5.60807	5.17529
Rnf31	4.04562	3.93409	3.9033	4.92482	4.62181	4.47963
Ppid	8.65558	8.62039	8.74222	9.01907	9.02211	9.0798
Triobp	6.04573	6.05994	5.96804	7.39857	6.79294	6.8178
Akap10	3.96247	4.04707	3.89103	4.85118	4.43999	4.6156
Emc8	7.96292	8.16391	8.05274	7.63958	7.32206	7.39676
Ptrhd1	8.86154	8.95932	9.01755	8.11424	8.50247	8.29375
Ppp2r5c	5.22416	5.35882	5.17695	5.87954	5.72277	5.66225
Dnajc13	8.72645	8.69677	8.71684	8.40961	8.327	8.39322
Wrnip1	6.3394	6.22302	6.33915	6.79652	6.6812	6.65832
Tpm4	7.1705	7.34504	7.16785	6.82713	6.57836	6.56711
Nck2	4.304	4.5571	4.22482	5.43576	4.95313	5.33136
Txndc5	10.8488	11.1098	10.9982	10.5422	10.2755	10.2895
Pcmt1	8.73273	8.68672	8.72322	8.42	8.2672	8.26868
Lig3	7.74842	7.76954	7.78721	7.00233	7.37778	7.08786
Chmp7	6.39915	6.5047	6.65886	7.02773	6.95967	7.00219
Coro1c	10.2769	10.3017	10.1516	9.52681	9.83076	9.70773
Igsf3	7.14018	7.19233	7.26572	6.4012	5.54202	5.52759
Wipf2	5.84195	5.90658	6.04174	7.09385	6.53872	6.72637
Csnk2a2	6.99852	6.999	7.10254	7.45998	7.41397	7.63902
Hnrnpul1	3.52987	3.66562	3.33212	4.13955	4.51632	4.71657
Hgs	8.2166	8.23766	8.22328	8.53664	8.76289	8.69234
Pomgnt2	5.00414	4.94923	5.05109	5.99401	5.63716	5.5373
Serpine2	5.04261	5.16491	5.02247	6.53019	5.83732	5.97923
Atxn2l	7.65249	7.80229	7.55493	8.21543	8.09718	8.13856
Med18	4.36126	4.76474	4.73484	6.4662	5.78018	5.64711
Ca3	0	0	0	6.76265	3.4785	3.92582
Gbe1	10.612	10.6113	10.6564	10.3311	10.2776	10.2175
Atf6	2.98767	4.16302	1.89422	0	0	0
Ctnnbl1	4.9988	4.8015	4.35231	5.64112	5.83984	5.61874
Pih1d1	6.24542	6.4153	6.35054	6.79017	7.11306	6.86905
Atad2b	5.51927	5.6292	5.61796	5.19657	5.06388	4.88422
Prdx3	10.4152	10.5265	10.5097	10.1208	10.0825	9.92715
Nhlrc2	7.73066	7.7456	7.76207	8.20908	8.24395	8.0443
Optn	7.93517	8.13986	7.93648	8.52997	8.46107	8.41324
Stx7	6.69268	6.91715	6.82368	6.20315	5.95841	6.32236
Memo1	5.47606	5.50538	5.15887	6.07149	5.91972	6.03269
Myo19	3.13872	2.97681	3.01471	0.621059	1.6932	1.72488
Usp28	2.92062	2.72158	3.00338	3.33228	3.45916	3.40996
Tspyl4	5.5963	5.35243	5.59019	4.8071	4.04442	4.31657
Shoc2	3.27163	3.31275	2.94304	4.66133	3.92688	4.43324
Btaf1	8.07195	8.12381	7.96112	8.41849	8.65692	8.66856
Mcmbp	5.19731	4.92479	5.02121	5.65342	5.60642	5.47864
Snrpb	6.24137	5.85853	5.76554	6.61787	6.85728	6.9301
Snip1	3.80729	3.12707	4.41243	6.01513	5.47066	5.5187
F8a1	5.61688	5.22336	5.4453	4.10139	4.68481	4.52391
Rab11fip1	6.6654	6.77305	6.54485	7.49455	7.12661	7.2968
Kdm1a	6.10396	6.03684	6.15534	6.81265	6.49625	6.86644
Cyb5a	8.58979	8.35799	8.33011	7.97054	7.93082	7.91047
Sec22a	7.14484	7.21486	7.28495	6.79175	6.57946	6.39803
Ssh3	6.18228	6.14372	6.26993	5.63241	5.02417	5.34022
Hspbp1	7.97434	7.65801	7.78231	8.27722	8.53563	8.522
Mid1	4.51249	4.45089	4.75501	5.1137	5.56817	5.483
Sf1	6.12305	6.09384	6.33411	6.60973	6.71032	6.80692
Cmpk2	7.57782	7.44884	7.84248	8.48371	8.34502	8.18933
Wdhd1	6.20355	6.2737	6.3105	5.78121	5.73703	5.41637
Haus7	6.66424	6.76233	6.71787	5.87763	6.01295	5.34934
Atp1b1	8.54217	8.76249	8.44776	7.52864	6.81007	7.62197
Mrps30	6.22388	6.36808	6.21926	6.678	7.04152	6.91929
Rhob	4.86084	4.62868	4.48613	5.22912	5.30415	5.50943
Degs1	8.22866	7.85108	8.07819	7.32873	6.69327	7.09273
Myg1	6.87739	7.03374	6.91193	8.00199	7.51193	7.61077
Prdx1	15.3708	15.4047	15.4168	15.0973	15.0603	15.0923
Ythdf3	8.46347	8.54148	8.44522	9.04209	8.84962	8.85976
Aldh7a1	12.7695	12.6484	12.879	12.149	12.3692	12.2409
Msh6	6.99961	7.03128	6.9498	7.90452	7.55735	7.49154
Tbrg4	7.69326	7.44372	7.40761	6.88941	7.03743	6.75789
Exosc8	6.34873	6.65886	6.45687	7.14624	7.02653	6.96804
Nlrp2	12.4811	12.2457	12.2659	11.7883	11.8429	11.9151
Txnl1	9.69262	9.92704	9.78546	10.3914	10.2893	10.2042
Mettl26	6.09196	6.07469	6.00165	6.39303	6.67084	6.56897
Pde12	6.55908	6.69068	6.79806	7.14461	7.10084	7.11123
Diaph3	5.40077	5.46029	5.56977	5.04263	5.09464	4.88275
Snrnp40	5.04637	5.17357	4.91833	5.46453	5.52141	5.61595
Scp2	10.1549	10.0954	10.1492	9.45037	9.75835	9.6569
Prcc	2.94635	3.7865	2.41706	4.96527	4.71537	5.01941
Fbp1	10.3789	10.3324	10.4172	10.0306	9.75394	9.72553
Ptgfrn	7.88577	7.97568	7.87156	8.79795	8.34132	8.66108
Alkbh7	5.65179	5.59143	5.66677	3.01575	4.43115	3.88399
Gcc1	3.83139	4.09439	3.75272	5.47801	4.9302	4.71413
Cd7	4.49737	4.83561	3.99619	6.32122	5.85027	5.58237
Ahsa1	11.3385	11.2564	11.3894	10.8101	11.0089	10.859
Stoml2	9.98416	9.99496	10.0514	10.3166	10.3985	10.3209
H1-2	5.86227	6.10351	5.99699	7.09469	7.73793	6.85638
Smg6	3.5797	3.79874	3.68242	4.57568	4.42025	4.144
Ascc1	5.23684	5.36414	5.03866	4.6611	4.22629	4.16362
Hadh	6.75912	6.69988	6.75132	7.22274	7.20649	7.02798
Snx11	8.05117	8.07517	8.20031	7.60766	7.59394	7.25776
Nop56	6.22434	6.20489	6.31353	6.94272	6.64048	6.72036
Sec14l3	6.30954	5.868	5.77407	6.75557	7.12452	7.33913
Tle4	3.94231	3.86614	4.41676	6.14642	5.31818	5.26473
Xxylt1	4.57692	4.56449	4.47716	5.52784	5.13041	5.08001
Cyth2	6.1179	6.17306	6.21885	5.68368	5.33623	5.67986
Bag1	5.75473	5.78192	5.86758	3.80428	4.73852	4.70019
Poldip3	4.20089	4.1531	3.83136	5.96856	5.37235	4.99446
Eif4enif1	11.4457	11.4648	11.4594	11.7487	11.7581	11.7637
Dmap1	6.17387	6.05894	6.1455	6.74633	6.58463	6.48079
Ap2a1	8.26738	8.26837	8.25924	7.89396	7.9075	7.99823
Sf3a2	5.66463	5.43477	5.53823	7.14129	6.44346	6.42021
Rock1	9.7558	9.89674	9.84371	10.3796	10.3993	10.1634
Wdr5	7.85765	7.87142	7.87327	8.38061	8.15755	8.35048
Cdk5rap2	6.18722	6.22132	6.3033	5.80838	5.9191	5.89033
Pgm1	8.90162	8.74746	9.11396	8.36674	8.38987	8.25139
Stat3	9.08138	9.09956	9.15326	8.38674	8.71387	8.63328
Apex1	5.00005	5.69379	5.11427	6.84245	6.42872	6.26649
Dicer1	6.84982	7.00673	6.74183	7.43162	7.38828	7.27026
Fam98b	4.67577	4.75014	4.75183	5.59996	5.18374	5.29163
Galt	5.83322	5.53768	5.56393	6.30035	6.40814	6.11836
Hdgf	5.95973	6.00169	6.09235	7.12249	6.53326	6.86701
Hsp90aa1	14.7945	14.7934	14.7132	15.3872	15.1697	15.1427
Prickle1	4.72209	4.80739	4.77522	5.36787	5.09805	5.23494
Pex16	4.79218	4.70691	4.97208	4.2228	4.14637	4.4064
Rnf220	7.55458	7.72393	7.6041	6.15909	6.88384	6.73539
Ppp1cc	8.78791	8.95713	8.78112	8.30628	8.37558	8.02789
Ist1	9.18387	9.30743	9.18787	9.79408	9.60018	9.6097
Dbr1	2.65781	2.67338	2.843	4.42443	3.52526	3.85576
Mcm2	7.62439	7.38442	7.66897	8.00634	8.28224	8.29685
Trip4	5.11854	5.28586	4.97219	4.30112	4.03263	4.5617
Otud3	4.18229	3.91132	4.20358	3.07751	3.51354	3.41492
Alg1	7.39674	7.34714	7.55191	6.69112	6.96833	6.9569
Pex14	9.0393	8.92515	9.16299	8.45171	8.66427	8.45293
Agl	6.20162	6.18713	6.13858	5.87732	5.68781	5.63474
Basp1	7.84101	8.52594	8.50494	9.31269	9.40382	9.81496
Adss1	6.11983	6.2804	6.18362	3.7807	4.96843	4.83655
Slc39a6	6.61635	6.6146	6.79736	6.14934	5.66658	6.00868
Tmem70	5.29923	5.49829	5.63573	6.16508	6.05411	5.95155
Wnk3	1.94122	1.88507	0.621059	4.41967	3.89159	3.26343
Fh	10.8392	10.6474	10.8033	11.3725	11.1231	11.3097
Dusp23	4.85894	4.75911	4.74189	5.19341	5.08879	5.25297
Itsn1	8.91045	8.89469	9.17511	8.4115	8.49369	8.5344
Ppp2r5d	9.06538	9.01333	9.03516	9.56353	9.39684	9.36083
Trank1	4.63638	4.63801	4.44857	5.07224	5.02371	5.32552
Hps3	5.05826	4.89307	4.86186	5.50945	5.34968	5.33457
Sh3yl1	5.26488	5.68433	5.45387	0.621059	2.38432	3.24977
Abcf2	5.78733	5.91364	5.75827	6.26453	6.16992	6.40153
Prdx2	14.4188	14.4585	14.4544	14.1129	13.7938	13.7983
Itfg1	6.57978	6.76144	6.84132	4.37698	5.71262	4.9154
Espl1	7.79126	7.8212	7.93396	7.45613	7.51694	7.50762
Ctbp2	7.0493	6.91904	6.79803	7.62333	7.70681	7.34329
Adgrl2	2.01998	0.621059	0.621059	4.03028	3.14624	3.19179
Nudcd1	5.35898	5.30181	5.44807	5.70328	5.70486	5.7798
Snapin	7.94808	7.89093	8.20236	7.47931	7.44958	7.55384
Pi4ka	8.22922	8.15926	8.11402	7.65264	7.58588	7.85186
Nkiras1	7.37237	7.22918	7.29623	6.51784	6.90497	6.71515
Tspan3	7.14104	6.98341	6.98721	6.55264	5.9965	6.21384
Fbxo38	7.94587	7.91842	8.01772	8.33756	8.25358	8.28961
Rbmxl2	7.19091	7.12597	7.08159	7.80973	7.66244	7.48033
Marchf7	5.27193	5.00369	5.04491	4.50503	4.69786	4.54927
Adamts17	5.0899	4.66876	4.65168	6.31516	5.85056	5.60404
Fbl	7.44964	7.66761	7.56865	7.97996	7.95108	7.94828
Cycs	9.75438	9.81136	9.7443	9.30605	9.35507	9.0156
Pgd	8.35881	8.49344	8.5389	8.80034	8.87046	8.87027
Paip2b	9.62268	9.87036	9.85063	9.29632	9.32832	9.09988
Palm3	7.50997	7.67535	7.52738	7.03609	6.85528	7.18388
Tenm4	8.03611	7.97343	7.87461	7.45559	7.19506	7.53932
Ubr7	5.50915	5.69109	5.69374	5.24001	4.98043	4.88526
Tuba3a;Tuba3b	10.9288	10.9489	10.8875	10.6178	10.3362	10.3953
Septin11	8.48363	8.22239	8.13871	7.79463	7.47957	7.59896
Plec	6.75693	7.00365	6.79531	7.71002	7.2962	7.60946
Lypla2	10.0176	9.95744	10.0555	9.57374	9.64547	9.72326
Asb6	6.97184	6.56746	6.54136	8.17873	7.47555	7.7182
Scfd1	9.36063	9.27209	9.47027	9.02305	8.95748	8.88968
Ganab	11.1104	11.0216	11.0412	10.6942	10.7637	10.7484
Cacna2d2	3.92342	4.20198	3.97988	5.36591	4.64414	5.19386
Tkt	9.56303	9.53073	9.50475	9.20929	8.96147	9.13689
Tubg2	5.8818	5.98447	5.82301	7.0275	6.4334	6.66589
Eif2b1	8.13161	7.90776	8.27014	7.35931	7.45071	7.62361
Oas1c	10.5007	10.4402	10.5852	10.0347	10.1803	9.92053
Hnrnpa1	10.5827	10.5316	10.5315	11.0714	10.9213	10.855
Tor1aip1	4.80038	4.76512	4.83023	5.42215	6.12185	6.26252
Mtus1	8.1364	8.25749	8.09466	7.83072	7.69065	7.78682
Pgap1	3.66416	3.61099	3.29573	2.86967	3.01306	2.91467
Sap30bp	5.21215	5.6065	5.40159	5.92251	5.99206	6.02457
Msh2	6.57619	6.44716	6.4628	7.16982	6.97356	6.86016
Txlng	6.38934	6.53807	6.56924	7.14818	6.86882	6.98657
Commd3	6.57708	6.54132	6.78093	6.19074	5.90049	5.75779
Calcoco1	7.76646	7.96722	7.88508	8.2347	8.24218	8.29178
Camkmt	5.7566	5.61397	5.43551	5.15058	4.81293	4.93168
Wars1	8.76168	8.5511	8.75961	9.0639	9.13513	9.13272
Myrip	6.65133	6.54015	6.4845	6.19246	6.0377	5.86865
Copg1	9.47482	9.2811	9.52938	9.81389	9.88352	9.93017
Prkcd	9.12831	9.13282	9.11969	8.85817	8.69037	8.78399
Tbk1	5.00711	5.39065	4.98506	5.69435	5.79694	5.91359
Wdr76	5.42714	5.32618	5.19628	6.62475	6.08335	5.9918
Fam185a	4.31996	4.20272	4.30369	5.35984	4.84321	4.89665
Fbxw18	13.2416	12.8709	13.0996	12.4891	12.5384	12.5631
Zup1	5.40989	5.50727	5.54017	6.14928	5.90595	5.87174
Acbd3	8.47121	8.61663	8.62687	8.21833	8.16139	8.0013
Ranbp3	6.62637	6.7858	6.68462	7.00503	7.16918	7.11587
Cdc73	5.74893	5.85021	5.48773	7.02084	6.43878	6.47293
Zar1	12.4757	12.5592	12.3986	12.796	12.828	12.8826
Krt8	3.75672	4.8833	4.47195	6.96543	5.79034	6.32626
Gm3776	8.21886	8.04491	8.15957	7.71543	7.80932	7.60162
Ola1	8.96232	8.96577	8.91183	9.67481	9.30391	9.46129
Hsp90ab1	15.4494	15.4694	15.5096	16.1034	15.891	15.8163
Nlrp9c	8.03003	7.98206	8.02837	8.40553	8.3397	8.27697
Rbm25	5.38537	5.31583	5.05835	6.60996	5.93895	6.11987
Fbxw24	14.0692	13.783	13.9724	13.3606	13.5245	13.4701
Dnpep	7.65597	7.46016	7.56549	8.13589	7.89267	8.11073
Spc25	6.19102	6.08044	6.26715	5.08287	5.65474	5.45584
Eps8	8.45452	8.35729	8.432	8.05777	7.77813	7.64765
Xrcc4	6.86295	6.8999	6.89004	6.36884	6.4727	6.60623
Wdtc1	8.55963	8.48187	8.62746	8.85423	9.06287	9.05698
Mdc1	6.96276	7.27528	7.11779	7.57126	7.83973	7.65403
Pphln1	3.90746	4.69165	4.03464	5.64149	5.51748	5.13226
Epb41l3	7.17891	7.18163	7.28271	6.66906	6.43138	6.82947
Csad	8.36668	8.33579	8.42785	8.04988	8.03117	8.10522
Rbbp6	3.68499	4.09365	3.79984	5.31228	4.53555	5.22325
Klhdc2	7.20431	7.04917	7.32244	7.73064	8.38901	8.25
Safb	7.75313	7.97002	7.89281	8.24223	8.58133	8.51957
Tkfc	5.36324	5.72938	5.59139	4.97848	4.33317	4.55954
Pebp1	13.7188	13.7071	13.7352	13.4469	13.1978	13.2764
Cmtr1	6.59467	6.52922	6.48752	6.21278	5.89015	6.03147
Casp8	5.06665	5.12702	5.24125	4.8374	4.71576	4.68468
Idh2	3.98217	4.13626	4.19136	4.94039	4.5485	5.07151
Adck1	4.65153	4.57612	4.7049	4.35453	4.30416	4.25621
Slc3a2	10.0852	10.0164	9.86837	9.30097	9.26255	9.61391
Baiap2l1	6.53953	6.70097	6.49328	7.00216	6.91993	6.99938
Pno1	4.05591	4.61547	4.25566	5.51214	5.11176	5.07934
Tpt1	11.0147	11.0851	11.0476	10.7467	10.7787	10.6796
Gmpr	2.44439	3.1071	2.20152	4.66555	3.7401	4.11397
Parp1	6.82975	6.862	6.76453	6.32088	5.63738	5.86659
Ahsa2	8.4111	8.49606	8.41863	7.78811	8.10556	7.98419
Skt	5.45089	5.48843	5.40685	4.86925	4.81702	4.31458
Maoa	5.42918	5.50019	5.62532	5.15514	4.79468	4.86473
Tprg1l	6.24579	6.04224	6.09111	5.75814	5.41828	5.42355
Stx16	6.33401	6.37185	6.21855	5.88252	5.43543	5.3548
Trappc8	7.13782	7.02198	7.21464	6.7314	6.65061	6.7966
Tbl3	5.00639	5.03581	4.90948	6.18858	5.5499	5.73103
Mospd1	7.07363	7.00562	7.37587	7.74416	7.63815	7.76864
Pcnt	5.43446	5.37122	5.22192	4.99995	4.93735	4.88132
Ankrd27	7.50283	7.53136	7.59541	7.91836	7.8096	7.87737
Nf2	5.43475	5.0515	5.28118	4.62074	4.78932	4.59417
Stxbp1	4.81083	5.26348	5.26583	3.79277	4.29996	4.3204
Igf1r	6.98466	7.00221	6.96666	6.66945	6.47136	6.6614
Ptpra	5.82508	5.85074	5.83224	5.53983	5.21314	5.27422
Txn	10.0221	10.0609	9.9512	10.4668	10.2942	10.3716
Polr2e	6.65887	6.81831	6.71353	7.02259	7.13784	7.13563
Cacybp	8.46	8.32493	8.45865	8.92779	8.75294	8.76636
Rpusd2	3.77835	3.91437	3.10869	5.39717	4.82172	4.69068
Abce1	7.69112	7.63856	7.66115	8.28201	7.96264	8.15774
Atf6b	3.94203	3.9305	3.70235	5.27504	4.78714	4.50862
Sema4b	2.95688	4.62473	3.95969	6.27185	6.1113	5.59652
Eny2	5.24182	5.16388	5.09624	5.55425	5.46101	5.50764
Ak4	11.8515	11.7034	11.8436	12.1343	12.1264	12.1485
Mpc1	5.75941	5.86187	5.96569	4.18516	4.87465	5.07664
Sumf1	4.11924	4.08351	4.20198	4.86388	4.47437	4.73416
Tbc1d17	4.45015	4.90598	4.41586	5.83361	5.38413	5.35652
Pfkl	9.35101	9.09329	9.2279	9.66865	9.58984	9.68038
Stk38l	6.10086	6.13121	6.32849	6.89034	6.67326	6.59627
Cd1d1	6.1959	6.04499	6.2028	4.5127	5.44181	5.06371
Dop1a	6.32224	6.2277	6.2544	7.0259	6.64572	6.75941
Tbc1d13	4.52874	4.61726	4.76818	4.19058	4.28884	4.12816
Tubg1	7.42192	7.73469	7.62984	8.2241	8.07051	8.03766
Dnajc3	7.53041	7.72569	7.70018	7.16151	7.33155	7.14869
Msrb3	6.35741	6.46672	6.85729	5.82278	5.81825	5.3928
Hnrnpd	9.50638	9.57874	9.52406	9.86672	10.2025	10.2656
Cnot11	7.51715	7.539	7.54467	7.27856	7.21597	7.25332
Rps6ka3	8.71009	8.67475	8.7172	8.95803	9.0789	9.16109
Axl	5.35355	4.95673	4.54502	6.40267	5.81424	6.36371
Nsd1	9.67238	9.4206	9.5687	8.59514	9.0822	8.502
Rtcb	9.08465	9.02372	9.03705	9.31166	9.33509	9.37276
Odr4	5.7894	5.88901	5.8989	5.42709	5.58184	5.50289
Stip1	12.4539	12.5305	12.4561	13.0189	12.8471	12.7857
Npl	4.7108	5.06009	4.67539	5.46803	5.60776	5.3257
Smap1	7.65365	7.49	7.40683	7.09747	6.97504	7.14094
Purb	5.49337	4.98847	5.26943	6.63869	5.99455	6.1534
Endog	5.42451	5.60102	5.65121	6.54856	6.23068	6.03714
Coq9	6.53572	6.46764	6.50503	6.23265	6.10081	5.99931
Ctdp1	4.50234	4.74733	4.48117	5.43491	5.22694	5.0169
Hsd17b12	6.76096	6.81203	6.93457	7.39236	7.14385	7.32005
Arfgef1	7.02208	6.94886	6.97288	6.57004	6.73111	6.54947
Adsl	9.43997	9.44557	9.5801	9.89416	9.80463	9.80663
Mink1	6.51632	6.68641	6.44809	5.99441	5.21836	5.39473
Ogfod3	7.03737	6.83277	7.0308	6.5436	6.6254	6.46515
Abhd4	6.60186	6.56375	6.88007	5.34763	6.05432	5.78998
Arrdc1	7.76062	7.51333	7.45492	6.42588	6.92155	6.94113
Btbd2	3.30673	3.92574	2.56499	6.06433	4.9137	5.15735
Colgalt1	4.80961	5.2697	5.59389	6.36644	6.13561	6.14442
Necap1	7.82405	7.89258	8.00423	6.76599	7.34331	7.24757
Nup205	7.68086	7.48543	7.69276	7.15576	6.64431	6.55665
Nrcam	3.98098	4.26953	3.81676	4.6578	4.79891	4.56309
Aldh1a1	4.07178	4.25513	4.45687	5.34327	4.78744	5.126
Wdr11	6.5874	6.58885	6.60459	6.23307	5.96253	5.75807
Ano6	5.13729	4.89995	5.16242	4.57604	4.12688	4.45188
Pdpn	8.23185	8.01826	7.93822	8.45376	8.71241	8.61363
Tmx4	5.3595	5.52691	5.47128	5.76757	5.81812	5.78201
Dcun1d1	9.41266	9.55074	9.44234	8.36957	8.99636	8.69266
Klc3	4.82657	5.01459	4.98374	6.03783	5.60101	5.47364
Il1rap	5.56003	5.63645	5.30469	6.1584	6.07011	5.92325
Larp4b	8.88874	8.98196	8.91551	8.4293	8.64177	8.33585
Ighmbp2	3.09743	3.08204	3.59397	3.96549	4.31637	4.00752
Ftdc2	14.0057	13.8425	13.8847	13.3064	13.412	13.5988
Paat	5.37074	5.20959	5.3079	4.70361	4.40722	3.92609
Scamp1	8.59517	8.80603	8.74074	9.04586	9.1162	9.09565
Psma7	10.6114	10.6219	10.6519	10.98	10.8829	10.9062
Cops8	10.3156	10.3448	10.3582	9.21775	9.79425	9.71989
Mapk10	7.03208	6.94199	7.06404	7.55682	7.39088	7.3196
Alad	6.20273	6.40915	6.46168	6.82292	6.80933	6.72294
Snrpf	8.70949	8.82815	8.76001	8.448	8.20041	8.39147
Strn	9.02309	9.06883	9.06488	9.319	9.31273	9.36072
Hddc2	6.25547	6.23969	6.17045	5.94334	5.94865	5.88145
Rcl1	4.62016	4.23421	4.39204	3.95391	3.80255	3.8668
Smad4	4.53584	4.60422	4.751	5.57536	5.0551	5.57975
Lmnb2	7.77856	7.81316	7.73576	8.48764	8.17453	8.16539
Arhgef39	4.15505	3.74404	3.85994	0.621059	2.16618	2.34277
Immt	11.2233	11.1762	11.162	10.8643	10.8956	10.9389
Trim36	5.77907	5.52104	5.82091	6.20768	6.20419	6.11371
Dhx29	6.96036	7.0075	6.99697	7.58271	7.29657	7.3749
Osbpl6	5.4906	5.21359	4.9901	4.59702	4.65103	4.53077
Aplp2	7.71865	7.69535	7.47839	8.48948	8.03321	8.35693
Sec16a	7.54778	7.58228	7.50528	7.0144	7.24091	7.2065
Fbxl19	5.8724	5.72157	5.57233	6.93252	6.36477	6.38951
Vdac3	11.5092	11.4121	11.3794	11.8395	11.6969	11.8075
Ttc9c	8.89442	8.77041	8.79011	8.46266	8.05804	7.994
Tomt	3.39491	3.34879	3.23776	3.91491	4.82729	4.49965
Ncapg	7.22025	7.22396	7.33411	6.92715	6.56043	6.50925
Ccdc9	6.59343	6.4475	6.56277	7.43006	6.98271	7.05881
Lamp1	11.5426	11.5692	11.6294	12.2948	11.8945	12.1635
Crkl	6.88607	6.98628	6.98086	7.325	7.22449	7.43935
Armt1	5.38434	5.34978	5.48165	6.49127	6.04037	5.91503
Sft2d2	6.18135	6.67406	6.77352	7.47816	7.2977	7.25749
Chmp3	7.27907	7.21269	7.38728	6.99873	6.92823	6.93187
Lamtor5	8.54804	8.45838	8.41058	8.09783	8.05055	8.2068
Snf8	5.43985	5.46673	5.48224	5.21257	5.13578	5.19677
Cdc37	9.42363	9.50349	9.41603	9.79345	9.86478	9.69976
Samhd1	7.66257	7.50862	7.66769	7.93605	7.93023	8.0211
Cpeb1	11.9119	12.0851	11.92	12.4739	12.2981	12.3385
Usp47	7.75873	7.79568	7.82447	7.55236	7.398	7.35141
Nipsnap3b	5.78305	6.00489	5.97341	6.59754	6.26806	6.60765
Hspa4	11.8959	11.8581	11.865	12.1479	12.1237	12.1492
Ran	12.8644	12.6599	12.7931	13.0801	13.2518	13.3208
Smarcb1	5.33729	5.16104	5.03322	5.76568	5.66495	5.55996
Tfe3	6.1195	5.95975	6.25452	6.59521	6.52944	6.50573
Ociad1	8.3518	8.31032	8.39005	8.06542	8.09726	8.00378
Srsf1	9.40698	9.50427	9.38811	9.98636	9.79637	9.74456
Art4	6.63418	6.56195	6.45771	0.621059	4.00538	3.19478
Pcyox1l	6.52584	6.70354	6.94487	6.26465	6.01997	6.06261
Agr3	7.95388	7.92664	7.90342	8.31693	8.37202	8.16581
Patl2	8.19997	8.17379	8.14951	8.47226	8.4714	8.66119
Itm2b	7.50887	7.21214	7.36409	6.70212	6.77153	6.9937
Sh3bgrl2	5.833	5.86207	5.99525	5.49138	5.04355	5.35023
Sdha	9.17045	9.0831	9.14289	9.44818	9.49405	9.37663
Gbf1	6.62774	6.57173	6.61032	6.36389	6.16928	6.1447
Mdn1	7.14314	7.10815	6.80538	7.85265	7.47232	7.66111
Bax	6.22598	6.2714	6.4173	5.699	5.72162	5.99533
Znf451	3.84183	3.8679	3.4867	4.55253	4.57907	4.20099
Morf4l2	5.01368	5.27632	5.17318	6.37953	5.71643	5.91235
Tex264	8.75308	8.78124	8.77277	9.00143	9.05345	9.07448
Tprn	5.97722	6.12986	6.17496	5.7657	5.66716	5.51403
Sec11a	8.08845	8.11192	8.28038	8.87133	8.50027	8.72951
Slc7a6	4.71491	4.28627	4.89029	0.621059	2.52672	2.73173
Snrpc	5.5738	5.81911	5.34786	6.1326	6.47031	6.69447
Paip1	10.3984	10.4452	10.4619	10.163	10.026	10.1599
Myom2	7.23296	7.4724	7.36562	6.85803	6.92584	6.54443
Ttc5	7.86307	7.83849	7.75887	8.07987	8.31922	8.23137
Chuk	4.57562	4.55279	4.53022	5.16251	4.88695	4.90158
Nectin3	5.51419	5.62231	5.71149	5.17097	4.52275	4.76963
Ap3s1	7.52601	7.68722	7.50751	7.25669	6.91643	7.00294
Adprs	6.81121	6.9756	6.86322	7.21954	7.16997	7.24247
Cfap410	9.03555	9.5146	9.01887	7.06608	8.04317	8.1125
Gnai3	8.78807	8.75609	8.72333	8.36235	8.35746	8.52646
Tsc1	5.53793	5.60296	5.54203	4.93053	4.9008	5.27181
Nup107	6.79441	6.69592	6.68285	7.24715	7.11893	6.99934
Psmb5	8.88371	8.75352	8.93692	9.45765	9.18821	9.26897
Hsd17b8	7.65499	7.46796	7.58757	7.0375	7.27963	7.11484
Mtfmt	4.23851	4.24777	4.48625	1.80999	3.08841	3.08839
Etfa	10.0882	10.1064	10.223	9.86124	9.75869	9.82886
Cpq	4.29136	3.97473	4.04979	5.57349	4.68981	5.29451
Kif5b	6.38509	6.59278	6.34983	7.06241	6.78833	6.9377
Sec31a	8.63687	8.48884	8.56301	8.16399	8.19845	8.30294
Arl8a	9.70804	9.68015	9.80585	10.2137	9.99437	10.2535
Pgp	9.7906	9.8406	9.79278	10.255	10.0625	10.1235
Meak7	8.64573	8.72356	8.69939	9.37487	8.99727	9.42506
Bri3	7.49594	7.27595	7.14799	8.24836	7.77955	7.96282
Dpysl3	6.06232	6.09646	5.93543	6.77985	6.36548	6.60225
Ttc39a	6.19827	5.83877	5.98418	5.53972	5.19359	4.9881
Gfus	9.24961	9.03074	9.29086	9.54005	9.63848	9.71933
Sf3b4	4.96627	4.17666	4.58058	6.54041	5.51024	5.97852
Dpy30	7.34632	7.46039	7.03906	8.05645	8.03343	7.73899
Pdk3	8.5284	8.45413	8.58971	8.88671	8.89367	8.77516
Lonp1	10.4877	10.4133	10.5307	10.185	10.2135	10.1132
Ruvbl2	10.0212	9.94733	10.0879	10.2897	10.4599	10.3579
Pdxp	9.31057	9.21706	9.36196	8.91121	8.77612	9.01378
Ncbp1	5.58187	5.76523	5.35997	6.02094	6.31242	6.16899
Dock6	5.77649	5.70721	5.57473	5.32422	4.84449	5.00671
Ttll12	9.20759	9.04251	9.13058	9.40845	9.45237	9.48797
Slc7a5	8.11695	8.06265	8.08333	7.38918	7.47141	7.79731
Mccc1	5.87227	5.81635	5.84616	5.12137	5.43705	5.48135
Cnot1	8.65588	8.58744	8.59802	8.34773	8.35825	8.33355
Yme1l1	6.23303	6.53003	6.50243	7.02792	6.86776	6.83689
Vcp	12.2795	12.1968	12.3	12.6386	12.5205	12.5467
Wdr20	6.34222	6.46327	6.41139	5.61027	5.91007	6.03749
Ccdc127	5.76312	5.66688	5.09115	6.53003	6.21313	6.49701
Aldh3a2	8.25765	8.12786	8.23607	7.42727	7.8715	7.63478
Tyms	9.09445	9.19851	8.98668	9.39565	9.66934	9.578
Clpb	9.46562	9.37307	9.46656	9.19125	9.06268	9.11847
Ufc1	7.59817	7.54595	7.61778	7.93443	8.36711	8.08705
Snap47	6.74158	6.79171	6.8797	7.06231	7.22657	7.29253
Echs1	8.9188	8.83744	8.8975	8.61388	8.39089	8.55243
Fry	6.27612	6.16897	6.38523	5.8778	5.29418	5.39586
Prickle2	4.2023	4.35786	3.90484	6.13093	5.25983	5.07675
Pfkm	6.06716	5.8941	6.16849	5.20756	5.62818	5.48347
Nup50	3.97702	4.33965	3.9973	3.59511	3.63132	3.44967
Lyrm4	8.78757	8.83867	8.94472	8.54389	8.4681	8.2712
Clpx	6.73451	6.72486	6.77101	7.04307	6.9873	6.99523
Fbxw14	13.6492	13.4063	13.6155	13.1916	13.1955	13.1058
Xpnpep1	4.89162	5.25496	5.06571	5.75045	5.57251	5.50223
Aco2	9.36968	9.43714	9.4724	9.66998	9.82944	9.90213
Trappc3	8.4845	8.48492	8.5346	8.2729	8.15799	8.08116
Glrx	11.6658	11.8463	11.9197	11.4895	11.2563	11.2206
Ndufaf5	7.18946	7.34779	7.309	6.59111	6.94195	6.83663
Mien1	8.38378	8.41276	8.36879	8.16582	8.00918	8.07271
Tardbp	8.41519	8.52339	8.54862	8.83195	9.07515	8.83449
Actn4	10.8382	10.8801	10.8877	10.4753	10.6204	10.5939
Peak1	4.3281	4.50115	4.09141	3.25415	3.71764	3.69261
Jakmip1	7.88793	7.77189	7.86097	8.15736	8.09615	8.13615
Psmd13	9.00225	8.94041	9.0215	9.22365	9.30517	9.27591
Rhog	4.97858	5.1979	4.84922	4.32832	4.17072	4.59641
Ptgr2	7.55042	7.66234	7.60761	7.91299	8.08068	7.89028
Men1	6.97457	6.8473	7.11648	5.3336	6.32875	5.89116
Rfc5	6.53325	6.38592	6.32557	6.81715	6.76567	6.72093
Stx12	9.06238	9.13512	9.08647	8.82801	8.63109	8.79231
Adgrf5	4.77608	4.85662	4.40148	5.86141	5.22258	5.84794
Clasp2	6.76617	6.83268	6.75294	7.28857	7.03215	7.17475
Ptpa	7.99409	7.99279	8.0023	8.62517	8.40369	8.2874
Actr10	6.36163	6.53119	6.65578	6.13473	5.97451	6.11442
Atp6v1a	9.75941	9.58508	9.7905	9.22865	9.42251	9.25953
Plin2	7.97922	8.14566	7.99337	8.34616	8.56832	8.40388
Ralbp1	5.17048	5.08819	4.89976	6.13085	5.66794	5.57646
B4galt2	6.34714	6.15482	6.28053	5.9095	5.39898	5.50158
Cdk5	9.16562	9.07392	9.26751	8.79647	8.85008	8.8667
Dipk1b	4.73604	4.5262	4.98799	5.22456	5.67721	5.63157
Haus3	5.73112	5.61889	5.633	5.35795	5.0031	4.91478
Trmt11	7.9845	8.05713	8.06298	7.66097	7.09364	7.38469
Naglu	6.80275	6.7828	6.80319	7.22738	7.09369	7.03705
Hs2st1	4.4205	4.42617	4.3074	5.53913	4.94049	4.97214
Zbtb8os	7.26038	7.21613	7.27703	7.7142	7.67026	7.47674
Tmem106c	5.72593	5.8347	6.03069	4.54011	4.56019	5.3458
Prkacb	0.621059	4.19095	0.621059	8.21255	5.77426	6.61069
Nop9	2.71215	2.76732	2.69399	5.33901	4.04353	3.88088
Mecr	10.8857	10.7641	10.8155	10.1846	10.424	10.5094
Srsf2	8.24393	8.37582	8.24281	9.03452	8.64035	8.74527
Nmral1	8.82504	8.78342	8.77347	8.55202	8.36226	8.49386
Slc35b1	4.4521	4.57264	4.5312	4.17183	3.84271	3.62822
Nt5c2	8.51129	8.45359	8.52103	8.1362	8.23897	7.97695
Atg5	10.1066	9.87553	10.0631	9.66353	9.65318	9.66055
Mob2	6.91571	7.02137	6.92114	7.51599	7.22622	7.34806
Uqcrfs1	9.85423	9.8387	9.84406	9.58689	9.29528	9.47307
Gle1	3.88173	3.71813	3.67574	4.93333	4.34299	4.35007
Snrpb2	6.8563	6.87828	6.77686	7.1831	7.08848	7.31241
Ube3c	5.00298	5.37929	5.03433	6.0125	5.6741	5.67148
Tmem123	5.86715	6.15916	5.28662	7.64881	7.32097	6.64804
Spryd7	6.72018	6.52575	6.54799	6.28278	6.22648	6.0628
Eef1a1	14.7231	14.5875	14.5883	15.2482	14.921	15.0801
Sms	7.64034	7.83343	7.45346	8.08237	8.24427	8.10159
Ctr9	6.46833	6.7138	6.31543	7.64476	7.11513	7.12475
Slc25a14	5.57643	5.3493	5.06578	6.07329	5.83266	6.20917
Gpx1	7.90852	7.84442	8.05308	8.232	8.34277	8.46935
Akap8	5.82892	5.85527	5.54247	6.25834	6.49495	6.16254
Ilk	5.49509	5.49509	5.49252	6.25511	5.99892	5.80827
Ppp1r21	6.70304	6.97268	6.64705	7.42111	7.16871	7.26497
Tle6	15.8641	15.827	15.945	15.631	15.5839	15.5793
Fabp5	12.6446	12.7482	12.6869	12.404	12.4551	12.3958
Eif4e1b	11.3506	11.2757	11.2985	11.5289	11.6148	11.6725
Igf2bp3	11.3343	11.2599	11.2025	11.5344	11.5706	11.7094
Ogfr	9.01556	9.11157	9.09399	9.35333	9.31669	9.36216
Rps27	8.74316	8.79144	8.72682	8.52223	8.33943	8.25068
Galm	12.0509	11.9903	12.0036	11.7885	11.7102	11.7512
Retreg3	7.84769	7.89579	7.93649	7.63596	7.62999	7.50161
Nubp2	7.02271	6.76754	7.0034	8.08841	7.48633	7.56035
Rabep2	6.26507	6.32734	6.22922	6.92927	6.67492	6.58375
Dtd2	5.29156	5.16657	5.16704	4.76485	4.09318	4.49934
Aass	12.4754	12.4062	12.5382	12.1483	12.227	12.0571
Acaa1a	8.01695	7.90506	8.05321	7.58706	7.62297	7.74844
Anapc4	5.25285	5.3298	5.13654	5.6431	5.57007	5.52219
Stau1	7.11599	7.26074	7.18972	7.57629	7.46882	7.46189
Esyt2	5.68311	5.56064	5.53559	5.99241	5.84726	5.92214
Pcyox1	6.71649	6.56363	6.74902	6.39852	6.33113	6.26066
Mgmt	6.54181	6.56181	6.52286	5.68683	6.13985	6.09423
Strbp	4.95621	5.34051	4.66955	5.66145	5.74905	5.78737
Mea1	9.7752	9.78725	9.79961	9.38792	9.58177	9.37668
Nat8f2	5.41889	5.58264	5.27816	5.07534	4.71029	4.85665
H3-5	9.46419	9.23127	9.4856	9.9809	9.93542	9.70829
Bcl7c	5.52878	5.42475	5.42022	5.87586	6.29015	6.60805
Anxa2	6.78562	6.55362	6.57041	7.60788	7.04859	7.73558
Rnf24	5.4498	5.5088	5.54365	4.71293	4.01134	3.2607
Sec63	7.35355	7.26224	7.28763	7.0382	6.71347	6.64002
Atp1a1	10.3772	10.4506	10.3302	10.1628	10.0065	10.0256
Sergef	6.71353	6.48948	4.59951	0.621059	3.37955	2.5741
Pold2	6.26091	6.51745	6.46481	5.95536	6.09765	6.01038
Gstm5	13.212	12.8742	13.2371	12.4982	12.7028	12.5513
Serpinb8	4.53753	4.3128	4.32907	3.9986	3.3722	3.61379
Slc12a2	6.69844	6.86264	6.63058	7.23872	7.13444	7.02697
Arfgap3	7.07476	7.08148	7.19112	6.82589	6.40423	6.37791
Igsf8	8.12333	8.11273	7.91189	7.64941	7.05701	7.36794
Ctnna1	7.98898	8.01395	7.85351	7.6351	7.46449	7.65894
Atrip	2.08754	3.11882	2.49955	3.73739	3.51786	3.85536
Slc25a1	9.05015	8.93121	9.04937	9.71567	9.38813	9.37044
Phpt1	10.2106	10.3196	10.225	9.76256	9.94005	9.98296
Manf	7.72708	7.65833	7.24755	8.09329	8.10164	8.23585
Pnpo	7.27201	7.38737	7.46744	7.85896	7.63466	7.88689
Thumpd1	4.68891	4.68416	4.4375	5.04762	4.97439	4.95464
Gimap6	6.23674	5.6044	5.87355	5.3147	4.77921	4.99273
Exosc4	8.24794	8.2171	7.95963	8.47167	8.76071	8.7243
Wls	4.59681	4.22637	3.78036	5.19353	5.31335	4.93474
Arpc1a	7.74584	7.77632	7.61394	7.9711	8.03087	8.06097
Akt1s1	3.42822	4.15644	4.21838	4.83413	5.18386	4.81823
Foxred1	5.34794	5.08256	5.38086	6.30555	5.70998	5.97886
Ppdpf	2.69948	3.32343	2.83833	3.64731	3.69358	4.084
Dmac2	4.78627	4.73341	4.87821	5.06282	5.25992	5.11653
Tmem245	7.49317	7.67452	7.32607	8.16736	7.88181	7.98916
Mms19	8.89636	8.70605	8.79615	8.25086	8.49599	8.44574
Mtarc2	6.99469	7.03256	7.09019	6.73638	6.25624	6.47823
Upf2	5.77457	5.88608	5.82504	6.57379	6.26191	6.16469
Actr1a	8.00141	7.76114	7.9687	7.25682	7.13481	7.58235
Cops3	10.5702	10.5619	10.5676	10.3413	10.1813	10.3047
Rwdd2b	0	0	0	0.621059	1.86562	1.36706
Rdh10	7.19169	6.88631	7.08731	6.63791	6.20729	6.52785
Glud1	8.36199	8.14348	8.29406	8.67263	8.55047	8.62298
Nrbf2	6.64964	6.6533	6.90786	7.20946	7.12233	7.08352
Ptp4a2	5.46815	5.58173	5.12335	4.49032	4.31795	4.91421
Scyl1	6.52045	6.51311	6.32186	5.98063	5.13217	5.13883
Lsm1	9.47755	9.62916	9.30519	10.092	9.80244	10.0506
Golm2	3.44057	3.56102	3.70562	4.80091	4.05668	4.3502
Chordc1	7.16935	7.20186	7.20853	7.60543	7.39485	7.60312
Fabp7	4.40848	4.69681	4.65124	5.21531	5.4862	4.97999
Camsap1	9.01086	9.19837	9.13728	8.83409	8.4408	8.48575
Lrrc40	6.84699	7.05475	6.97944	6.39883	6.6824	6.33205
Fnta	7.10884	7.36495	6.99404	6.60686	6.15348	5.72124
Srp68	7.09703	7.16892	7.21646	7.39301	7.46946	7.44844
Itih3	3.38521	3.56873	3.6604	0.621059	1.87073	2.43303
Thop1	11.1406	11.1281	11.1875	10.8417	10.9362	10.8946
Cars2	6.60983	6.59099	6.60991	6.80824	7.05288	6.99385
Osbp	8.2583	8.28086	8.30864	7.87184	7.94636	8.07677
Nptx2	5.43234	5.22992	5.06444	5.77556	5.85207	5.60853
Psmf1	10.345	10.2529	10.27	9.83298	10.0008	9.59694
Naa11	8.44272	8.44589	8.53679	8.22432	7.88063	8.02949
Ahcyl2	6.05203	6.23947	6.30085	6.5928	6.49639	6.6303
Polr2m	5.03158	5.20119	4.2741	6.71716	6.20926	5.75959
Spry4	7.67728	7.74231	7.86156	7.22641	6.2355	6.1777
Ect2	6.33522	6.71128	6.46566	6.90535	7.20743	7.02149
Nup133	7.80679	7.69887	7.77253	7.99538	8.04468	8.15469
Fbxl18	5.38784	5.38498	5.13304	5.84684	5.83329	5.60698
Cbr1	8.80438	8.65884	8.87795	8.30294	8.27848	8.51587
Ufl1	7.44492	7.53307	7.47512	7.70607	7.93826	7.83223
Secisbp2l	5.27656	5.28101	5.23136	4.90692	4.21087	4.32471
Map3k6	5.705	5.90833	6.01741	5.43301	5.53043	5.44613
Ubfd1	9.96809	9.98303	9.9591	9.61674	9.77749	9.60213
Ppp1r8	3.43936	3.86309	2.47439	4.69483	4.65587	4.74404
Rps15	9.0733	8.97296	8.97164	8.22921	8.09408	8.6855
Smarcc1	6.88117	6.93459	6.74818	7.12804	7.18575	7.30759
Rhoa	9.68627	9.6074	9.70498	9.35875	9.4533	9.32846
Chchd6	9.47875	9.53379	9.38159	9.0081	9.18685	9.17298
Calr	13.7685	13.8376	13.8355	13.607	13.5235	13.5085
Hint3	7.2747	7.51275	7.3647	7.88238	7.66772	7.97469
Magoh	6.75831	6.61107	6.75679	8.29239	7.46677	7.41848
Tubb4b	14.3395	14.248	14.3298	14.0701	13.834	13.9747
Dad1	9.47806	9.43338	9.54035	9.88513	9.70062	9.9436
Ppp6r1	7.57736	7.39977	7.52046	7.93693	7.76823	7.81596
Abcb7	7.01302	6.7741	6.90395	7.27974	7.25286	7.19142
Ube3a	8.26302	8.32899	8.28289	8.62679	8.4908	8.60252
Cherp	5.69957	5.76461	5.63016	6.25093	6.03158	5.98264
Arl2bp	1.95631	2.38047	2.04852	0.621059	1.36952	1.38996
Nlrp9b	12.6549	12.3036	12.4749	11.8606	11.9497	12.1288
Mrps33	5.85874	6.05216	6.19914	5.70038	5.44702	5.39129
Tpm3-rs7	9.6759	9.73453	9.70228	9.49571	9.23978	9.32106
Traip	3.23942	3.83668	3.52947	0.621059	1.91864	2.36588
Tln2	7.88187	7.88424	7.85353	7.51001	7.59697	7.66798
Gm13697	3.47653	4.01979	3.93329	4.4784	4.52911	4.35802
Vps45	8.09268	7.82867	7.95109	7.62856	7.14901	7.30874
Hm13	6.82184	6.67326	6.7992	6.36524	6.50052	6.4817
Lsm14b	11.8951	12.1079	11.8263	12.3829	12.2665	12.348
Tada3	0.621059	1.87724	1.91009	0	0	0
Pex26	6.68961	6.64123	6.63283	6.03179	5.83352	6.36238
Rras2	7.15586	6.91311	7.20713	5.92485	6.32543	6.63109
Tor1a	4.90075	5.48457	5.1772	5.78869	5.77347	5.9573
Eif3c	9.22872	9.31616	9.20735	9.52673	9.53444	9.48161
Hint2	7.89335	7.74311	7.48382	5.17116	6.5105	6.56652
Srsf10	4.85991	5.07457	5.08825	5.97057	5.74054	5.37082
Ypel5	4.82233	5.04851	4.96523	3.7528	4.36321	3.22197
H1-1	6.19213	5.8448	5.56645	6.57655	6.48524	6.53043
Gpx4	8.31673	8.36353	8.3988	8.07597	8.12422	7.92493
Reep4	5.55891	5.36452	5.16084	6.20932	5.91784	5.79896
Faah	7.70263	7.70751	7.61031	7.35635	7.11479	7.38715
Map1b	7.72493	7.76703	7.64289	7.47345	7.40781	7.44614
Laptm4b	6.40357	6.26089	6.45314	3.98741	5.53582	4.91884
Rfc2	7.19018	7.14464	7.29502	7.58895	7.46465	7.48784
Ngly1	8.35618	8.46452	8.51444	8.12647	8.20348	8.04006
Mrpl11	5.54358	5.73058	5.69099	6.68128	6.09766	6.21184
Lrrc41	9.28071	9.35343	9.14629	10.1287	10.0758	9.57952
Ostc	6.51993	6.74018	6.58742	6.92711	7.42295	7.26224
Map2k4	8.52636	8.49831	8.65436	7.7754	8.09206	8.22207
Rab24	5.59649	5.37865	5.41661	4.30927	4.51781	5.06867
Sdf4	6.41241	6.5465	6.42207	6.76943	6.99101	7.25062
Aaas	9.28221	8.97438	9.14847	7.96861	8.61265	8.50496
Co040	6.41897	6.30923	6.5367	6.04397	5.37721	5.66285
Spcs2	8.47035	8.67738	8.49453	9.57493	9.01234	9.08483
Col6a3	3.67898	3.93905	3.541	5.24059	4.36131	4.5724
Gng3	5.37032	5.57025	5.44372	5.82862	6.53765	6.41943
Nxf1	5.4326	5.19873	5.31579	6.15422	5.74914	5.73759
Tecr	8.50146	8.10818	8.23505	7.51132	7.72532	7.87588
[truncated: 4,097 more rows]
