# Supplementary material for: CCDC174 deficiency impaired human fertility by affecting the alternative splicing of maternal mRNAs
Source: EMBO Mol Med. 2026 May 12;18(6):2436–54. doi: 10.1038/s44321-026-00448-y (PMC13270137; doi:10.1038/s44321-026-00448-y)
Supplement: Supplementary file 5 — Dataset EV3 [file 44321_2026_448_MOESM5_ESM.xlsx]

## Sheet: Legend
Dataset EV3. The alternative splicing results

## Sheet: SE
GeneID	Symbol	chr	strand	exonStart_0base	exonEnd	upstreamES	upstreamEE	downstreamES	downstreamEE	IncFormLen	SkipFormLen	WT-1	WT-2	WT-3	WT-4	WT-5	Ccdc174OO-/--1	Ccdc174OO-/--2	Ccdc174OO-/--3	Ccdc174OO-/--4	Ccdc174OO-/--5	G1_IncLevel	G2_IncLevel	ΔPSI	PValue
ENSMUSG00000021286	Zfyve21	12	+	111825578	111825632	111825016	111825108	111827542	111827685	177	124	218567	196463	217484	193486	188395	501269	606377	699360	627381	842458	0.228408	0.554278	0.32587	1.73362e-215
ENSMUSG00000000827	Tpd52l2	2	+	181511573	181511615	181508165	181508267	181513038	181513056	165	124	701862	632861	678870	659818	620759	3901374	4331544	4831662	5311789	4951697	0.372223	0.178492	-0.193731	1.45911e-206
ENSMUSG00000021286	Zfyve21	12	+	111825575	111825632	111825016	111825108	111827542	111827685	180	124	168567	176463	178484	139486	143395	408269	554377	583360	519381	674458	0.187824	0.505518	0.317694	3.09032e-206
ENSMUSG00000059534	Uqcr10	11	-	4703903	4703989	4701974	4702220	4704156	4704334	209	124	173638	103375	156575	2611089	94350	583691	381452	524497	600608	424317	0.13364	0.367506	0.233866	3.74696e-177
ENSMUSG00000029227	Fip1l1	5	+	74585045	74585072	74572428	74572585	74587002	74587057	150	124	752,43	930,53	819,30	593,25	760,41	443153	592194	514175	670215	661206	0.943161	0.716289	-0.226873	5.56148e-149
ENSMUSG00000030512	Snrpa1	7	+	66070118	66070198	66069423	66069526	66070589	66070665	203	124	1728267	1528194	1616212	1560224	1540206	2004,45	2185,72	2299,87	2750109	2440107	0.815323	0.944396	0.129072	1.08095e-129
ENSMUSG00000110001	C86187	7	-	46969152	46969404	46967710	46968708	46974853	46975176	248	124	3571253	4371554	3281375	2561129	5151628	231340	347428	182227	313406	252322	0.12003	0.27772	0.157689	1.60781e-116
ENSMUSG00000054387	Mdm4	1	-	133004653	133004692	133003790	133003890	133009136	133009192	162	124	446,17	360,15	325,24	375,19	769,34	203,95	452107	165,77	199,76	222103	0.941092	0.674693	-0.266399	5.03169e-94
ENSMUSG00000024875	Yif1a	19	+	5091540	5091696	5091367	5091425	5092128	5092222	248	124	531122	548,96	495127	447,97	389,88	573,24	566,10	575,9	657,24	721,33	0.694524	0.939247	0.244722	5.19135e-88
ENSMUSG00000000827	Tpd52l2	2	+	181502875	181502935	181501904	181502053	181508165	181508267	183	124	1545308	1473327	1505351	1316322	1309272	2051223	2402218	2326282	2709257	2548235	0.754026	0.870338	0.116312	2.32746e-82
ENSMUSG00000010608	Rbm25	12	+	83642401	83642519	83632252	83632417	83642628	83642698	241	124	125,58	138,79	129,78	106117	108,55	52140	54140	38134	39175	41151	0.446194	0.134759	-0.311435	1.0765e-65
ENSMUSG00000030204	Ddx47	6	+	135015575	135015647	135015194	135015383	135015821	135015940	195	124	44,54	38,51	33,61	23,41	26,55	131,25	118,32	124,21	147,33	172,20	0.284714	0.770594	0.48588	1.07552e-59
ENSMUSG00000014554	Dguok	6	-	83480842	83480942	83480216	83480436	83481346	83481462	223	124	476229	402229	532290	536285	287150	594135	499102	594125	720174	619141	0.512098	0.713089	0.200991	9.22052e-56
ENSMUSG00000032254	Kif23	9	-	61919611	61919693	61918887	61918970	61919874	61919957	205	124	343134	322133	375152	340167	307113	565,67	611107	464,66	506,89	372,71	0.59347	0.792001	0.198531	4.61622e-44
ENSMUSG00000034252	Senp6	9	+	80098885	80098906	80093536	80093641	80103693	80103764	144	124	192,50	125,46	177,49	127,54	119,44	120152	145146	114147	172165	152152	0.723933	0.442722	-0.281211	2.1637e-42
ENSMUSG00000049811	Fam161a	11	+	23021493	23021661	23020555	23021133	23023429	23023730	248	124	360126	305103	376137	365126	249101	666101	632100	670112	861101	742103	0.582541	0.775461	0.19292	2.09941e-41
ENSMUSG00000036992	Nxt1	2	+	148674463	148674598	148672600	148672835	148675281	148676027	248	124	447434	389331	407437	426605	305229	442740	363735	432766	441829	417622	0.326497	0.221015	-0.105482	9.41292e-38
ENSMUSG00000026566	Mpzl1	1	-	165601749	165601855	165593367	165593677	165604609	165604742	229	124	123117	123111	119107	112,79	106,72	59133	94171	63232	95247	96199	0.393777	0.183289	-0.210488	1.11718e-36
ENSMUSG00000055933	Oosp3	19	+	11699351	11699530	11697054	11697171	11700913	11701011	248	124	2010190	1585100	2143221	2251280	1567113	901198	936161	840139	1195209	761126	0.840901	0.735514	-0.105388	2.01746e-35
ENSMUSG00000072679	D6Ertd474e	6	+	143249450	143249683	143247758	143247894	143295613	143297272	248	124	121207	112183	152195	154249	133190	177588	191644	178594	226673	161591	0.247059	0.131168	-0.115891	3.04643e-35
ENSMUSG00000032786	Alas1	9	-	106238074	106238239	106236439	106236708	106238642	106238822	248	124	63,34	92,38	54,31	48,21	89,59	83,16	159,13	137,9	239,19	164,11	0.485955	0.851852	0.365897	7.35516e-35
ENSMUSG00000024357	Sil1	18	-	35432463	35432551	35430043	35430307	35438266	35438380	211	124	335,35	267,41	352,67	398,50	196,21	530,13	486,13	498,22	604,16	465,12	0.809562	0.95232	0.142758	1.11653e-33
ENSMUSG00000026566	Mpzl1	1	-	165604609	165604742	165593409	165593677	165605608	165605822	248	124	298,52	286,76	265,77	220,59	214,47	333,25	399,32	478,27	507,36	417,39	0.673491	0.87031	0.196819	8.9893e-32
ENSMUSG00000026034	Clk1	1	-	58420120	58420211	58419666	58419733	58421082	58421308	214	124	274,54	268,39	199,56	211,54	453,84	562,46	814,66	599,38	631,40	544,21	0.739354	0.896377	0.157023	2.41448e-31
ENSMUSG00000032786	Alas1	9	-	106238074	106238236	106236439	106236708	106238642	106238822	248	124	18,34	41,38	23,31	17,21	49,59	44,16	73,13	63,9	98,19	83,11	0.287938	0.726358	0.43842	8.45996e-31
ENSMUSG00000042625	Safb2	17	-	56575354	56576012	56574902	56574952	56576877	56576905	248	124	45,5	41,4	102,2	44,10	39,1	56,47	34,31	35,39	42,27	41,31	0.860317	0.37276	-0.487558	4.72354e-30
ENSMUSG00000047115	Fam221a	6	+	49385372	49385455	49382962	49383079	49388816	49390539	206	124	66,16	84,12	58,10	61,18	101,25	209,3	218,2	209,3	189,7	235,2	0.733306	0.974048	0.240742	1.53336e-29
ENSMUSG00000026566	Mpzl1	1	-	165601749	165601864	165593653	165593677	165604609	165604742	238	124	70117	77111	72107	79,79	77,72	39133	58171	38232	65247	58199	0.28674	0.120403	-0.166337	1.0186e-28
ENSMUSG00000028863	Meaf6	4	+	125107651	125107709	125102838	125103031	125108322	125108356	181	124	160,99	140122	130130	90117	104109	61181	74157	69211	124211	92198	0.42558	0.230976	-0.194604	1.21568e-28
ENSMUSG00000032786	Alas1	9	-	106237968	106238239	106236439	106236708	106238642	106238730	248	124	45,34	51,38	31,31	31,21	40,59	39,16	86,13	74,9	142,19	81,11	0.351064	0.756272	0.405209	1.27943e-28
ENSMUSG00000057280	Musk	4	+	58356481	58356505	58355680	58355856	58366797	58366996	147	124	105106	104112	76137	120119	66105	54215	120327	83235	127343	72263	0.406948	0.217607	-0.189342	3.54279e-28
ENSMUSG00000054477	Kcnn2	18	+	45676936	45677064	45670217	45670328	45683070	45683140	248	124	127,18	136,15	83,11	110,18	202,42	127,65	177116	86,63	167,77	117,53	0.759815	0.47398	-0.285835	4.99879e-27
ENSMUSG00000071451	Psmg4	13	+	34166060	34166136	34162963	34163249	34177980	34178173	199	124	356,76	282,49	485,77	665110	142,16	612,31	384,34	543,31	646,29	461,35	0.785707	0.911542	0.125835	4.45716e-26
ENSMUSG00000010608	Rbm25	12	+	83642401	83642519	83639127	83639191	83642628	83642698	241	124	184,87	200,79	192,75	143109	150,76	79,94	73,86	61,93	77,89	64,93	0.512095	0.285872	-0.226222	5.34814e-26
ENSMUSG00000022858	Tra2b	16	-	22258985	22259261	22254983	22255117	22265740	22265900	248	124	12,18	14,38	15,28	50,42	11,36	122,51	100,41	163,48	175,57	102,32	0.239437	0.591071	0.351635	8.88292e-26
ENSMUSG00000023010	Tmbim6	15	+	99399656	99399871	99392985	99393040	99401579	99401663	248	124	40,97	53,55	34,88	44174	41,35	21244	30173	37186	22251	18134	0.190991	0.0608365	-0.130154	9.26409e-26
ENSMUSG00000052430	Bmpr1b	3	-	142108254	142108543	142103395	142103976	142109250	142109407	248	124	36,31	15,24	32,33	46,33	25,17	55,8	43,2	38,10	69,2	32,0	0.35814	0.843416	0.485277	2.78123e-25
ENSMUSG00000068302	Noto	6	+	85425397	85425609	85423885	85424354	85427956	85428877	248	124	338141	296150	330189	334157	308144	236,45	327,57	234,57	279,71	284,74	0.506944	0.691057	0.184112	3.71707e-25
ENSMUSG00000052430	Bmpr1b	3	-	142108161	142108543	142103365	142103976	142109250	142109407	248	124	52,31	35,24	50,33	64,33	49,17	73,8	62,2	66,10	89,2	53,0	0.475285	0.886305	0.41102	8.4683e-25
ENSMUSG00000022858	Tra2b	16	-	22258864	22259261	22255051	22255117	22265740	22265909	248	124	12,18	14,38	15,28	49,42	11,36	112,51	91,41	161,48	173,57	101,32	0.237647	0.582117	0.34447	1.13412e-24
ENSMUSG00000025326	Ube3a	7	+	59243349	59243469	59228801	59229271	59247172	59247217	243	124	159166	174145	201165	174153	114103	233102	200109	294133	309106	279117	0.364284	0.542014	0.17773	1.82506e-24
ENSMUSG00000015120	Ube2i	17	-	25272537	25272765	25269402	25269479	25273481	25273600	248	124	132,50	105,51	136,76	160,43	105,32	94102	90,75	91100	136116	71112	0.558669	0.323056	-0.235613	4.07973e-24
ENSMUSG00000052430	Bmpr1b	3	-	142108114	142108543	142103402	142103976	142109250	142109407	248	124	36,31	11,24	33,33	39,33	21,17	60,8	34,2	36,10	50,2	28,0	0.336538	0.825397	0.488858	8.32463e-24
ENSMUSG00000024513	Mbd2	18	+	70593894	70594220	70584881	70585659	70599724	70600022	248	124	130,5	75,3	69,2	141,6	71,2	95,29	77,23	90,28	83,31	64,20	0.931034	0.609538	-0.321496	1.3361e-23
ENSMUSG00000026150	Mff	1	+	82745523	82745556	82735418	82735507	82747082	82747142	156	124	74206	85236	58194	81192	55189	27249	41255	26194	41324	32285	0.216239	0.0921995	-0.12404	1.42862e-23
ENSMUSG00000032463	Faim	9	+	98990914	98990971	98986373	98986512	98992100	98992233	180	124	64,10	44,4	54,8	60,7	33,1	39,36	61,29	37,49	63,37	40,37	0.854133	0.467925	-0.386208	3.9122e-23
ENSMUSG00000052430	Bmpr1b	3	-	142108197	142108543	142103365	142103976	142109250	142109407	248	124	47,31	31,24	66,33	70,33	49,17	80,8	68,2	57,10	72,2	56,0	0.487941	0.883289	0.395348	4.99237e-23
ENSMUSG00000063376	Ifna13	4	-	88640585	88640676	88637815	88638148	88651304	88652099	214	124	3,20	3,21	5,33	6,38	2,23	5,6	5,14	52,3	8,6	5,1	0.0754017	0.591603	0.516201	7.45374e-23
ENSMUSG00000032745	Gpbp1	13	-	111447895	111447955	111440631	111440816	111448932	111448999	183	124	84,7	66,6	45,2	74,5	135,7	58,30	98,43	62,32	103,30	59,30	0.910224	0.609455	-0.300769	8.22782e-23
ENSMUSG00000052997	Uba2	7	-	34141802	34141852	34141082	34141466	34142737	34142874	173	124	1,80	0,101	1,72	1,69	2,85	16,95	36122	13,51	33116	19109	0.00872858	0.145375	0.136647	2.61343e-22
ENSMUSG00000020739	Nup85	11	+	115580503	115580587	115578789	115578896	115580729	115580795	207	124	477,34	477,35	414,37	390,35	407,33	233,0	302,7	245,2	337,1	318,5	0.881706	0.98285	0.101144	3.28663e-22
ENSMUSG00000033540	Idua	5	+	108691339	108691432	108683614	108684293	108693835	108694137	216	124	279199	253165	306275	273301	128100	232312	195220	214337	295426	186335	0.406148	0.283236	-0.122911	7.52455e-22
ENSMUSG00000042675	Ypel3	7	+	126778053	126778097	126777869	126777953	126778305	126778414	167	124	338,85	260,63	395107	333,92	214,46	462,68	470,39	596,82	793,98	679,69	0.744219	0.862205	0.117985	9.71712e-22
ENSMUSG00000022995	Enah	1	-	181911596	181911659	181908297	181908376	181913306	181913373	186	124	34,74	17,42	24,65	19,73	37,68	59,60	64,51	80,58	96,63	70,46	0.213355	0.469466	0.256111	1.54868e-20
ENSMUSG00000022760	Thap7	16	-	17530229	17530385	17528185	17528740	17530777	17530857	248	124	489,74	477,51	597,75	563,73	352,49	456,23	343,14	445,20	606,29	447,24	0.793722	0.912594	0.118872	2.41073e-20
ENSMUSG00000063376	Ifna13	4	-	88646880	88647098	88637629	88638148	88651304	88652099	248	124	11,20	11,21	8,33	12,38	6,23	20,6	17,14	31,3	29,6	6,1	0.150943	0.631902	0.480958	7.55613e-20
ENSMUSG00000001089	Luzp1	4	+	136539124	136539216	136521340	136521443	136540355	136543518	215	124	401235	274137	385231	451278	268169	478458	549447	499501	490475	467392	0.494226	0.386514	-0.107712	1.09578e-19
ENSMUSG00000025243	Slc6a20b	9	-	123610279	123610371	123609192	123609226	123611988	123612129	215	124	10,22	16,12	4,36	2,21	10,26	22,7	24,2	29,8	32,12	21,13	0.171525	0.637379	0.465854	2.42073e-19
ENSMUSG00000052430	Bmpr1b	3	-	142108165	142108543	142103398	142103976	142109250	142109407	248	124	35,31	15,24	39,33	47,33	29,17	57,8	30,2	32,10	51,2	24,0	0.37415	0.815126	0.440976	3.19629e-19
ENSMUSG00000025326	Ube3a	7	+	59240966	59241033	59228801	59229271	59247172	59247217	190	124	26166	47145	39165	34153	30103	54102	67109	89133	76106	65117	0.135634	0.287754	0.152121	4.01752e-19
ENSMUSG00000026646	Suv39h2	2	-	3472501	3472647	3464266	3464926	3474702	3475031	248	124	586,34	500,27	594,36	627,36	326,22	193,35	241,33	296,29	377,49	381,79	0.894665	0.767802	-0.126863	3.70302e-18
ENSMUSG00000027985	Lef1	3	+	131204932	131204973	131204255	131204304	131223075	131224356	164	124	128167	133210	147179	199189	161184	357220	436323	397283	383270	367302	0.384639	0.512013	0.127374	6.31464e-18
ENSMUSG00000019907	Ppp1r12a	10	+	108252756	108252924	108251839	108251944	108253324	108253495	248	124	439,76	451,68	412,78	378,68	497,67	508,37	707,50	528,34	705,62	577,50	0.753027	0.866514	0.113487	7.38347e-18
ENSMUSG00000034566	Atp5h	11	-	115419191	115419293	115418385	115418516	115419891	115419917	225	124	24,96	21,26	27,50	23146	36,38	15166	6,98	18199	13181	17,78	0.168604	0.0500333	-0.118571	1.50934e-17
ENSMUSG00000058440	Nrf1	6	+	30090268	30090304	30089894	30090146	30095339	30095454	159	124	39143	48148	46179	36114	16125	41,65	71,80	60,94	69113	66112	0.169086	0.340367	0.171281	1.72742e-17
ENSMUSG00000032525	Nktr	9	+	121729996	121730024	121729397	121729680	121731477	121731583	151	124	10,51	7,65	2,69	10,48	4,52	23,19	17,43	26,43	25,59	32,29	0.0868292	0.343552	0.256723	2.08365e-17
ENSMUSG00000031355	Arhgap6	X	+	168956875	168957090	168949566	168949702	168957969	168958424	248	124	2,10	3,7	11,6	2,13	4,2	36,3	46,8	35,2	63,4	45,7	0.22449	0.824176	0.599686	2.34878e-17
ENSMUSG00000054102	Nlrp9a	7	+	26560674	26560839	26557229	26558811	26562445	26562610	248	124	99,20	89,30	66,23	74,22	214,80	111,77	162129	45,53	108,71	55,60	0.607623	0.381443	-0.22618	2.43791e-17
ENSMUSG00000040614	Nlrp9c	7	-	26382281	26382446	26380416	26380581	26384299	26385881	248	124	64,2	67,12	52,2	55,6	138,15	69,40	152,53	57,29	64,35	61,20	0.835556	0.532365	-0.303191	2.93919e-17
ENSMUSG00000026566	Mpzl1	1	-	165604609	165604742	165601815	165601855	165605608	165605822	248	124	237,49	222,39	207,40	179,58	182,38	221,13	268,15	272,26	297,34	260,17	0.696271	0.862565	0.166294	1.03045e-16
ENSMUSG00000007812	Zfp655	5	+	145235305	145235391	145233440	145233602	145242919	145243024	209	124	92,93	113,87	109,62	81149	88102	192153	291124	279158	286,90	210137	0.367596	0.529954	0.162358	1.13245e-16
ENSMUSG00000046434	Hnrnpa1	15	+	103244255	103245966	103243958	103244028	103246345	103246421	248	124	96135	99,96	79176	76111	112125	84166	100217	53228	83226	52199	0.264302	0.152209	-0.112093	5.85641e-16
ENSMUSG00000040640	Erc2	14	+	27993361	27993451	27991219	27991311	28004080	28004256	213	124	275,64	197,42	298,82	286,75	262,53	118,66	176107	126,56	122,51	141,59	0.708295	0.539787	-0.168508	1.85434e-15
ENSMUSG00000029687	Ezh2	6	-	47541844	47541970	47540676	47540855	47542365	47542406	248	124	155,45	174,38	162,31	148,23	185,53	214,15	277,19	147,15	214,22	220,15	0.684385	0.861736	0.177351	2.35924e-15
ENSMUSG00000054423	Cadps	14	-	12607888	12607999	12592993	12593098	12611058	12611604	234	124	25,10	18,4	30,8	19,13	32,4	17,24	8,11	2,23	8,18	5,16	0.627541	0.187255	-0.440286	2.39024e-15
ENSMUSG00000010608	Rbm25	12	+	83639127	83639191	83632256	83632417	83642628	83642749	187	124	96,58	74,79	85,78	118117	63,55	80140	74140	80134	80175	86151	0.42761	0.263858	-0.163752	3.12906e-15
ENSMUSG00000031355	Arhgap6	X	+	168956875	168957024	168949566	168949702	168957969	168958424	248	124	2,10	2,7	10,6	1,13	6,2	26,3	40,8	25,2	51,4	38,7	0.216495	0.789474	0.572979	4.30318e-15
ENSMUSG00000002825	Qtrt1	9	+	21414914	21415019	21412392	21412531	21417064	21417143	228	124	38,44	39,57	48,48	34,24	23,33	10,42	8,41	12,49	15,54	12,60	0.324551	0.111913	-0.212638	5.56292e-15
ENSMUSG00000026799	Med27	2	+	29389812	29389873	29379933	29380004	29413387	29413518	184	124	19149	28132	15132	37206	24127	46111	24,74	42,73	44117	44,78	0.100003	0.229307	0.129304	1.05124e-14
ENSMUSG00000040640	Erc2	14	+	27993361	27993521	27991219	27991311	28004080	28004256	248	124	160,64	116,42	185,82	157,75	161,53	58,66	94107	79,56	64,51	93,59	0.552091	0.363977	-0.188113	1.33522e-14
ENSMUSG00000039943	Plcb4	2	+	136014305	136014425	136006607	136007379	136017571	136018068	243	124	55100	47,75	61135	55118	50105	38206	41188	31161	37191	38104	0.204189	0.0999608	-0.104228	2.28296e-14
ENSMUSG00000039768	Dnajc11	4	+	151969845	151969968	151968498	151968627	151970856	151970930	246	124	401,42	364,39	369,45	375,48	240,40	325,12	293,27	380,17	497,22	437,14	0.804675	0.913684	0.109009	3.06974e-14
ENSMUSG00000018449	Rpain	11	+	70974993	70975040	70974068	70974132	70977657	70977687	170	124	10,15	17,16	13,28	31,29	10,9	46,8	36,3	27,10	33,5	20,8	0.378533	0.776558	0.398025	3.28975e-14
ENSMUSG00000018449	Rpain	11	+	70974899	70975040	70974068	70974132	70977657	70977687	248	124	177,15	132,16	177,28	230,29	168,9	264,8	217,3	280,10	292,5	260,8	0.820037	0.95076	0.130723	4.47832e-14
ENSMUSG00000023044	Csad	15	-	102178780	102178832	102178526	102178616	102178960	102179160	175	124	34,22	46,15	49,30	39,33	53,27	32,7	48,5	24,8	51,0	44,0	0.552177	0.875781	0.323604	4.68462e-14
ENSMUSG00000021224	Numb	12	-	83825258	83825291	83811285	83811360	83831921	83831996	156	124	31108	44126	40122	24,90	20,89	7,98	11101	6130	6106	16111	0.191091	0.0627641	-0.128327	4.7374e-14
ENSMUSG00000021711	Trappc13	13	-	104152164	104152182	104150049	104150183	104154295	104154340	141	124	29,57	25,50	25,47	18,41	45,78	18,90	21110	12,80	17103	13118	0.313862	0.124484	-0.189378	6.27879e-14
ENSMUSG00000040640	Erc2	14	+	27993370	27993451	27991219	27991311	28004080	28004256	204	124	128,64	90,42	136,82	125,75	112,53	58,66	77107	51,56	51,51	50,59	0.532015	0.339762	-0.192253	7.22693e-14
ENSMUSG00000023072	Cep89	7	+	35429914	35430111	35429156	35429298	35432517	35432607	248	124	3,50	6,73	0,34	8,40	3,64	9,28	21,52	17,31	22,52	21,39	0.0369004	0.182186	0.145286	1.41694e-13
ENSMUSG00000027455	Nsfl1c	2	+	151502454	151502460	151500714	151500789	151503013	151503179	129	124	75116	46112	59,95	75101	34,84	47,46	52,38	50,34	57,50	80,46	0.353524	0.562296	0.208772	1.64576e-13
ENSMUSG00000029048	Rer1	4	-	155083108	155083317	155082666	155082754	155086204	155086371	248	124	63,53	54,17	78,43	69,59	47,24	35,51	33,60	35,68	41,60	42,64	0.44239	0.234848	-0.207541	1.68604e-13
ENSMUSG00000023286	Ube2j2	4	+	155946254	155946417	155943849	155944150	155949006	155949137	248	124	9,23	15,19	2,15	2,45	7,13	27,14	16,25	26,6	46,35	46,25	0.132075	0.433962	0.301887	1.74553e-13
ENSMUSG00000054169	Ceacam10	7	+	24778125	24778261	24777280	24777339	24780869	24781229	248	124	15,17	8,4	18,17	25,16	15,6	152,28	156,19	210,29	217,49	123,21	0.402985	0.746087	0.343102	2.63225e-13
ENSMUSG00000071074	Yipf3	17	+	46251363	46251487	46251113	46251227	46251565	46252537	247	124	114,19	148,16	192,21	114,11	85,13	79,3	86,0	100,2	160,2	110,0	0.803836	0.974599	0.170763	2.85917e-13
ENSMUSG00000033931	Rbm34	8	-	126961911	126961971	126959541	126959585	126965381	126965622	183	124	3,55	2,35	4,48	4,47	0,34	23,70	34,93	30,95	13,89	56,84	0.0386673	0.196952	0.158284	4.08586e-13
ENSMUSG00000027620	Rbm39	2	-	156177632	156177906	156177360	156177385	156178879	156178952	248	124	21,1	16,2	27,6	18,3	11,1	34,24	13,12	19,25	24,32	23,29	0.781513	0.316527	-0.464986	5.2012e-13
ENSMUSG00000007812	Zfp655	5	+	145235305	145235391	145233440	145233602	145235736	145235863	209	124	196,97	232,86	241,93	187,96	195,67	371,91	583114	565153	613169	494123	0.586847	0.705617	0.11877	5.83432e-13
ENSMUSG00000021772	Nkiras1	14	+	18277843	18278101	18276825	18276968	18278303	18278545	248	124	138,22	101,18	124,37	141,44	108,17	301,31	280,17	296,31	363,27	259,25	0.689189	0.851221	0.162032	9.05266e-13
ENSMUSG00000038365	Fbxo25	8	+	13938921	13938948	13935145	13935289	13939562	13940521	150	124	12,10	7,8	5,7	9,7	12,13	38,10	66,9	68,9	51,10	60,4	0.452555	0.847797	0.395242	1.01136e-12
ENSMUSG00000031229	Atrx	X	-	105911469	105911654	105899905	105899993	105928958	105929370	248	124	94,94	106,81	102101	94,89	103,93	116,73	192,66	144,88	171,66	183103	0.35265	0.50438	0.15173	2.31273e-12
ENSMUSG00000029048	Rer1	4	-	155083108	155083236	155082687	155082754	155086204	155086382	248	124	56,53	49,17	70,43	56,59	40,24	28,51	26,60	34,68	37,60	39,64	0.408748	0.212987	-0.195761	2.87475e-12
ENSMUSG00000052605	Isoc2b	7	-	4835737	4835828	4833072	4833226	4841890	4841996	214	124	62,5	52,6	83,17	60,11	49,10	18,16	15,10	17,24	47,22	26,11	0.783481	0.461986	-0.321495	3.26699e-12
ENSMUSG00000029283	Cdc7	5	+	106974600	106974696	106973776	106974020	106975484	106975660	219	124	1,4	11,6	0,9	4,5	7,5	26,0	42,8	33,1	32,3	39,5	0.309899	0.851383	0.541484	3.72238e-12
ENSMUSG00000052974	Cyp2f2	7	+	27067362	27067626	27059979	27060129	27106616	27106716	248	124	13,12	17,15	19,12	18,16	18,25	2,12	5,27	12,40	12,50	4,39	0.346939	0.0943396	-0.252599	3.86662e-12
ENSMUSG00000041225	Arhgap12	18	-	6065704	6065845	6064340	6064421	6069830	6070091	248	124	80,72	85,44	87,95	85108	90,52	78125	64127	115153	73135	97170	0.365269	0.231186	-0.134084	3.8699e-12
ENSMUSG00000053332	Gas5	1	+	161037123	161037164	161036819	161036852	161037287	161037315	164	124	77,61	44,32	74,47	89,81	45,36	134214	77107	113225	133163	70114	0.49185	0.326218	-0.165632	3.88156e-12
ENSMUSG00000018736	Ndel1	11	-	68826169	68826204	68822109	68822665	68829914	68830066	158	124	52,28	69,42	53,45	39,31	61,33	57,9	72,22	94,16	92,20	82,27	0.545729	0.768227	0.222498	6.08501e-12
ENSMUSG00000022553	Maf1	15	+	76353585	76353725	76353414	76353460	76353846	76354115	248	124	15,2	27,6	15,4	13,2	13,11	84,5	66,1	102,0	109,5	132,2	0.62406	0.949904	0.325844	8.72977e-12
ENSMUSG00000028032	Papss1	3	+	131565947	131566060	131564896	131564983	131567501	131567678	236	124	0,2	0,10	0,0	0,0	0,6	4,0	3,0	2,0	11,0	1,0	0	1	1	1.60361e-11
ENSMUSG00000022553	Maf1	15	+	76353585	76353720	76353340	76353460	76353846	76354373	248	124	31,2	40,6	31,4	27,2	30,11	143,5	139,1	170,0	184,5	226,2	0.760766	0.970721	0.209955	1.60929e-11
ENSMUSG00000052955	Cpvl	6	-	53931906	53932038	53926809	53926908	53932411	53932534	248	124	0,14	0,13	0,19	2,13	0,16	7,4	12,9	13,13	11,26	9,19	0.0131579	0.268041	0.254883	2.38703e-11
ENSMUSG00000052387	Trpm3	19	+	23008649	23008995	22990907	22993667	23009402	23010654	248	124	13,27	12,20	6,17	8,28	5,12	20,16	9,5	28,8	26,9	15,6	0.174603	0.526882	0.352279	2.65819e-11
ENSMUSG00000048277	Syngr2	11	+	117813045	117813185	117812458	117812696	117813277	117814283	248	124	187,18	185,8	213,12	167,15	104,4	168,1	173,0	165,4	237,2	208,1	0.882474	0.983454	0.10098	2.73441e-11
ENSMUSG00000029328	Hnrnpdl	5	-	100035634	100035739	100034827	100034984	100036103	100036725	228	124	20120	16,70	9108	11109	25,61	24,77	33103	35,93	57102	56,83	0.0860315	0.195773	0.109742	3.07987e-11
ENSMUSG00000036528	Ppfibp2	7	+	107746370	107746436	107744176	107744353	107747546	107748583	189	124	51,31	40,32	71,34	56,38	71,27	55,9	55,11	65,9	67,16	57,9	0.53926	0.784146	0.244886	3.29063e-11
ENSMUSG00000035954	Dock4	12	+	40819592	40819751	40813974	40814466	40876308	40876624	248	124	20,89	5,54	4,79	8,97	5,42	12,73	24,38	17,27	25,59	21,35	0.0549738	0.175844	0.12087	3.75339e-11
ENSMUSG00000070972	Dnajc25	4	+	59013631	59013855	59003192	59003557	59017669	59017822	248	124	10,19	14,13	9,14	20,23	11,9	25,3	24,8	33,4	43,12	26,11	0.290909	0.665198	0.374289	7.79113e-11
ENSMUSG00000024603	Dctn4	18	+	60545356	60545377	60544038	60544146	60545747	60545821	144	124	17,16	27,32	21,26	17,23	14,26	5,29	11,36	3,26	8,37	3,42	0.401945	0.131915	-0.27003	8.69779e-11
ENSMUSG00000001143	Lman2l	1	-	36429422	36429455	36428299	36428461	36438749	36438832	156	124	34,65	39,56	46,67	44,56	21,43	57,46	67,61	69,61	126,77	98,53	0.337575	0.526579	0.189005	8.81549e-11
ENSMUSG00000043541	Casc1	6	-	145176171	145176285	145174833	145175324	145177332	145177500	237	124	120,51	126,62	87,33	117,28	158,36	75,16	95,9	95,15	117,9	104,15	0.602355	0.798918	0.196563	1.02236e-10
ENSMUSG00000040242	Fgfr1op2	6	+	146592633	146592747	146589893	146590036	146595175	146595289	237	124	184,28	152,38	152,29	195,27	125,25	143,40	190,51	193,89	218,84	214,84	0.741993	0.590218	-0.151775	1.0454e-10
ENSMUSG00000051359	Ncald	15	-	37392799	37392980	37391607	37391947	37396344	37396424	248	124	3,1	1,1	4,0	0,0	0,0	3127	11138	3123	5170	0,158	0.666667	0.0151307	-0.651536	1.06643e-10
ENSMUSG00000011257	Pabpc4	4	+	123295749	123295836	123295201	123295321	123295929	123296057	210	124	112,43	149,78	161,47	100,58	114,56	156,28	163,42	161,35	170,40	191,42	0.571131	0.726444	0.155314	1.15797e-10
ENSMUSG00000021820	Camk2g	14	-	20747818	20747851	20745791	20745860	20755658	20755702	156	124	3,38	8,58	7,72	6,37	6,35	12,10	20,30	24,32	17,53	17,47	0.090379	0.293746	0.203367	1.18218e-10
ENSMUSG00000029267	Mtf2	5	+	108069161	108069523	108065715	108065965	108080824	108081023	248	124	54,35	67,49	95,40	76,38	60,51	86,96	80126	92110	106114	78,86	0.452442	0.293493	-0.158949	1.42183e-10
ENSMUSG00000029534	St7	6	+	17850356	17850425	17848003	17848079	17852257	17852412	192	124	7,76	11,69	5,77	8,72	5,71	28,78	45105	21106	44106	17,88	0.0598841	0.171675	0.11179	1.45744e-10
ENSMUSG00000020454	Eif4enif1	11	+	3233987	3234059	3229868	3230101	3234461	3234645	195	124	58,85	75134	64108	70,91	75103	65,54	77,67	56,36	84,81	74,38	0.294494	0.450615	0.156121	1.96709e-10
ENSMUSG00000052430	Bmpr1b	3	-	142105741	142105792	142103402	142103976	142109250	142109407	174	124	34,31	25,24	22,33	25,33	34,17	17,8	32,2	20,10	19,2	18,0	0.419607	0.774452	0.354845	2.49515e-10
ENSMUSG00000094936	Rbm4	19	-	4787360	4788042	4784292	4785567	4792397	4792820	248	124	90,67	150,46	125,59	121,50	84,41	36,40	42,55	53,67	103,66	97,74	0.520073	0.354011	-0.166062	4.20022e-10
ENSMUSG00000026715	Serpinc1	1	+	160987440	160987583	160984767	160984850	160989378	160989748	248	124	156,66	186,45	140,40	250,81	174,31	172101	174,75	97,82	240110	121,46	0.632682	0.492647	-0.140035	4.54152e-10
ENSMUSG00000041890	Git2	5	-	114737347	114737437	114733860	114733943	114739032	114739281	213	124	52,60	64,78	36,64	53,65	63,72	39,11	41,29	50,23	47,26	40,26	0.315177	0.523471	0.208294	4.5438e-10
ENSMUSG00000026219	Trip12	1	-	84795689	84795815	84793524	84794327	84814822	84814969	248	124	32,20	26,16	36,22	32,23	31,12	28,37	18,27	15,27	11,39	26,46	0.457726	0.217778	-0.239948	7.33259e-10
ENSMUSG00000041617	Ccdc74a	16	+	17649994	17650074	17648066	17648126	17650366	17650737	203	124	26,14	27,7	35,22	20,13	17,7	6,29	6,10	17,34	9,15	17,21	0.547916	0.235603	-0.312313	8.03677e-10
ENSMUSG00000022871	Fetub	16	+	22929074	22929309	22918333	22918594	22929632	22929743	248	124	53,28	81,15	87,14	87,28	56,6	291,44	292,24	373,40	428,39	398,36	0.666667	0.829609	0.162942	1.18467e-09
ENSMUSG00000053852	Adgrg4	X	+	56973380	56973482	56968119	56968400	56977586	56977730	225	124	86,11	83,5	88,2	71,9	54,2	119,34	102,27	139,49	125,14	136,30	0.878927	0.689666	-0.18926	1.26471e-09
ENSMUSG00000038708	Golga4	9	+	118579541	118579606	118577141	118577228	118581848	118582519	188	124	17,14	34,16	32,5	28,6	32,13	38,5	56,0	25,1	43,3	30,2	0.63592	0.92008	0.28416	1.56451e-09
ENSMUSG00000025157	Zdhhc16	19	+	41939856	41939904	41939599	41939733	41940649	41940735	171	124	73,9	76,13	100,9	73,5	64,7	12,10	15,10	22,11	30,10	29,9	0.866834	0.610336	-0.256498	1.62424e-09
ENSMUSG00000040268	Plekha1	7	+	130909587	130909628	130908335	130908425	130910831	130910901	164	124	1,7	15,12	4,12	0,7	9,12	7,1	7,2	10,0	10,2	18,3	0.304849	0.830928	0.526079	1.64177e-09
ENSMUSG00000098522	Mir6412	10	+	122663476	122663656	122650336	122650433	122671187	122671518	248	124	28,0	23,0	22,0	20,0	16,0	11,4	21,11	21,3	25,5	20,7	1	0.620253	-0.379747	1.89899e-09
ENSMUSG00000030849	Fgfr2	7	-	130242377	130242644	130241199	130241277	130261748	130262066	248	124	24,3	31,1	23,0	13,0	22,0	130,55	105,29	122,39	160,55	149,44	0.933884	0.6	-0.333884	2.5394e-09
ENSMUSG00000030849	Fgfr2	7	-	130241199	130241277	130228622	130228792	130261748	130261857	201	124	1,3	4,2	0,1	0,3	1,0	41,0	25,0	32,1	43,3	37,0	0.291422	0.964854	0.673432	3.11047e-09
ENSMUSG00000060373	Hnrnpc	14	-	52098014	52098544	52084271	52084391	52103888	52103993	248	124	174,59	125,55	121,77	220114	172,53	283202	316195	305212	256200	253163	0.531414	0.420912	-0.110502	3.46409e-09
ENSMUSG00000034762	Glis1	4	+	107627459	107627616	107623102	107623235	107631753	107631926	248	124	96,68	132,64	103,77	95,56	45,30	90,44	86,33	158,52	202,63	170,45	0.443921	0.598305	0.154384	3.6622e-09
ENSMUSG00000007812	Zfp655	5	+	145235305	145235391	145233440	145233602	145237049	145237848	209	124	171,86	156113	186136	135124	167,89	298141	469190	396167	436218	354161	0.468756	0.569194	0.100438	4.8069e-09
ENSMUSG00000021669	Col4a3bp	13	+	96616993	96617071	96616456	96616549	96624694	96624790	201	124	3,10	2,22	1,14	0,21	2,16	5,24	9,8	8,10	8,11	18,4	0.0561245	0.341892	0.285768	4.94908e-09
ENSMUSG00000065954	Tacc1	8	-	25200090	25200206	25177933	25177994	25201121	25201542	239	124	8,15	5,11	9,21	6,30	5,15	15,9	7,4	7,3	8,2	9,1	0.156902	0.556759	0.399858	4.95109e-09
ENSMUSG00000115453	BC048602	15	-	35312849	35312950	35307004	35307363	35313019	35313085	224	124	146,77	111,37	147,75	224124	98,38	184,66	133,43	131,30	185,47	179,35	0.533798	0.670395	0.136597	7.00255e-09
ENSMUSG00000087230	Mroh3	1	-	136183319	136183422	136182717	136182777	136184264	136184366	226	124	55,17	54,8	60,16	47,20	20,18	96,4	68,6	62,10	116,7	52,14	0.621079	0.840577	0.219498	1.05297e-08
ENSMUSG00000024426	Atat1	17	-	35904107	35904176	35902037	35902054	35904289	35904327	192	124	101,16	96,23	104,25	75,18	54,23	36,19	25,20	34,23	47,31	34,17	0.72564	0.508197	-0.217443	1.10608e-08
ENSMUSG00000021794	Glud1	14	+	34346031	34346120	34337603	34337737	34347514	34347854	212	124	2,33	0,22	2,21	6,52	0,14	4,17	6,17	8,19	10,24	15,12	0.039561	0.220331	0.18077	1.49643e-08
ENSMUSG00000019866	Crybg1	10	-	44015496	44015657	44005776	44006138	44031146	44031538	248	124	33,71	23,78	19,69	35111	18,39	37,50	36,60	37,42	43,45	41,57	0.148148	0.276353	0.128205	1.5914e-08
ENSMUSG00000086316	Nbdy	X	+	153728861	153728939	153725832	153725841	153741039	153741262	201	124	28,11	20,16	27,16	33,17	14,7	66130	91,80	101144	91,96	50104	0.529044	0.307629	-0.221414	1.59198e-08
ENSMUSG00000039531	Zup1	10	-	33950482	33950617	33949747	33949864	33951130	33951235	248	124	46,3	21,6	33,6	41,5	33,1	15,14	32,15	17,10	17,13	21,5	0.805556	0.472222	-0.333333	1.63615e-08
ENSMUSG00000024174	Pot1b	17	-	55708997	55709086	55706105	55706152	55710838	55710906	212	124	60,14	40,21	61,21	67,27	57,9	109,16	101,14	153,16	171,26	125,11	0.644373	0.822821	0.178448	2.79407e-08
ENSMUSG00000020151	Ptprr	10	+	116132637	116132724	116124936	116125470	116157066	116157181	210	124	71,15	41,12	66,13	68,20	52,8	8,7	4,11	14,11	18,13	13,7	0.721268	0.40719	-0.314078	3.73568e-08
ENSMUSG00000002043	Trappc6a	7	+	19515006	19515090	19514421	19514539	19515203	19515297	207	124	245,1	194,3	217,2	268,8	134,1	33,8	38,3	48,1	46,4	34,4	0.97688	0.85633	-0.12055	5.21653e-08
ENSMUSG00000033826	Dnah8	17	+	30635550	30635818	30631635	30631729	30639325	30639410	248	124	1,0	11,0	12,1	8,0	9,0	17,7	7,7	9,15	15,6	8,11	0.953488	0.378378	-0.57511	5.32721e-08
ENSMUSG00000040731	Eif4h	5	-	134624440	134624500	134621948	134622086	134625365	134625462	183	124	30,10	31,3	23,6	24,13	11,7	25,17	15,18	21,23	28,34	35,39	0.674005	0.39076	-0.283246	7.33617e-08
ENSMUSG00000040268	Plekha1	7	+	130909587	130909735	130908335	130908425	130910831	130913312	248	124	4,7	10,12	1,12	0,7	6,12	7,1	6,2	11,0	7,2	4,3	0.173554	0.686275	0.512721	8.59668e-08
ENSMUSG00000025290	Rps24	14	+	24494051	24494069	24493382	24493493	24495429	24495449	141	124	101,79	80,61	106,84	131143	70,49	147,93	107,41	124,71	187,94	108,50	0.507787	0.629062	0.121275	1.29872e-07
ENSMUSG00000033569	Adgrb3	1	-	25485247	25485375	25483002	25483160	25485995	25486658	248	124	0,7	3,11	2,21	1,26	2,9	16,27	12,22	9,21	18,30	22,13	0.0512821	0.254125	0.202843	1.65465e-07
ENSMUSG00000038388	Mpp6	6	+	50176876	50176918	50163421	50163649	50178388	50178520	165	124	4,16	0,37	1,34	2,32	2,20	5,38	12,37	19,48	12,28	16,27	0.0464014	0.212727	0.166326	1.98715e-07
ENSMUSG00000040601	Nlrp4a	7	+	26437836	26437917	26435885	26435985	26444149	26444488	204	124	91,55	74,34	116,61	114,66	88,47	52,72	96,67	53,59	53,41	48,56	0.527478	0.383578	-0.1439	2.09329e-07
ENSMUSG00000060450	Rnf14	18	+	38301655	38301807	38300428	38300590	38307864	38308395	248	124	47,5	69,11	76,8	25,8	85,17	42,14	85,44	47,18	75,21	58,31	0.755	0.545293	-0.209707	2.10212e-07
ENSMUSG00000032318	Isl2	9	+	55542396	55542659	55542099	55542289	55544075	55544359	248	124	80,11	91,5	76,8	77,10	35,9	84,1	83,0	81,4	165,2	94,6	0.806742	0.95122	0.144478	2.44779e-07
ENSMUSG00000027994	Mcub	3	-	129918585	129918746	129917079	129917142	129926364	129926469	248	124	113,85	99,83	110101	120,79	103,57	176,65	168,76	175,91	213116	224106	0.402214	0.512876	0.110662	2.61511e-07
ENSMUSG00000032076	Cadm1	9	+	47836716	47836770	47829376	47829409	47848166	47848298	177	124	18,14	16,11	23,12	16,11	9,11	8,17	7,22	2,19	11,23	9,18	0.493329	0.207499	-0.28583	2.72928e-07
ENSMUSG00000106893	Vmn1r261	6	-	3173596	3173670	3173295	3173389	3174198	3175239	197	124	3,6	0,2	0,3	2,6	3,0	0,0	7,0	0,0	4,0	12,0	0.228519	1	0.771481	2.78606e-07
ENSMUSG00000038910	Plcl2	17	+	50690611	50690811	50687762	50687795	50692801	50693002	248	124	17,5	22,4	20,17	17,11	13,11	5,0	14,2	11,0	18,0	18,1	0.481081	0.916667	0.435586	3.01465e-07
ENSMUSG00000090383	Vmn2r58	7	-	41859828	41859972	41857028	41857161	41872827	41873394	248	124	20,0	14,0	21,1	20,0	20,0	70,18	34,11	27,8	38,11	19,1	0.979381	0.657343	-0.322039	3.01771e-07
ENSMUSG00000043284	Tmem11	11	-	60875759	60876047	60864986	60865348	60878712	60878787	248	124	4,32	17,31	11,24	22,62	14,9	46,62	41,53	69,60	66,75	58,29	0.177083	0.334129	0.157046	3.33631e-07
ENSMUSG00000054169	Ceacam10	7	+	24778125	24778485	24777205	24777339	24780869	24781229	248	124	59,17	81,4	62,17	66,16	66,6	313,28	356,19	441,29	543,49	327,21	0.735683	0.871479	0.135796	3.40446e-07
ENSMUSG00000047798	Cd300lf	11	-	115124247	115124356	115120263	115120418	115126110	115126452	232	124	48,21	42,19	29,10	36,21	47,18	19,5	28,2	25,1	29,2	23,2	0.548144	0.846696	0.298552	3.43405e-07
ENSMUSG00000024544	Ldlrad4	18	+	67973420	67973514	67971936	67971977	68005684	68005773	217	124	9,5	7,4	16,6	15,10	6,5	34,1	28,2	27,3	37,5	21,3	0.50237	0.857143	0.354773	3.44764e-07
ENSMUSG00000044937	Ttc41	10	+	86744425	86744604	86736800	86736999	86750246	86750386	248	124	47,14	30,7	35,11	37,21	31,14	33,32	44,31	38,34	24,31	22,23	0.573248	0.347732	-0.225516	3.62799e-07
ENSMUSG00000007850	Hnrnph1	11	+	50381458	50381597	50379820	50379964	50382536	50382715	248	124	15,2	12,1	13,0	9,0	19,0	22,4	12,14	6,5	8,9	12,2	0.918919	0.46875	-0.450169	3.73904e-07
ENSMUSG00000002043	Trappc6a	7	+	19515024	19515090	19514421	19514539	19515203	19515297	189	124	90,1	66,3	87,2	89,8	45,1	13,8	21,3	16,1	15,4	12,4	0.942823	0.716387	-0.226437	3.95075e-07
ENSMUSG00000033569	Adgrb3	1	-	25485251	25485375	25483002	25483160	25485995	25486658	247	124	0,7	0,11	2,21	1,26	2,9	11,27	10,22	5,21	17,30	17,13	0.0328077	0.210461	0.177653	3.99804e-07
ENSMUSG00000025372	Baiap2	11	+	120003037	120003085	120000551	120000586	120006358	120006782	171	124	9,0	11,5	6,7	14,6	6,5	4,11	1,3	5,17	4,12	5,14	0.591885	0.194662	-0.397223	4.74119e-07
ENSMUSG00000047798	Cd300lf	11	-	115124247	115124377	115120344	115120418	115126110	115126452	248	124	42,21	35,19	28,10	33,21	30,18	17,5	19,2	17,1	26,2	23,2	0.485549	0.809524	0.323975	5.75712e-07
ENSMUSG00000045648	Vwc2l	1	+	70789414	70789575	70785078	70786364	70807964	70808193	248	124	8,26	16,9	13,18	14,23	7,11	20,19	20,10	27,13	34,13	32,9	0.25	0.509579	0.259579	6.01092e-07
ENSMUSG00000038910	Plcl2	17	+	50690611	50690811	50687762	50687795	50692828	50693002	248	124	76,88	76,61	87,94	81,90	42,43	76,54	62,26	63,21	65,57	58,30	0.324955	0.462857	0.137902	6.57338e-07
ENSMUSG00000030555	Ttc23	7	+	67662326	67662526	67647409	67647845	67667162	67667286	248	124	165,8	138,1	138,12	186,11	131,4	250,24	259,23	216,27	210,22	223,40	0.913253	0.80979	-0.103463	6.94898e-07
ENSMUSG00000037747	Phyhipl	10	-	70626655	70626800	70604387	70604672	70631144	70631993	248	124	34,15	21,19	31,26	42,12	31,15	15,26	20,37	10,20	18,21	20,15	0.477477	0.258567	-0.21891	6.99196e-07
ENSMUSG00000032637	Atxn2l	7	-	126492448	126492485	126492152	126492215	126492811	126493001	160	124	3,18	9,9	13,5	13,17	5,12	24,5	14,13	20,3	8,4	14,1	0.3533	0.704545	0.351246	7.25085e-07
ENSMUSG00000059742	Kcnh7	2	-	62901942	62902455	62901141	62901309	62919495	62920173	248	124	16,7	20,2	24,3	31,6	15,3	21,25	23,21	26,11	32,20	38,23	0.716216	0.411765	-0.304452	7.4742e-07
ENSMUSG00000056383	AI987944	7	-	41388107	41388255	41376745	41376872	41393226	41393379	248	124	109,24	119,11	93,19	147,15	214,30	201,68	258,76	204,47	226,65	156,24	0.775	0.65109	-0.12391	7.51282e-07
ENSMUSG00000029462	Vps29	5	+	122356793	122356805	122354384	122354476	122360012	122360204	135	124	6,29	0,24	3,41	9,81	0,25	23,41	13,75	16,35	15,55	8,21	0.0763547	0.23282	0.156465	7.61624e-07
ENSMUSG00000024663	Rab3il1	19	+	10028284	10028503	10027559	10027637	10030149	10030278	248	124	137,88	115,79	118,87	143,68	87,41	113,51	116,51	176,54	260,95	182,73	0.452489	0.566555	0.114066	9.83538e-07
ENSMUSG00000041997	Tlk1	2	-	70768861	70768930	70757473	70757549	70770003	70770075	192	124	3,32	9,24	13,34	19,34	11,25	10,52	5,52	2,59	9,71	9,63	0.192503	0.0707255	-0.121778	1.39655e-06
ENSMUSG00000058486	Wdr91	6	-	34909676	34909827	34909446	34909540	34910696	34910836	248	124	0,2	2,11	0,12	0,15	0,5	5,6	5,13	6,7	10,17	7,3	0.0217391	0.264	0.242261	1.43243e-06
ENSMUSG00000025920	Stau2	1	-	16486019	16486150	16463034	16463194	16509341	16509408	248	124	33,10	42,9	43,12	30,17	23,9	14,7	20,15	28,27	15,18	14,17	0.6	0.351351	-0.248649	1.94305e-06
ENSMUSG00000021357	Exoc2	13	-	30905652	30905755	30900784	30900903	30906502	30906584	226	124	60,0	40,1	44,4	52,5	46,7	90,0	126,2	112,0	89,1	99,0	0.886499	0.989515	0.103015	2.06302e-06
ENSMUSG00000049550	Clip1	5	-	123613067	123615335	123611821	123611938	123617335	123617551	248	124	57,9	70,0	81,1	84,0	80,2	73,3	72,14	39,10	47,8	58,6	0.939394	0.778976	-0.160418	2.40664e-06
ENSMUSG00000027184	Caprin1	2	-	103788137	103788203	103783142	103783205	103796730	103796933	189	124	0,15	0,18	0,24	0,32	0,7	4,17	1,16	2,22	3,14	9,20	0	0.122856	0.122856	2.70697e-06
ENSMUSG00000040522	Tlr8	X	-	167263748	167263890	167242695	167245849	167264151	167264286	248	124	1,4	0,0	0,0	0,0	1,0	15,0	6,0	21,0	20,0	39,0	0.2	1	0.8	2.90663e-06
ENSMUSG00000040669	Phc1	6	-	122332521	122332677	122325457	122325950	122333290	122333440	248	124	2,10	9,11	6,6	12,5	3,10	5,0	3,3	7,2	7,3	30,3	0.275862	0.702703	0.426841	3.32606e-06
ENSMUSG00000025875	Tspan17	13	+	54796629	54799158	54794278	54794441	54800753	54800928	248	124	17,8	16,2	19,4	20,10	14,4	17,1	18,0	27,2	25,2	31,0	0.605634	0.921875	0.316241	3.66855e-06
ENSMUSG00000019866	Crybg1	10	-	44019372	44019496	44015496	44015657	44031146	44031538	247	124	15,4	7,1	31,2	20,7	15,4	5,5	14,11	13,8	11,11	7,10	0.710509	0.358071	-0.352438	4.03118e-06
ENSMUSG00000029439	Sfswap	5	+	129559468	129559621	129554442	129554708	129560679	129560805	248	124	59,5	73,1	47,2	51,0	55,0	38,3	44,9	15,6	30,5	30,3	0.946844	0.751196	-0.195648	4.13701e-06
ENSMUSG00000039087	Rreb1	13	+	37957960	37958161	37951389	37951725	37958809	37959002	248	124	11,8	28,17	41,12	18,16	13,5	40,5	39,5	32,9	35,8	34,2	0.488987	0.756303	0.267316	4.16424e-06
ENSMUSG00000029106	Add1	5	+	34620831	34620918	34620044	34620134	34625278	34625435	210	124	5,40	4,38	4,52	4,31	8,22	13,27	7,31	15,26	8,18	16,30	0.0746448	0.208814	0.134169	4.30028e-06
ENSMUSG00000028126	Pip5k1a	3	-	95064330	95064474	95063654	95063784	95065420	95065505	248	124	8,1	3,5	8,0	15,7	5,1	48,2	52,1	91,9	67,0	58,4	0.58209	0.908046	0.325956	4.59571e-06
ENSMUSG00000034681	Rnps1	17	+	24415040	24415162	24414650	24414734	24418456	24418612	245	124	10,9	4,1	7,8	12,8	2,0	4,15	2,7	0,18	6,13	2,8	0.405229	0.10407	-0.301158	4.92624e-06
ENSMUSG00000056222	Spock1	13	-	57437044	57437152	57418899	57419426	57440263	57440521	231	124	20,0	15,0	18,4	24,0	14,2	12,11	11,3	6,0	15,8	13,6	0.890608	0.522163	-0.368445	5.49128e-06
ENSMUSG00000020184	Mdm2	10	-	117709653	117709784	117705154	117705229	117709945	117710028	248	124	8,18	10,24	13,16	9,7	15,11	11,8	35,5	21,9	29,17	13,11	0.2657	0.521531	0.255831	6.03844e-06
ENSMUSG00000031631	Cfap97	8	+	46164761	46164896	46163714	46163863	46169558	46170795	248	124	97,19	81,25	99,32	102,37	63,20	158,22	147,25	125,17	110,26	122,13	0.624294	0.762673	0.138379	6.36668e-06
ENSMUSG00000030598	Fbxo17	7	+	28737338	28737546	28736067	28736203	28737664	28738138	248	124	0,25	3,36	2,21	1,22	0,28	3,9	10,14	2,20	5,21	4,11	0.0222222	0.137931	0.115709	6.76064e-06
ENSMUSG00000042605	Atxn2	5	+	121806221	121806275	121802947	121803080	121810850	121810996	177	124	8,3	46,6	27,7	26,2	25,3	8,8	8,10	11,6	15,9	18,5	0.814937	0.525201	-0.289735	7.58501e-06
ENSMUSG00000023286	Ube2j2	4	+	155946254	155946417	155943868	155944013	155949006	155949137	248	124	8,34	15,36	2,35	3,39	5,28	41,84	28,81	37,86	47107	57,94	0.0875332	0.18851	0.100977	7.77972e-06
ENSMUSG00000048668	Rhno1	6	-	128362057	128362184	128359105	128359354	128362367	128362812	248	124	28,28	39,29	52,30	46,20	19,15	39,13	28,4	44,15	47,10	30,11	0.429907	0.639456	0.209549	8.70937e-06
ENSMUSG00000059742	Kcnh7	2	-	62901942	62902005	62901141	62901309	62919495	62920173	186	124	5,7	8,2	16,3	23,6	5,3	7,25	20,21	13,11	20,20	16,23	0.644068	0.336283	-0.307785	1.13341e-05
ENSMUSG00000037013	Ss18	18	-	14637391	14637484	14636495	14636618	14640256	14640361	216	124	19,20	15,21	29,10	17,12	11,30	15,6	17,2	6,4	9,8	34,6	0.359684	0.641379	0.281696	1.30622e-05
ENSMUSG00000020661	Dnmt3a	12	+	3888375	3888505	3887362	3887470	3888968	3889151	248	124	0,3	0,10	0,8	0,6	2,0	2,3	3,7	4,0	3,7	13,2	0.0357143	0.396825	0.361111	1.36502e-05
ENSMUSG00000023079	Gtf2ird1	5	-	134366835	134366916	134363901	134363979	134376106	134376135	204	124	51,67	41,79	66,44	53,57	35,59	8,2	28,7	5,4	14,8	8,7	0.328254	0.57764	0.249386	1.38556e-05
ENSMUSG00000021743	Fezf2	14	-	12341092	12341260	12339389	12339880	12342143	12342404	248	124	3,10	4,7	0,4	9,8	2,5	4,0	2,1	6,1	8,0	4,2	0.209302	0.75	0.540698	1.46669e-05
ENSMUSG00000020184	Mdm2	10	-	117709699	117709784	117705154	117705229	117709945	117710022	208	124	30,18	32,24	24,16	25,7	50,11	35,8	70,5	44,9	57,17	55,11	0.55809	0.756805	0.198715	1.47256e-05
ENSMUSG00000029267	Mtf2	5	+	108067459	108067572	108065756	108065965	108080824	108081023	236	124	42,35	24,49	50,40	55,38	37,51	63,96	60126	52110	74114	59,86	0.339101	0.233242	-0.105859	1.60475e-05
ENSMUSG00000052539	Magi3	3	-	104016601	104016692	104013258	104016068	104017500	104017639	214	124	11,7	8,16	2,11	4,30	6,22	20,12	29,19	10,13	20,14	8,21	0.17278	0.389543	0.216763	1.63288e-05
ENSMUSG00000034488	Edil3	13	+	89194468	89194533	89191127	89191491	89203659	89204033	188	124	20,10	4,5	5,10	13,4	6,2	3,10	6,11	4,13	0,7	5,11	0.505263	0.185876	-0.319387	1.78217e-05
ENSMUSG00000036231	Agr3	12	+	35926317	35926463	35925621	35925727	35928259	35928395	248	124	21,18	35,9	27,26	35,36	16,5	45,57	21,35	40,41	27,61	23,32	0.416149	0.256579	-0.15957	1.90712e-05
ENSMUSG00000010608	Rbm25	12	+	83639127	83639191	83631468	83631622	83642628	83642749	187	124	75,15	72,18	64,19	94,20	67,20	88,31	79,47	108,55	95,31	77,39	0.728352	0.593517	-0.134835	1.90847e-05
ENSMUSG00000040268	Plekha1	7	+	130909587	130909658	130908335	130908425	130910831	130911163	194	124	2,7	10,12	1,12	0,7	6,12	6,1	4,2	2,0	8,2	3,3	0.195421	0.647593	0.452172	2.01228e-05
ENSMUSG00000041264	Uspl1	5	+	149187707	149187834	149184666	149184806	149188344	149188473	248	124	3,6	1,2	0,0	2,3	2,5	34,11	14,8	39,5	29,4	30,14	0.2	0.634783	0.434783	2.11941e-05
ENSMUSG00000019866	Crybg1	10	-	44015496	44015657	44005776	44006138	44019372	44019496	248	124	29,11	22,11	17,12	28,18	14,8	32,4	25,9	29,1	32,7	31,6	0.478261	0.73399	0.255729	2.17998e-05
ENSMUSG00000035778	Ggta1	2	-	35416471	35416507	35414218	35414284	35422179	35422268	159	124	11,10	19,10	6,9	8,15	12,9	1,32	13,23	9,17	6,24	15,29	0.45176	0.215388	-0.236372	2.24399e-05
ENSMUSG00000051359	Ncald	15	-	37392799	37392980	37391607	37391947	37393485	37393988	248	124	1,0	3,0	0,0	1,0	6,0	4,9	15,11	6,13	9,19	1,15	1	0.207101	-0.792899	2.2947e-05
ENSMUSG00000022070	Bora	14	+	99053517	99053563	99049992	99050099	99056738	99056820	169	124	45,1	63,0	62,2	56,1	83,3	31,6	90,3	27,8	49,8	55,5	0.97005	0.8604	-0.10965	2.33102e-05
ENSMUSG00000020661	Dnmt3a	12	+	3888375	3888521	3887362	3887470	3888968	3889151	248	124	1,3	0,10	1,8	0,6	2,0	5,3	4,7	4,0	5,7	11,2	0.0689655	0.432836	0.36387	2.42674e-05
ENSMUSG00000027244	Atg13	2	-	91679919	91679997	91679386	91679429	91680342	91680457	201	124	16,3	19,0	38,2	36,0	16,1	24,4	27,1	18,5	20,13	18,7	0.92781	0.687532	-0.240278	2.47726e-05
ENSMUSG00000027346	Gpcpd1	2	-	132558606	132558682	132556934	132556976	132564626	132564711	199	124	53,0	47,1	56,0	49,2	44,0	60,5	71,4	60,7	55,6	46,7	0.981031	0.862527	-0.118505	2.6134e-05
ENSMUSG00000020744	Slc25a19	11	-	115624198	115624368	115623411	115624027	115628064	115628112	248	124	110,10	92,16	86,8	121,19	104,9	172,7	145,9	187,9	210,11	149,8	0.805338	0.907466	0.102128	2.82164e-05
ENSMUSG00000008489	Elavl2	4	-	91254140	91254179	91253239	91253570	91260760	91260986	162	124	0,2	2,18	2,14	3,10	5,25	7,6	11,21	10,12	5,11	14,11	0.11748	0.370974	0.253494	2.94733e-05
ENSMUSG00000059974	Ntm	9	-	29000704	29000737	28996493	28996634	29009225	29009377	156	124	1,3	6,1	4,2	3,5	5,8	0,7	0,6	1,5	0,3	0,6	0.442857	0.0285978	-0.414259	2.98538e-05
ENSMUSG00000023008	Fmnl3	15	-	99318917	99319017	99317224	99318372	99319130	99319254	223	124	107,4	101,10	85,6	100,13	92,14	40,2	83,1	53,0	61,1	45,1	0.851588	0.969099	0.117511	3.1089e-05
ENSMUSG00000098522	Mir6412	10	+	122624511	122624613	122622300	122622433	122650336	122650433	225	124	1,19	3,8	2,9	2,3	1,6	3,4	11,16	6,1	2,2	16,11	0.0992794	0.381168	0.281889	3.51972e-05
ENSMUSG00000028161	Ppp3ca	3	+	136932010	136932040	136928521	136928619	136935028	136935779	153	124	1,14	2,14	0,26	0,23	2,33	0,1	0,0	0,1	7,2	0,4	0.0355301	0.414914	0.379384	3.5856e-05
ENSMUSG00000024949	Sf1	19	+	6368363	6368439	6365663	6365792	6371266	6371419	199	124	11,0	18,2	15,2	7,0	11,1	7,5	0,8	7,2	5,4	9,0	0.885408	0.478698	-0.40671	3.67407e-05
ENSMUSG00000052516	Robo2	16	-	73933045	73933171	73928023	73928177	73933586	73933868	248	124	2,12	3,11	1,14	5,16	8,17	72,65	68113	63105	85,84	65,91	0.119497	0.278172	0.158675	3.79169e-05
ENSMUSG00000075520	Malrd1	2	+	16211205	16211277	16207369	16207505	16230533	16230567	195	124	1,2	0,0	1,0	15,0	0,0	1,4	0,2	0,3	0,2	1,0	0.843875	0.103636	-0.740239	3.91106e-05
ENSMUSG00000029309	Sparcl1	5	-	104074540	104074754	104068696	104069102	104097098	104097311	248	124	1,8	2,4	3,3	8,4	0,2	1,1	0,0	6,0	8,0	5,0	0.25	0.909091	0.659091	3.97833e-05
ENSMUSG00000048827	Pkd1l3	8	+	109624379	109624492	109621530	109621823	109626598	109626974	236	124	7,2	11,1	6,6	8,0	6,1	13,0	21,0	10,0	25,0	7,0	0.66629	1	0.33371	4.00834e-05
ENSMUSG00000039824	Myl6b	10	-	128501939	128501983	128501634	128501689	128502408	128502941	167	124	11,6	8,7	16,10	13,7	6,6	4,17	10,21	8,12	13,22	11,25	0.526912	0.260421	-0.266491	4.09538e-05
ENSMUSG00000022770	Dlg1	16	+	31854652	31854688	31853842	31853884	31856440	31856491	159	124	6,7	3,5	1,7	0,1	2,8	0,6	0,10	0,20	0,6	0,3	0.250505	0	-0.250505	4.24639e-05
ENSMUSG00000025728	Pigq	17	-	25930957	25931038	25930520	25930635	25934757	25934878	204	124	23,3	23,3	30,2	25,13	25,4	50,4	51,0	37,0	58,3	34,3	0.753909	0.933246	0.179338	4.42037e-05
ENSMUSG00000025316	Banp	8	+	121989954	121990071	121978554	121978754	121991527	121991703	240	124	180,33	210,46	214,44	188,41	152,25	30,19	55,20	74,27	104,32	93,25	0.720717	0.599262	-0.121456	4.46682e-05
ENSMUSG00000024246	Thumpd2	17	-	81030623	81031014	81026331	81026970	81032631	81032740	248	124	2,6	0,2	0,5	12,4	2,2	0,1	0,11	0,2	0,7	0,4	0.296296	0	-0.296296	4.56427e-05
ENSMUSG00000007646	Rad51c	11	-	87388247	87388327	87380831	87380892	87388618	87388679	203	124	2,31	4,37	1,30	3,26	6,66	7,19	13,27	3,24	9,28	6,30	0.0489224	0.153505	0.104583	4.9357e-05
ENSMUSG00000034341	Wbp2	11	-	116080545	116080680	116080221	116080344	116081231	116081324	248	124	73,50	90,59	89,57	72,59	70,36	117,54	129,36	180,83	213121	204,74	0.430131	0.533882	0.103751	4.94454e-05
ENSMUSG00000040669	Phc1	6	-	122332521	122332653	122325457	122325950	122333290	122333440	248	124	0,10	6,11	5,6	5,5	0,10	4,0	1,3	4,2	2,3	16,3	0.16	0.55102	0.39102	5.03368e-05
ENSMUSG00000056763	Cspp1	1	+	10085746	10085952	10083500	10083558	10088050	10088184	248	124	2,0	1,0	9,0	3,0	6,0	1,5	2,0	4,1	2,2	3,5	1	0.315789	-0.684211	5.31e-05
ENSMUSG00000020077	Srgn	10	-	62525027	62525119	62508093	62508287	62530550	62530787	215	124	12,14	4,8	22,7	5,17	8,8	14,3	12,4	10,5	17,3	5,1	0.352626	0.676448	0.323822	5.33915e-05
ENSMUSG00000061207	Stk19	17	-	34824513	34824661	34823993	34824324	34824750	34824848	248	124	25,6	35,3	18,12	55,3	29,0	80,6	67,2	107,2	121,3	123,7	0.771429	0.925651	0.154222	5.43932e-05
ENSMUSG00000038095	Sbno1	5	-	124413184	124413289	124410069	124410382	124414398	124414527	228	124	2,4	4,4	4,2	3,11	5,8	9,5	11,7	17,3	13,4	30,10	0.252374	0.600048	0.347674	5.55512e-05
ENSMUSG00000020166	Cnot2	10	-	116549032	116549175	116527826	116527949	116581452	116581501	248	124	26,0	30,4	18,2	27,0	11,6	29,0	39,0	17,0	34,0	30,0	0.823529	1	0.176471	5.68795e-05
ENSMUSG00000031229	Atrx	X	-	105910573	105910643	105899880	105899993	105911469	105911654	193	124	65,60	95,54	49,46	72,61	104,58	106,77	67125	84,84	100,93	84104	0.469942	0.369729	-0.100213	5.7413e-05
ENSMUSG00000041264	Uspl1	5	+	149187707	149187876	149184559	149184806	149188344	149188473	248	124	8,6	3,2	2,0	14,3	5,5	83,11	56,8	83,5	64,4	82,14	0.5	0.814159	0.314159	5.99646e-05
ENSMUSG00000021557	Agtpbp1	13	-	59533944	59534094	59533171	59533239	59536248	59536373	248	124	4,16	3,6	10,12	3,22	4,20	0,26	0,14	2,11	0,27	2,12	0.136364	0.0217391	-0.114625	7.09606e-05
ENSMUSG00000040481	Bptf	11	-	107095001	107095190	107086711	107086897	107095715	107095925	248	124	31,10	37,10	23,8	45,8	42,14	15,3	60,3	49,3	59,5	24,5	0.640288	0.844898	0.20461	7.13286e-05
ENSMUSG00000021772	Nkiras1	14	+	18276695	18276730	18271263	18271323	18276825	18276968	158	124	44,34	23,16	33,27	52,69	23,18	55106	43,91	58,70	83,81	28,79	0.455767	0.32919	-0.126577	7.56982e-05
ENSMUSG00000041617	Ccdc74a	16	+	17650148	17650205	17649994	17650074	17650366	17650447	180	124	34,14	25,7	38,21	33,13	22,8	21,3	17,4	26,4	39,0	20,5	0.624354	0.841165	0.216811	7.58544e-05
ENSMUSG00000106893	Vmn1r261	6	-	3173596	3173670	3173295	3173389	3196933	3197163	197	124	3,10	0,5	1,6	2,3	4,11	0,1	1,0	0,1	4,0	6,0	0.152428	0.775882	0.623454	7.79532e-05
ENSMUSG00000027333	Smox	2	+	131520411	131521171	131520094	131520268	131522058	131522219	248	124	98,34	93,22	102,25	94,23	56,21	28,2	35,0	23,7	33,1	34,5	0.63925	0.836066	0.196816	7.89537e-05
ENSMUSG00000037697	Ddhd1	14	-	45622840	45622942	45620711	45620840	45629579	45629753	225	124	0,0	2,5	2,1	4,2	2,1	0,6	0,6	0,3	0,16	2,6	0.379786	0.028928	-0.350858	8.01195e-05
ENSMUSG00000040297	Suco	1	-	161845559	161845580	161845302	161845358	161847204	161847310	144	124	14,1	11,5	12,0	13,0	17,1	27,11	26,15	27,8	6,12	17,6	0.891799	0.630405	-0.261394	8.08898e-05
ENSMUSG00000011257	Pabpc4	4	+	123295749	123295836	123295201	123295273	123295929	123296057	210	124	53,11	64,16	79,13	52,9	71,11	62,6	78,5	81,4	92,12	95,4	0.758417	0.885993	0.127576	8.25312e-05
ENSMUSG00000041890	Git2	5	-	114753147	114753153	114752278	114752327	114753278	114753324	129	124	41,3	35,12	38,4	31,4	27,7	9,8	6,2	6,2	12,11	7,3	0.846416	0.596584	-0.249832	8.33793e-05
ENSMUSG00000051586	Mical3	6	-	121019695	121019779	121008994	121009181	121021182	121021353	207	124	18,37	14,41	20,33	6,39	9,34	31,32	22,32	39,32	24,33	15,46	0.179067	0.309592	0.130525	8.74014e-05
ENSMUSG00000014767	Tbp	17	+	15501311	15501357	15501153	15501202	15502964	15503128	169	124	13,61	14,36	10,49	34,60	9,60	45,66	40,69	24,58	30,80	48,64	0.180778	0.28934	0.108562	9.06143e-05
ENSMUSG00000020166	Cnot2	10	-	116549032	116549105	116527826	116527949	116581452	116581511	196	124	23,0	22,4	9,2	25,0	8,6	19,0	34,0	10,0	19,0	27,0	0.821005	1	0.178995	9.32911e-05
ENSMUSG00000019856	Fam184a	10	-	53634301	53634395	53633365	53633715	53635231	53635897	217	124	9,8	9,4	3,8	0,7	14,8	2,29	5,15	0,6	9,18	3,6	0.363636	0.127946	-0.23569	9.87315e-05
ENSMUSG00000052387	Trpm3	19	+	23008741	23008995	22983845	22984278	23009402	23009939	248	124	4,3	3,3	3,11	3,8	3,4	8,1	3,0	8,0	8,4	7,5	0.216216	0.62963	0.413413	0.000102561
ENSMUSG00000026490	Cdc42bpa	1	+	180024644	180024802	179999361	179999453	180031504	180031588	248	124	19,28	25,24	22,17	30,24	68,39	13,2	11,2	4,5	11,1	8,0	0.383178	0.701493	0.318315	0.000103241
ENSMUSG00000036501	Fam13b	18	-	34459356	34459422	34457663	34457874	34462060	34462208	189	124	3,5	2,6	7,3	0,0	1,6	3,18	3,26	0,12	2,13	1,27	0.298961	0.0579439	-0.241017	0.000108955
ENSMUSG00000020782	Llgl2	11	+	115854811	115854859	115854546	115854575	115855062	115855105	171	124	58,3	47,10	41,8	51,5	49,1	52,0	54,0	38,0	46,3	41,1	0.86854	0.976678	0.108137	0.000116486
ENSMUSG00000025812	Pard3	8	+	127677994	127678213	127603187	127603355	127707040	127707271	248	124	72,14	68,11	52,17	41,20	44,22	48,12	51,21	27,21	22,29	43,30	0.622472	0.458034	-0.164438	0.000119428
ENSMUSG00000027104	Atf2	2	-	73853794	73853891	73850863	73850982	73863168	73863290	220	124	42,10	33,8	28,6	40,11	27,10	46,30	39,25	48,25	45,20	54,32	0.680439	0.497647	-0.182792	0.000121654
ENSMUSG00000030309	Caprin2	6	-	148868988	148869645	148865829	148865952	148870612	148870656	248	124	20,2	31,3	17,1	28,0	38,0	25,10	42,4	23,2	36,8	31,10	0.917808	0.697778	-0.22003	0.000133767
ENSMUSG00000040621	Gemin8	X	+	166178533	166178642	166170494	166170550	166178791	166178830	232	124	1,14	0,7	0,9	2,13	0,6	9,9	3,16	7,19	13,19	4,14	0.0316865	0.199928	0.168242	0.000135594
ENSMUSG00000055720	Ubl7	9	+	57911716	57911825	57911031	57911059	57912637	57912850	232	124	28,3	27,6	27,7	41,7	23,2	35,14	22,6	18,9	31,18	15,10	0.757363	0.531529	-0.225834	0.000139236
ENSMUSG00000036202	Rif1	2	+	52116667	52116745	52116247	52116394	52116834	52116950	201	124	10,4	10,1	9,0	21,1	57,8	24,10	33,24	21,2	12,7	20,6	0.825022	0.580697	-0.244324	0.000146127
ENSMUSG00000026452	Syt2	1	+	134663789	134663998	134646680	134646835	134740834	134741038	248	124	3,4	0,1	3,5	7,7	0,3	0,32	2,20	3,21	5,18	2,22	0.245283	0.0504202	-0.194863	0.000147114
ENSMUSG00000022353	Mtss1	15	-	58947325	58947520	58945845	58946019	58951469	58951680	248	124	6,1	23,3	23,6	7,9	13,0	12,0	10,0	20,1	14,0	11,0	0.654545	0.971014	0.316469	0.000150918
ENSMUSG00000028487	Bnc2	4	-	84291259	84291325	84276244	84276447	84291692	84291868	189	124	0,16	1,29	2,11	0,15	0,29	3,21	5,14	0,6	3,21	8,13	0.0193026	0.14252	0.123217	0.000152055
ENSMUSG00000054400	Cklf	8	+	104262167	104262281	104261473	104261569	104263270	104263444	237	124	46,39	34,55	49,48	63,48	33,23	12,39	9,46	28,44	38,31	23,27	0.355954	0.235339	-0.120615	0.000157156
ENSMUSG00000023044	Csad	15	-	102188886	102188962	102188542	102188679	102204138	102204245	199	124	15,0	12,0	18,0	23,0	8,0	6,0	1,0	2,7	12,0	6,0	1	0.70618	-0.29382	0.000169054
ENSMUSG00000008489	Elavl2	4	-	91254140	91254179	91250768	91253567	91260760	91260986	162	124	1,16	8,14	7,14	2,5	3,30	20,14	12,24	5,4	11,20	13,13	0.169069	0.383687	0.214618	0.000171481
ENSMUSG00000094724	Rnaset2b	17	+	6985055	6985113	6984138	6984191	6988721	6988792	181	124	99,62	55,70	56100	40,57	39,37	14,55	29,37	30,71	45,52	44,79	0.377849	0.274044	-0.103805	0.000174045
ENSMUSG00000020212	Mdm1	10	+	118156833	118156863	118152174	118152274	118157194	118157370	153	124	1,6	7,10	0,7	1,3	2,10	2,15	0,20	0,14	0,17	0,19	0.198487	0.0187127	-0.179774	0.000176642
ENSMUSG00000061859	Patj	4	+	98667575	98667659	98652403	98652558	98674193	98674387	207	124	7,0	10,0	11,0	5,0	16,0	0,0	0,0	2,0	1,0	1,4	1	0.374622	-0.625378	0.000177211
ENSMUSG00000020151	Ptprr	10	+	116157066	116157181	116124961	116125470	116157880	116158073	238	124	19,39	12,19	13,25	21,41	8,8	7,4	11,13	11,4	13,8	7,3	0.223683	0.443763	0.22008	0.000183734
ENSMUSG00000034593	Myo5a	9	+	75196125	75196200	75193938	75194137	75197642	75197736	198	124	28,1	21,1	18,1	15,0	27,5	13,6	8,2	11,5	18,3	8,5	0.895099	0.633656	-0.261443	0.000184446
ENSMUSG00000034903	Cobll1	2	-	65132495	65132534	65126207	65126305	65133578	65133807	162	124	3,6	3,11	4,6	5,10	3,10	0,6	0,7	0,8	0,2	0,12	0.242661	0	-0.242661	0.000193563
ENSMUSG00000027333	Smox	2	+	131521054	131521171	131520094	131520268	131522058	131522219	240	124	75,34	66,22	65,25	71,23	43,21	21,2	26,0	11,7	22,1	27,5	0.56946	0.786578	0.217118	0.000219162
ENSMUSG00000021180	Rps6ka5	12	-	100558448	100558640	100554273	100554433	100570828	100570999	248	124	11,3	10,0	7,0	8,0	10,1	10,4	2,9	2,2	6,1	2,0	0.851852	0.407407	-0.444444	0.000225478
ENSMUSG00000029207	Apbb2	5	-	66392272	66392335	66391771	66391857	66400075	66400281	186	124	5,11	5,7	1,10	1,6	12,7	6,1	11,1	0,1	10,6	3,1	0.280702	0.666667	0.385965	0.000248524
ENSMUSG00000027620	Rbm39	2	-	156178879	156178952	156177632	156177906	156179176	156179240	196	124	42,1	19,8	39,0	31,3	14,1	74,3	39,1	50,0	78,0	73,0	0.875877	0.980262	0.104385	0.000254122
ENSMUSG00000026527	Rgs7	1	-	175076823	175076877	175066616	175066694	175078188	175078278	177	124	0,0	0,0	0,0	4,0	0,0	0,2	0,8	0,1	0,3	0,1	1	0	-1	0.000257998
ENSMUSG00000029127	Zbtb49	5	-	38213307	38214383	38210617	38210664	38216446	38216613	248	124	6,14	7,8	15,14	14,5	7,11	4,8	4,38	13,24	12,21	7,24	0.320261	0.148148	-0.172113	0.000270422
ENSMUSG00000035614	Togaram1	12	+	64990940	64991090	64986392	64986490	64992544	64992640	248	124	38,25	29,29	31,27	28,19	42,13	39,29	46,56	23,34	32,29	28,55	0.426396	0.292683	-0.133713	0.000271001
ENSMUSG00000024283	Wac	18	+	7910515	7910824	7905931	7906044	7916051	7916297	248	124	16,1	15,2	18,1	13,2	21,2	23,11	30,8	38,17	39,10	35,14	0.838384	0.578947	-0.259436	0.000271792
ENSMUSG00000040938	Slc16a11	11	+	70215283	70216051	70214954	70215098	70216136	70216417	248	124	4,3	12,0	13,4	14,4	6,3	7,5	8,10	5,3	8,11	2,6	0.636364	0.3	-0.336364	0.00027256
ENSMUSG00000023994	Nfya	17	-	48398984	48399065	48395649	48395796	48400437	48400580	204	124	10,24	20,12	11,22	22,29	16,17	5,6	24,8	14,13	30,13	24,16	0.315878	0.512877	0.197	0.000284547
ENSMUSG00000032827	Ppp1r9a	6	+	5083040	5083106	5077479	5077615	5100431	5100587	189	124	9,4	3,7	6,5	5,1	4,5	22,6	5,2	15,2	4,0	15,0	0.446043	0.800085	0.354041	0.000286162
ENSMUSG00000055762	Eef1d	15	-	75897225	75897282	75896819	75896919	75901131	75901252	180	124	15,32	25,16	22,40	20,20	25,17	13,12	25,8	23,11	44,28	31,19	0.370946	0.54569	0.174744	0.000289815
ENSMUSG00000061207	Stk19	17	-	34824581	34824661	34824223	34824324	34824750	34824848	203	124	9,6	17,3	3,12	20,3	12,0	30,6	30,2	32,2	43,3	39,7	0.608234	0.841629	0.233395	0.000298762
ENSMUSG00000024044	Epb41l3	17	+	69287611	69287728	69287256	69287337	69288850	69289985	240	124	77,22	96,23	88,32	84,32	88,31	39,4	58,6	52,10	65,11	65,16	0.615085	0.75412	0.139035	0.000325129
ENSMUSG00000001036	Epn2	11	-	61534577	61534613	61533570	61533681	61535270	61535383	159	124	23,47	40,45	44,41	30,29	21,22	29,18	24,21	38,24	32,15	29,18	0.401081	0.552533	0.151452	0.000326243
ENSMUSG00000003423	Pih1d1	7	+	45154810	45154905	45154313	45154420	45156305	45156399	218	124	0,18	0,10	0,12	0,20	0,6	1,8	0,6	2,3	4,6	0,4	0	0.128516	0.128516	0.000336067
ENSMUSG00000026565	Pou2f1	1	-	165883046	165883118	165880129	165880475	165891809	165891915	195	124	46,25	41,43	47,41	34,21	34,25	24,47	38,48	31,34	52,52	27,43	0.453169	0.328083	-0.125086	0.000347377
ENSMUSG00000024731	Ms4a10	19	-	10968121	10968241	10967067	10967124	10968591	10968787	243	124	11,3	12,4	21,3	5,8	17,5	30,5	37,3	44,3	20,2	18,1	0.594206	0.844501	0.250295	0.000348579
ENSMUSG00000026987	Baz2b	2	-	59983781	59983970	59978674	59978707	60001505	60001556	248	124	33,28	23,41	17,21	21,27	29,37	14,27	8,36	15,49	18,39	31,52	0.285383	0.174797	-0.110586	0.000350028
ENSMUSG00000020083	Fam241b	10	-	62110235	62110314	62109883	62110012	62134488	62134706	202	124	17,24	15,33	8,32	15,24	15,29	28,16	26,25	25,20	27,31	20,37	0.232309	0.374838	0.142529	0.00035524
ENSMUSG00000002396	Ocel1	8	+	71372467	71372633	71371338	71371985	71372748	71372802	248	124	4,11	9,3	8,5	6,7	9,2	6,3	12,4	21,0	21,2	8,4	0.391304	0.723404	0.3321	0.000357744
ENSMUSG00000018865	Sult4a1	15	-	84078768	84078897	84077144	84077582	84080186	84080325	248	124	2,6	0,4	0,3	1,4	2,8	1,0	6,2	10,6	3,5	2,1	0.0909091	0.44	0.349091	0.000363425
ENSMUSG00000030279	C2cd5	6	-	143019327	143019429	143017882	143018073	143020323	143020374	225	124	4,3	12,12	3,7	3,0	10,5	3,4	13,2	16,3	12,0	26,6	0.395101	0.720033	0.324932	0.000366211
ENSMUSG00000025330	Padi4	4	-	140746211	140746398	140744430	140745163	140747426	140747553	248	124	0,0	0,2	0,1	2,0	0,2	7,0	6,0	9,0	3,1	2,0	0.166667	0.931034	0.764368	0.000366569
ENSMUSG00000029477	Morn3	5	-	123037675	123037860	123037304	123037360	123039256	123039416	248	124	8,3	5,0	3,4	12,3	2,6	6,0	14,1	14,0	17,4	12,0	0.483871	0.863014	0.379143	0.000368897
ENSMUSG00000038215	Cep44	8	-	56550062	56550121	56547387	56547524	56550687	56550799	182	124	5,0	5,1	5,1	10,5	7,0	1,0	1,7	0,0	6,3	1,6	0.756963	0.277061	-0.479902	0.000376662
ENSMUSG00000056608	Chd9	8	+	90993348	90993443	90987190	90987309	90996745	90996965	218	124	5,8	6,3	3,9	7,7	1,2	29,6	25,12	23,9	14,11	26,9	0.301436	0.586087	0.284651	0.000377116
ENSMUSG00000042207	Kdm5b	1	+	134637285	134637498	134635651	134635797	134640651	134640969	248	124	3,1	1,0	0,1	2,10	0,0	2,0	1,0	3,0	5,0	0,0	0.2	1	0.8	0.000390493
ENSMUSG00000023963	Cyp39a1	17	+	43682947	43683097	43680123	43680298	43685185	43685276	248	124	0,4	0,1	0,0	0,2	0,3	3,1	0,2	7,2	6,3	2,1	0	0.5	0.5	0.000390825
ENSMUSG00000065954	Tacc1	8	-	25181822	25182930	25177933	25177994	25200090	25200206	248	124	34,4	37,2	15,9	22,4	27,4	22,16	16,5	13,5	19,8	20,9	0.745856	0.511364	-0.234493	0.000404533
ENSMUSG00000068747	Sort1	3	+	108355471	108355570	108354132	108354241	108356230	108356337	222	124	13,12	13,13	10,15	7,13	25,7	0,5	1,2	0,6	1,5	3,6	0.387643	0.104237	-0.283406	0.000415191
ENSMUSG00000019178	Styxl1	5	-	135756998	135757144	135755406	135755504	135759128	135759274	248	124	17,8	7,17	7,5	10,5	10,9	14,3	7,1	1,0	18,5	6,1	0.366906	0.69697	0.330063	0.000421258
ENSMUSG00000058486	Wdr91	6	-	34909713	34909827	34909460	34909540	34910696	34910842	237	124	0,2	1,11	0,12	0,15	0,5	0,6	3,13	7,7	2,17	5,3	0.0114932	0.162029	0.150536	0.000428986
ENSMUSG00000022197	Pdzd2	15	-	12501060	12501150	12496882	12497007	12502166	12502604	213	124	6,5	4,2	0,0	6,4	0,1	0,5	1,2	0,2	0,6	0,2	0.437004	0.0331108	-0.403894	0.000431408
ENSMUSG00000008200	Fnbp4	2	+	90767852	90767955	90767407	90767541	90768515	90768700	226	124	0,5	0,2	0,2	0,6	0,7	2,0	1,0	0,0	0,0	0,0	0	1	1	0.000434783
ENSMUSG00000028032	Papss1	3	+	131567501	131567678	131564895	131564983	131579310	131579425	248	124	9,5	23,2	5,9	14,5	14,5	6,12	3,18	6,1	9,2	8,8	0.555556	0.280702	-0.274854	0.000435097
ENSMUSG00000052430	Bmpr1b	3	-	142105741	142105792	142103402	142103976	142108254	142108543	174	124	39,8	26,5	28,2	26,7	38,5	19,3	42,16	22,7	24,20	21,10	0.805595	0.619613	-0.185982	0.000435612
ENSMUSG00000018830	Myh11	16	-	14198049	14198088	14194899	14195184	14200694	14200867	162	124	25,42	14,42	39,45	28,57	21,45	5,21	5,18	7,26	7,37	8,25	0.296182	0.161682	-0.1345	0.000435975
ENSMUSG00000025875	Tspan17	13	+	54796629	54799181	54794278	54794441	54800753	54800928	248	124	11,8	16,2	18,4	18,10	24,4	14,1	14,0	19,2	20,2	12,0	0.608392	0.88764	0.279249	0.000450108
ENSMUSG00000031355	Arhgap6	X	+	168949566	168949702	168944417	168945032	168957969	168958424	248	124	33,15	21,0	35,4	32,5	18,4	63,6	52,2	27,3	41,0	43,3	0.712821	0.889764	0.176943	0.00045637
ENSMUSG00000032537	Ephb1	9	-	102267851	102267937	102267437	102267567	102268816	102268936	209	124	37,3	22,0	38,6	50,0	18,0	8,2	7,3	16,7	14,1	2,0	0.915805	0.682036	-0.233769	0.000479887
ENSMUSG00000030766	Arhgap17	7	-	123283776	123283825	123279384	123280116	123286497	123287013	172	124	8,8	2,20	7,14	2,17	0,16	8,24	27,15	17,23	21,36	20,39	0.154431	0.328584	0.174153	0.000485567
ENSMUSG00000024317	Rnf138	18	+	21024408	21024516	21020887	21020999	21026085	21027535	231	124	55,32	59,13	71,16	44,18	60,17	94,36	67,50	84,55	74,51	93,34	0.617734	0.494588	-0.123146	0.000503189
ENSMUSG00000053856	Dnajc5g	5	+	31109494	31109708	31108886	31109002	31110177	31110319	248	124	13,2	15,6	27,7	25,7	15,6	4,5	10,9	5,5	12,0	3,13	0.629139	0.346939	-0.2822	0.000510446
ENSMUSG00000033904	Ccp110	7	+	118732886	118732972	118732393	118732453	118735267	118737024	209	124	85,20	78,20	59,24	39,12	90,22	33,22	40,18	28,17	34,20	35,11	0.679999	0.534049	-0.145949	0.000517938
ENSMUSG00000001036	Epn2	11	-	61565821	61565894	61546748	61546911	61579566	61579662	196	124	3,31	4,5	5,31	9,39	4,5	7,8	7,13	11,28	18,19	5,10	0.124718	0.280226	0.155508	0.00052083
ENSMUSG00000037369	Kdm6a	X	+	18246974	18247109	18246196	18246416	18247566	18247722	248	124	11,0	3,0	5,0	2,0	2,1	1,0	3,2	3,5	2,2	2,2	0.92	0.333333	-0.586667	0.000521225
ENSMUSG00000052712	BC004004	17	+	29282059	29282267	29268829	29269002	29294006	29294161	248	124	10,0	18,0	9,0	8,2	11,0	5,1	2,0	2,0	10,6	4,3	0.933333	0.534884	-0.39845	0.000521655
ENSMUSG00000069755	Zfp125	12	-	20915747	20915791	20914758	20914841	20920841	20921262	167	124	29,0	11,0	25,5	16,0	7,1	4,2	7,1	9,4	8,7	11,1	0.915897	0.658766	-0.257131	0.000532157
ENSMUSG00000061080	Lsamp	16	+	41976563	41976696	41972873	41973828	41982813	41982898	248	124	3,0	6,0	3,4	4,5	4,0	0,2	4,1	0,6	0,5	0,4	0.526316	0.1	-0.426316	0.000544469
ENSMUSG00000013973	Dedd	1	+	171331252	171331285	171329568	171329692	171338251	171338640	156	124	49,10	37,6	56,9	64,4	24,4	40,16	28,4	32,10	50,24	16,1	0.847095	0.705802	-0.141293	0.000563532
ENSMUSG00000039917	Rhbdd2	5	+	135635103	135635223	135632653	135632918	135635994	135636402	243	124	5,24	0,17	7,37	0,30	2,30	6,14	0,10	5,20	3,10	8,6	0.0492203	0.157615	0.108395	0.000569543
ENSMUSG00000032594	Ip6k1	9	+	108045245	108045313	108044724	108044900	108045462	108046143	191	124	0,0	5,4	4,1	2,4	2,4	8,0	11,3	5,2	10,0	10,1	0.393651	0.826416	0.432765	0.000570067
ENSMUSG00000024613	Tcof1	18	-	60827339	60827447	60822803	60822990	60828364	60828559	231	124	13,13	9,3	16,5	14,5	6,2	21,2	21,2	6,1	13,2	10,1	0.526501	0.826511	0.300011	0.000583107
ENSMUSG00000058835	Abi1	2	-	22950183	22950270	22946575	22946761	22953434	22953611	210	124	26,3	35,2	18,3	20,3	25,2	35,0	50,0	24,0	45,0	35,2	0.849221	0.982394	0.133173	0.000588288
ENSMUSG00000025060	Slk	19	+	47627647	47627740	47625304	47625484	47635468	47635598	216	124	3,16	3,7	2,9	0,8	6,13	0,15	0,10	0,5	0,9	1,21	0.131675	0.00947722	-0.122198	0.000597296
ENSMUSG00000029141	Slc4a1ap	5	+	31543669	31543913	31540385	31540497	31548610	31548681	248	124	79,14	92,14	67,8	72,11	83,17	74,1	76,7	60,4	75,5	58,7	0.754319	0.877238	0.122919	0.000602961
ENSMUSG00000000739	Sult5a1	8	-	123148050	123148145	123145341	123145522	123148309	123148436	218	124	118,38	150,54	169,47	130,51	144,32	73,13	69,13	86,12	85,26	96,14	0.645606	0.748907	0.103301	0.000608341
ENSMUSG00000026398	Nr5a2	1	-	136842678	136842825	136820646	136821169	136843318	136843490	248	124	23,2	15,3	27,1	49,5	22,0	29,8	23,8	32,13	51,6	15,5	0.860759	0.652174	-0.208586	0.000638043
ENSMUSG00000026924	Sec16a	2	-	26413678	26413738	26412835	26412913	26414370	26414445	183	124	23,18	28,18	17,18	33,9	22,11	6,8	7,8	3,5	7,19	3,2	0.529694	0.295509	-0.234185	0.000645641
ENSMUSG00000031355	Arhgap6	X	+	168948092	168948193	168944455	168945032	168949566	168949702	224	124	18,23	16,14	9,29	15,19	11,16	11,60	15,44	9,25	20,37	11,36	0.274407	0.153167	-0.12124	0.000647395
ENSMUSG00000072501	Phf20l1	15	+	66597676	66597754	66597358	66597447	66604026	66604240	201	124	22,10	16,10	14,22	15,9	15,15	16,3	20,8	27,4	19,18	29,5	0.433899	0.643117	0.209218	0.000650721
ENSMUSG00000020077	Srgn	10	-	62525027	62525119	62508093	62508287	62534079	62534311	215	124	7,3	2,2	13,1	9,3	4,0	10,0	13,0	7,0	19,0	1,0	0.691633	1	0.308367	0.00066649
ENSMUSG00000020069	Hnrnph3	10	-	63018759	63018898	63018040	63018225	63019392	63019527	248	124	36,4	37,3	38,5	65,0	56,3	25,2	38,2	18,4	20,5	13,11	0.885496	0.703704	-0.181792	0.000679199
ENSMUSG00000025484	Bet1l	7	-	140855805	140855930	140855073	140855165	140856220	140856349	248	124	0,25	1,16	5,16	6,27	3,20	11,29	16,17	4,28	9,17	5,15	0.0672646	0.175097	0.107833	0.000692982
ENSMUSG00000034813	Grip1	10	+	119924480	119925213	119917403	119920021	119926249	119926359	248	124	4,8	5,8	9,5	3,7	1,6	3,15	0,8	0,5	0,7	0,1	0.244444	0.04	-0.204444	0.00070312
ENSMUSG00000057531	Dtnbp1	13	-	44999519	44999714	44993684	44993738	45001916	45002052	248	124	0,0	1,0	0,1	3,0	4,1	1,4	2,4	1,5	0,6	0,2	0.666667	0.0869565	-0.57971	0.000710107
ENSMUSG00000074217	Misp3	8	-	84010710	84010772	84010221	84010492	84011140	84012158	185	124	29,6	45,7	53,19	61,9	52,3	73,0	51,4	75,19	92,6	89,1	0.785224	0.894627	0.109403	0.000710137
ENSMUSG00000027333	Smox	2	+	131520921	131521171	131520094	131520268	131522058	131522219	248	124	78,34	67,22	70,25	74,23	42,21	22,2	25,0	9,7	22,1	26,5	0.569707	0.776119	0.206412	0.000711104
ENSMUSG00000021809	Nudt13	14	+	20310621	20310733	20309671	20309797	20311470	20311625	235	124	3,0	2,0	0,0	4,0	2,0	0,0	0,1	0,0	0,1	0,2	1	0	-1	0.000732601
ENSMUSG00000037519	Ppfia1	7	-	144479026	144479097	144476757	144477989	144481084	144481250	194	124	54,17	39,39	51,20	64,22	77,30	16,4	33,11	22,6	38,2	22,4	0.587316	0.756168	0.168852	0.000737353
ENSMUSG00000041229	Phf8	X	+	151572365	151572668	151570341	151570431	151573412	151573516	248	124	34,3	17,1	15,1	12,4	16,0	44,0	31,0	27,0	31,1	40,0	0.839286	0.988571	0.149286	0.000740222
ENSMUSG00000020661	Dnmt3a	12	+	3882797	3882874	3879393	3880189	3884674	3884793	200	124	19,0	19,5	12,1	25,3	17,0	6,3	11,4	9,8	11,5	21,3	0.863719	0.609905	-0.253814	0.000764826
ENSMUSG00000032537	Ephb1	9	-	102267707	102267937	102267437	102267567	102268816	102268936	248	124	43,3	23,0	47,6	63,0	26,0	10,2	11,3	18,7	20,1	4,0	0.918182	0.707865	-0.210317	0.000786623
ENSMUSG00000025195	Dnmbp	19	-	43882461	43882476	43880155	43880418	43882822	43883929	138	124	13,4	0,1	6,1	3,1	6,1	2,0	0,1	0,4	1,5	0,0	0.758741	0.212329	-0.546412	0.000807605
ENSMUSG00000031376	Atp2b3	X	+	73523867	73523941	73513753	73514744	73524857	73525215	197	124	5,0	4,0	4,1	16,0	3,0	1,1	0,0	1,0	1,4	1,0	0.952701	0.334909	-0.617792	0.000808649
ENSMUSG00000026289	Atg16l1	1	+	87774812	87774869	87774144	87774231	87775756	87775859	180	124	4,41	13,44	7,38	3,30	4,31	18,23	9,26	13,17	10,34	2,33	0.103993	0.212189	0.108196	0.000836683
ENSMUSG00000058589	Anks1b	10	+	90899157	90899270	90892197	90892307	90988866	90989307	236	124	39,9	60,19	59,10	68,15	52,18	32,30	39,21	52,19	75,13	30,22	0.672913	0.532911	-0.140002	0.000883733
ENSMUSG00000034593	Myo5a	9	+	75192383	75192464	75189899	75190000	75193938	75194137	204	124	5,4	7,3	1,5	2,5	3,0	1,8	3,10	1,11	2,12	2,3	0.391579	0.110583	-0.280996	0.000892106
ENSMUSG00000028878	Fam76a	4	-	132910691	132910778	132903897	132904033	132913668	132913826	210	124	3,1	0,3	5,5	4,3	1,2	1,1	5,2	13,2	8,0	11,1	0.35413	0.789015	0.434885	0.000897006
ENSMUSG00000042079	Hnrnpf	6	+	117907148	117907208	117906789	117906839	117917469	117917598	183	124	5,0	0,1	10,0	4,0	0,3	3,2	2,4	2,8	4,6	1,1	0.762953	0.279122	-0.483831	0.000908527
ENSMUSG00000041225	Arhgap12	18	-	6057516	6057591	6052861	6052923	6061846	6061972	198	124	22,6	35,7	29,15	30,2	54,14	39,16	34,14	40,26	46,20	29,21	0.707573	0.548285	-0.159287	0.000923671
ENSMUSG00000036339	Tmem260	14	+	48455080	48455310	48451905	48452057	48472323	48472501	248	124	2,4	7,0	4,2	4,0	5,1	1,1	1,0	1,7	3,5	1,4	0.611111	0.170732	-0.440379	0.000930355
ENSMUSG00000058586	Serhl	15	+	83102624	83102684	83102298	83102340	83102933	83103008	183	124	8,2	14,3	14,7	6,3	8,3	9,0	9,0	7,0	19,0	6,2	0.653044	0.944258	0.291214	0.000962427
ENSMUSG00000000731	Aire	10	-	78035656	78035833	78034585	78034707	78036684	78036784	248	124	9,12	15,12	13,14	12,9	1,9	6,0	4,1	6,4	15,4	6,3	0.308642	0.606557	0.297915	0.000969213
ENSMUSG00000029767	Calu	6	+	29361559	29361753	29361293	29361487	29366039	29366206	248	124	6,17	7,25	2,22	4,21	2,19	17,18	9,26	8,16	13,20	5,19	0.0917031	0.208	0.116297	0.000987592
ENSMUSG00000035953	Pip4p1	14	-	50929201	50929307	50929005	50929058	50929583	50929690	229	124	14,3	36,2	17,3	26,4	16,3	73,2	57,0	77,3	101,5	74,4	0.797357	0.936608	0.139251	0.00103676
ENSMUSG00000020594	Pum2	12	+	8733272	8733509	8728855	8729149	8743760	8744028	248	124	22,7	12,12	7,12	16,4	33,21	7,18	40,28	5,15	17,17	16,32	0.445545	0.278689	-0.166856	0.00104163
ENSMUSG00000028329	Xpa	4	-	46180206	46180398	46175221	46175415	46183117	46183235	248	124	12,44	10,41	16,41	10,35	6,24	11,10	0,12	8,15	18,20	10,14	0.127358	0.248677	0.121319	0.00109021
ENSMUSG00000020151	Ptprr	10	+	116157066	116157159	116125014	116125470	116157805	116158073	216	124	15,1	9,0	12,0	20,0	8,0	8,1	11,3	7,2	12,5	5,0	0.973503	0.691749	-0.281755	0.00111637
ENSMUSG00000061080	Lsamp	16	+	41976563	41976696	41972873	41973828	41982745	41982898	248	124	4,1	8,4	4,1	6,4	4,0	0,6	6,2	0,3	0,4	0,1	0.565217	0.157895	-0.407323	0.00115306
ENSMUSG00000035121	Neil2	14	-	63182981	63183053	63182635	63182734	63183420	63183564	195	124	0,8	0,16	2,12	2,30	1,11	3,5	2,3	8,14	0,2	0,10	0.0396546	0.195584	0.155929	0.00115557
ENSMUSG00000071054	Safb	17	+	56598643	56599220	56597787	56597815	56599622	56599672	248	124	7,0	10,0	14,0	8,0	3,0	5,0	6,0	7,2	5,3	12,5	1	0.636364	-0.363636	0.00116519
ENSMUSG00000034908	Sidt2	9	-	45946505	45946568	45945665	45945784	45946744	45946816	186	124	0,5	0,11	0,10	0,9	0,10	0,10	4,7	6,7	2,16	0,11	0	0.135593	0.135593	0.00119653
ENSMUSG00000049327	Kmt5a	5	+	124445968	124446084	124439929	124440015	124447213	124447370	239	124	0,3	1,3	5,1	2,2	1,0	0,12	0,9	6,12	0,11	0,4	0.341598	0.0609037	-0.280694	0.00121566
ENSMUSG00000020723	Cacng4	11	-	107732554	107732733	107726538	107726692	107734833	107735129	248	124	7,15	3,3	6,10	12,14	6,9	9,5	12,1	5,2	4,3	0,1	0.25	0.555556	0.305556	0.00123182
ENSMUSG00000022330	Osr2	15	+	35300188	35300955	35296097	35296467	35301911	35302011	248	124	8,1	15,1	8,2	4,0	5,0	0,0	0,0	0,2	3,0	1,4	0.833333	0.25	-0.583333	0.00125947
ENSMUSG00000031644	Nek1	8	+	61050027	61050159	61049783	61049947	61054519	61054622	248	124	53,11	26,15	89,10	63,15	48,11	29,1	62,2	47,9	35,8	53,2	0.692308	0.837037	0.144729	0.00126608
ENSMUSG00000022684	Bfar	16	+	13687390	13687595	13685061	13685398	13692432	13692577	248	124	17,10	19,2	18,4	17,1	17,0	42,3	52,2	24,3	36,2	56,1	0.721311	0.905172	0.183861	0.00127777
ENSMUSG00000106864	Gtf3c2	5	-	31173382	31173511	31172781	31173061	31173767	31174089	248	124	7,7	7,8	10,10	5,8	10,4	2,2	0,3	0,9	0,5	2,3	0.345133	0.0833333	-0.261799	0.00128701
ENSMUSG00000020151	Ptprr	10	+	116157066	116157207	116125232	116125470	116157805	116158073	248	124	15,1	12,0	13,0	20,0	8,0	7,1	11,3	11,2	13,5	7,0	0.971429	0.690141	-0.281288	0.0012944
ENSMUSG00000031731	Ap1g1	8	+	109830612	109830621	109829598	109829675	109832716	109832812	132	124	0,0	0,3	0,1	3,0	6,0	0,2	0,1	1,4	0,4	0,2	0.678832	0.0673913	-0.611441	0.0013391
ENSMUSG00000037443	Cep85	4	-	134164627	134164757	134156096	134156371	134167288	134167441	248	124	18,7	35,2	35,2	33,3	14,0	20,5	10,1	15,3	13,6	20,11	0.828221	0.6	-0.228221	0.00138157
ENSMUSG00000061080	Lsamp	16	+	41976412	41976488	41972718	41973828	41981769	41982898	199	124	8,18	9,15	8,9	7,18	11,15	2,22	6,10	0,10	2,8	0,8	0.263218	0.0970114	-0.166206	0.00140053
ENSMUSG00000040990	Sh3kbp1	X	+	159961764	159961893	159958212	159958322	159966213	159966482	248	124	31,3	24,3	33,1	33,0	51,2	26,4	42,9	29,10	57,5	28,4	0.905263	0.739837	-0.165426	0.00141084
ENSMUSG00000020843	Timm22	11	+	76409641	76409838	76407142	76407442	76411126	76411199	248	124	12,13	13,5	6,4	19,8	17,1	27,1	17,4	36,4	29,7	23,6	0.51938	0.75	0.23062	0.00141169
ENSMUSG00000039367	Sec24c	14	+	20675730	20675859	20674341	20674388	20675957	20676157	248	124	1,5	2,2	0,5	0,11	0,2	0,1	2,3	2,2	4,1	2,0	0.0566038	0.416667	0.360063	0.00145203
ENSMUSG00000063142	Kcnma1	14	-	23449199	23449211	23441992	23442079	23451598	23451667	135	124	7,0	9,1	8,0	10,2	2,0	6,1	1,3	0,4	1,0	3,1	0.916821	0.528887	-0.387934	0.00149941
ENSMUSG00000101391	Olfr1217	2	-	89027293	89027523	89021410	89025093	89029872	89029951	248	124	2,4	0,0	1,6	2,0	2,0	0,0	5,0	0,0	0,0	6,0	0.259259	1	0.740741	0.00155405
ENSMUSG00000038872	Zfhx3	8	+	109074510	109074589	109054787	109054856	109074973	109075221	202	124	0,6	0,5	6,8	2,26	0,4	4,3	5,12	8,2	6,10	1,7	0.0910927	0.302316	0.211223	0.00158702
ENSMUSG00000068149	Tex13c3	X	-	19391003	19391055	19347129	19347509	19425129	19425293	175	124	14,1	14,0	10,0	8,2	13,2	3,4	5,2	5,5	13,3	3,0	0.893175	0.594773	-0.298402	0.00159937
ENSMUSG00000028556	Dock7	4	-	98993646	98993736	98992368	98992458	99001032	99001202	213	124	9,21	6,28	7,24	3,24	5,50	15,10	23,37	3,12	8,44	12,30	0.106192	0.210737	0.104546	0.00160033
ENSMUSG00000024044	Epb41l3	17	+	69282560	69283280	69281032	69281107	69283884	69284007	248	124	0,1	0,2	1,0	0,3	1,1	0,0	10,2	0,0	3,0	2,0	0.125	0.789474	0.664474	0.00161623
ENSMUSG00000027287	Snap23	2	+	120569282	120569382	120567722	120567806	120584268	120584365	223	124	2,12	2,9	2,2	2,16	3,5	0,11	1,10	0,17	0,11	0,8	0.122047	0.00966108	-0.112386	0.00167361
ENSMUSG00000029992	Gfpt1	6	+	87053201	87053260	87050920	87051028	87053750	87053858	182	124	2,9	1,7	3,9	2,12	2,3	11,4	0,4	7,5	2,2	1,4	0.14554	0.429561	0.284021	0.00173716
ENSMUSG00000018999	Slc35b4	6	-	34172627	34172755	34170460	34170574	34176777	34177082	248	124	8,11	8,9	15,21	10,10	1,6	17,5	17,12	18,7	20,8	6,12	0.269231	0.46988	0.200649	0.00176958
ENSMUSG00000056211	R3hdm1	1	+	128184399	128184654	128181985	128182212	128186757	128188856	248	124	3,0	8,0	16,0	8,0	2,1	3,4	2,2	5,2	1,0	6,0	0.948718	0.515152	-0.433566	0.00182286
ENSMUSG00000041229	Phf8	X	+	151638074	151638143	151636543	151636637	151702048	151702194	192	124	7,1	2,0	1,1	2,0	0,0	0,3	2,1	0,2	0,4	1,1	0.794872	0.149758	-0.645113	0.00183814
ENSMUSG00000027677	Ttc14	3	+	33803449	33803605	33803074	33803204	33803999	33804071	248	124	24,5	16,0	18,5	25,0	15,3	15,18	21,3	30,2	19,8	21,10	0.790323	0.56383	-0.226493	0.00184069
ENSMUSG00000020459	Mtif2	11	+	29526692	29526843	29526407	29526487	29529928	29530154	248	124	29,0	26,0	15,1	15,0	20,0	14,4	33,5	19,2	45,2	33,4	0.981308	0.808989	-0.17232	0.00186913
ENSMUSG00000022197	Pdzd2	15	-	12500945	12501150	12496884	12497007	12502166	12502604	248	124	6,5	5,2	0,0	5,4	0,1	0,5	2,2	0,2	0,6	0,2	0.4	0.0555556	-0.344444	0.00186947
ENSMUSG00000061533	Cep128	12	-	91191530	91191642	91188494	91188793	91195163	91195321	235	124	10,1	1,0	1,0	7,0	5,0	10,16	7,1	12,1	8,7	17,3	0.926814	0.504369	-0.422445	0.00191068
ENSMUSG00000039108	Lsm14b	2	+	180031793	180031871	180031360	180031528	180032060	180032222	201	124	0,16	1,22	2,12	2,12	0,10	4,19	7,13	4,22	1,21	13,23	0.0410814	0.154375	0.113293	0.00192467
ENSMUSG00000102976	Zc3h11a	1	-	133657388	133657416	133655344	133655398	133661255	133661378	151	124	0,3	0,0	4,5	0,7	0,1	0,36	0,26	0,35	0,19	2,30	0.17033	0.0111241	-0.159206	0.00192903
ENSMUSG00000028487	Bnc2	4	-	84291263	84291325	84277905	84277939	84291692	84291868	185	124	0,10	1,7	1,1	0,1	0,7	0,4	4,1	0,1	1,0	2,0	0.0490312	0.438827	0.389796	0.00195636
ENSMUSG00000046351	Zfp322a	13	-	23362579	23362654	23357031	23357713	23362802	23362875	198	124	31,11	12,4	4,4	15,7	5,2	30,3	35,6	42,5	19,9	35,2	0.599769	0.801317	0.201548	0.00197214
ENSMUSG00000028107	Tars2	3	-	95725794	95725944	95724714	95725244	95739658	95739997	248	124	78,40	66,19	75,40	115,33	45,17	22,13	21,30	28,16	59,23	28,21	0.559823	0.434066	-0.125757	0.00200353
ENSMUSG00000023460	Rab12	17	-	66504988	66505178	66500348	66500448	66506032	66506093	248	124	1,8	2,1	0,0	1,1	2,2	5,0	4,6	3,0	7,0	8,1	0.2	0.658537	0.458537	0.00201424
ENSMUSG00000031774	Fam192a	8	-	94591172	94591288	94589310	94589407	94597050	94597108	239	124	6,8	8,4	6,7	6,14	4,6	4,1	15,1	3,6	17,10	10,3	0.285254	0.547634	0.26238	0.00203695
ENSMUSG00000004317	Clcn5	X	-	7318383	7318488	7316658	7316823	7319105	7319170	228	124	5,0	7,0	22,0	7,1	9,0	11,0	16,0	9,4	7,6	12,4	0.96453	0.681183	-0.283348	0.00204234
ENSMUSG00000028487	Bnc2	4	-	84291259	84291325	84277905	84277939	84291692	84291868	189	124	0,10	1,7	2,1	0,1	0,7	0,4	4,1	1,1	1,0	2,0	0.0703746	0.466604	0.396229	0.0020541
ENSMUSG00000040174	Alkbh3	2	-	94001424	94001513	93996182	93996392	94003052	94003156	212	124	69,6	54,6	55,10	47,8	47,9	20,8	40,11	37,9	28,12	43,10	0.803124	0.662764	-0.14036	0.0020699
ENSMUSG00000040728	Esrp1	4	-	11344111	11344262	11338721	11338831	11353294	11353463	248	124	42,23	66,12	50,20	51,19	51,19	31,16	16,18	13,17	39,20	21,7	0.58296	0.434783	-0.148177	0.00207862
ENSMUSG00000039419	Cntnap2	6	+	47311871	47311961	47303827	47304032	47313232	47313547	213	124	1,0	0,1	8,1	4,2	4,2	8,9	2,5	1,7	2,11	4,2	0.622563	0.225455	-0.397109	0.00213141
ENSMUSG00000043659	Npsr1	9	+	24179030	24179082	24174826	24175308	24181211	24182053	175	124	3,7	3,17	0,9	1,6	3,18	5,13	11,7	6,18	10,22	11,15	0.110566	0.288888	0.178321	0.00216138
ENSMUSG00000032998	Foxj3	4	+	119540539	119540741	119539778	119539845	119560602	119560663	248	124	0,6	0,10	0,14	0,2	0,4	7,9	0,5	2,5	2,7	0,14	0	0.120879	0.120879	0.00218496
ENSMUSG00000040594	Ranbp17	11	-	33337854	33337914	33329470	33329544	33441802	33441938	183	124	0,3	0,1	1,3	0,0	0,1	5,0	4,0	0,2	3,1	0,0	0.0780856	0.730486	0.6524	0.00222944
ENSMUSG00000037608	Bclaf1	10	+	20334498	20334645	20333391	20333572	20339708	20339921	248	124	34,7	17,5	33,4	38,10	19,3	53,18	46,21	33,21	38,16	20,6	0.708543	0.536723	-0.17182	0.00226066
ENSMUSG00000031376	Atp2b3	X	+	73523802	73523941	73513485	73514744	73524857	73525215	248	124	13,0	4,0	10,1	15,0	8,0	1,1	3,0	1,0	4,4	2,0	0.961538	0.52381	-0.437729	0.00231248
ENSMUSG00000058328	Xlr5a	X	-	73109928	73110027	73108612	73108717	73111414	73111514	222	124	15,20	20,17	10,13	8,29	13,22	1,2	2,3	0,10	1,6	0,8	0.267399	0.0715316	-0.195867	0.00238707
ENSMUSG00000023994	Nfya	17	-	48398981	48399065	48395649	48395796	48400437	48400580	207	124	34,24	31,12	32,22	31,29	28,17	33,6	30,8	26,13	37,13	30,16	0.473282	0.625291	0.152008	0.00239613
ENSMUSG00000031090	Nadsyn1	7	-	143812489	143812607	143811168	143811300	143812762	143812851	241	124	13,0	21,0	21,0	15,0	16,0	2,0	2,0	9,2	8,2	1,0	1	0.738895	-0.261105	0.00240709
ENSMUSG00000042520	Ubap2l	3	-	90031295	90031370	90028324	90028377	90034064	90034177	198	124	5,3	5,7	10,6	4,10	7,2	6,2	9,3	8,5	10,0	19,4	0.409459	0.699349	0.28989	0.00241324
ENSMUSG00000038074	Fkbp14	6	-	54586995	54587085	54585802	54585930	54589272	54589424	213	124	4,4	2,5	2,7	2,11	0,10	0,4	11,5	1,2	6,6	6,5	0.13595	0.38841	0.25246	0.00256928
ENSMUSG00000026289	Atg16l1	1	+	87775080	87775128	87774812	87774869	87775756	87775859	171	124	0,3	0,10	0,6	0,3	0,3	7,13	2,6	0,9	0,3	4,0	0	0.233184	0.233184	0.00257842
ENSMUSG00000072501	Phf20l1	15	+	66597664	66597754	66597358	66597447	66604026	66604240	213	124	12,10	9,10	11,22	5,9	10,15	11,3	14,8	14,4	10,18	15,5	0.293071	0.495072	0.202001	0.00258643
ENSMUSG00000053046	Brsk2	7	+	141990347	141990413	141988285	141988436	141992239	141992300	189	124	0,4	0,1	0,0	2,4	3,0	0,0	0,0	1,0	5,0	3,0	0.267126	1	0.732874	0.00260527
ENSMUSG00000032883	Acsl3	1	+	78663140	78663280	78657824	78658103	78681592	78682010	248	124	51,18	37,20	31,9	46,12	32,13	92,23	90,31	93,16	85,15	137,21	0.577713	0.700987	0.123275	0.0026077
ENSMUSG00000029032	Arhgef16	4	-	154292831	154292942	154290935	154291553	154299824	154299892	234	124	23,0	14,1	40,1	29,2	22,1	6,2	15,0	12,8	24,2	18,2	0.931346	0.739504	-0.191842	0.00265207
ENSMUSG00000022376	Adcy8	15	-	64823749	64823982	64818717	64820514	64826152	64826319	248	124	3,0	7,0	6,1	1,0	3,0	9,10	3,0	1,0	6,6	4,0	0.909091	0.418182	-0.490909	0.00266006
ENSMUSG00000028107	Tars2	3	-	95725049	95725244	95724695	95724878	95725863	95725944	248	124	21,4	13,2	15,1	29,6	18,0	5,2	7,4	20,5	26,12	8,4	0.786885	0.55	-0.236885	0.00266156
ENSMUSG00000057836	Xlr3a	X	-	73094945	73095082	73094182	73094252	73096980	73097017	248	124	15,1	14,0	9,1	22,1	14,1	30,6	22,1	21,3	25,12	17,6	0.902439	0.672515	-0.229924	0.00269849
ENSMUSG00000022789	Dnm1l	16	-	16318763	16318841	16318444	16318477	16319451	16319508	201	124	10,5	20,19	13,7	21,7	27,18	19,7	44,12	35,5	21,15	33,6	0.500621	0.675725	0.175104	0.00271206
ENSMUSG00000021241	Isca2	12	+	84773792	84773908	84773306	84773677	84774542	84774804	239	124	1,6	2,12	3,3	7,6	16,9	24,8	15,3	12,16	18,7	14,5	0.294754	0.524754	0.23	0.00277986
ENSMUSG00000003363	Pld3	7	-	27545187	27545262	27542743	27542904	27552997	27553016	198	124	0,0	3,2	0,0	4,4	0,3	0,0	3,0	4,0	2,0	3,0	0.327547	1	0.672453	0.00283485
ENSMUSG00000029106	Add1	5	+	34629135	34629172	34628414	34628513	34630469	34632305	160	124	26,27	28,32	30,24	28,20	26,37	28,21	40,20	27,13	28,25	33,14	0.433084	0.565217	0.132134	0.00285284
ENSMUSG00000045251	Zfp688	7	-	127420009	127420105	127418966	127419641	127421404	127421518	219	124	7,7	0,19	2,17	17,30	2,9	12,3	12,21	8,13	8,24	17,11	0.162016	0.309511	0.147495	0.00288436
ENSMUSG00000027104	Atf2	2	-	73870622	73870685	73863168	73863238	73873669	73873745	186	124	22,17	7,16	8,14	31,26	12,19	15,42	14,34	13,27	13,35	23,28	0.366972	0.238532	-0.12844	0.00295407
ENSMUSG00000027593	Raly	2	+	154859910	154859958	154859677	154859750	154861839	154862006	171	124	3,23	11,22	4,24	5,23	1,17	4,17	6,14	13,11	15,28	13,30	0.137682	0.26998	0.132297	0.00298635
ENSMUSG00000061689	Dlgap4	2	+	156748022	156748102	156745834	156746196	156748943	156749356	203	124	11,16	15,5	18,17	18,10	9,26	2,2	7,0	7,0	4,4	5,1	0.369512	0.685689	0.316177	0.0030581
ENSMUSG00000036641	Ccdc148	2	-	59148844	59148915	59142746	59142885	59151392	59152061	194	124	0,8	4,4	0,2	0,18	4,4	7,11	1,1	4,0	2,0	0,0	0.124373	0.427165	0.302792	0.00311669
ENSMUSG00000054083	Capn12	7	+	28889780	28889838	28889196	28889256	28890155	28890226	181	124	7,0	1,0	9,2	15,0	7,3	16,0	4,0	22,0	33,0	16,0	0.842362	1	0.157638	0.00313241
ENSMUSG00000044164	Rnf182	13	+	43665757	43665822	43615982	43616067	43667759	43668066	188	124	2,2	6,0	5,9	7,1	2,2	14,2	16,3	23,1	17,7	29,3	0.508955	0.803193	0.294238	0.00314499
ENSMUSG00000066760	Psg16	7	+	17090901	17091001	17082004	17082138	17092510	17092724	223	124	1,0	0,0	4,2	2,0	0,0	0,0	0,0	0,0	0,5	0,2	0.660578	0	-0.660578	0.00323427
ENSMUSG00000033826	Dnah8	17	+	30635550	30635818	30631635	30631729	30636328	30636587	248	124	1,1	11,2	19,2	11,2	13,2	17,0	11,0	11,0	10,0	7,0	0.753425	1	0.246575	0.00335832
ENSMUSG00000046711	Hmga1	17	+	27556951	27557066	27556496	27556711	27559532	27559703	238	124	1,6	1,5	2,6	1,17	2,4	2,13	2,10	4,12	25,15	4,4	0.0875706	0.263073	0.175503	0.00340608
ENSMUSG00000024105	Themis3	17	-	66553778	66553880	66552536	66552691	66557305	66557780	225	124	18,34	21,24	23,29	26,14	12,17	39,41	42,21	58,32	67,37	43,47	0.318357	0.435327	0.11697	0.00341764
ENSMUSG00000018417	Myo1b	1	-	51766821	51766908	51763889	51763964	51769003	51769090	210	124	7,7	6,2	10,0	6,0	3,1	7,0	15,0	2,0	6,1	12,0	0.653922	0.96124	0.307318	0.00343585
ENSMUSG00000004317	Clcn5	X	-	7318424	7318488	7316658	7316823	7319105	7319233	187	124	1,0	2,0	12,0	3,1	0,0	4,0	6,0	2,4	2,6	3,4	0.922695	0.446043	-0.476652	0.00353499
ENSMUSG00000030172	Erc1	6	-	119825680	119825819	119824385	119825209	119847876	119848150	248	124	13,2	5,3	9,2	3,1	5,0	14,3	2,16	1,7	10,2	6,2	0.686275	0.354839	-0.331436	0.00357337
ENSMUSG00000043621	Ubxn10	4	-	138700554	138700679	138700284	138700455	138701379	138701475	248	124	155143	113125	183116	196133	165106	36,20	36,7	28,19	38,21	21,12	0.394558	0.501577	0.107019	0.00357604
ENSMUSG00000052430	Bmpr1b	3	-	142105741	142105792	142103402	142103976	142108114	142108543	174	124	37,8	28,1	26,3	31,0	42,1	17,8	39,7	22,5	24,1	19,6	0.899903	0.761547	-0.138356	0.00367471
ENSMUSG00000033767	Tmem131l	3	-	83909151	83909334	83906346	83906425	83910368	83910508	248	124	11,8	32,18	47,18	22,17	18,10	35,6	29,16	38,12	39,8	36,9	0.477941	0.634409	0.156467	0.00371731
ENSMUSG00000054728	Phactr1	13	+	43077372	43077444	43070766	43071272	43079665	43079849	195	124	3,24	4,14	5,27	4,12	10,28	4,13	0,11	0,18	0,22	0,9	0.136039	0.0336705	-0.102369	0.00371932
ENSMUSG00000020169	Best3	10	+	117027620	117027733	117023865	117023978	117028903	117029456	236	124	2,0	6,0	6,0	7,0	2,0	1,2	4,2	0,1	9,1	1,1	1	0.529613	-0.470387	0.00375816
ENSMUSG00000031358	Msl3	X	-	168672262	168672345	168671794	168671890	168673727	168673898	206	124	0,12	7,3	5,15	15,30	1,2	14,22	9,12	22,32	20,6	21,13	0.21374	0.378505	0.164765	0.00377813
ENSMUSG00000032479	Map4	9	+	110072612	110072705	110068692	110068985	110078002	110078084	216	124	0,3	0,6	0,7	0,0	2,8	3,5	1,2	4,0	0,6	3,1	0.0456554	0.310848	0.265192	0.00386534
ENSMUSG00000040666	Sh3bgr	16	+	96219488	96219560	96214012	96214093	96220498	96220591	195	124	0,0	0,0	0,1	2,2	0,1	1,0	0,0	3,0	5,0	4,0	0.241245	1	0.758755	0.00386997
ENSMUSG00000037818	Abhd18	3	+	40906166	40906218	40905871	40905956	40910502	40910603	175	124	1,3	0,4	0,3	0,4	0,0	0,4	1,3	1,7	11,2	4,1	0.048174	0.414716	0.366542	0.00391138
ENSMUSG00000042557	Sin3a	9	+	57081094	57081202	57076375	57076630	57086580	57086801	231	124	21,3	22,4	33,9	33,2	18,4	30,10	21,14	29,15	16,4	21,4	0.756025	0.571969	-0.184056	0.00396557
ENSMUSG00000042708	Shcbp1l	1	+	153447723	153447974	153445797	153445951	153448900	153449023	248	124	28,2	26,2	10,1	14,3	20,3	20,0	39,1	43,0	69,2	56,2	0.816667	0.957806	0.141139	0.00399303
ENSMUSG00000022185	Acin1	14	-	54678742	54678862	54667072	54667161	54679240	54679352	243	124	23,14	14,6	41,11	15,17	15,12	82,30	50,10	71,30	56,13	72,20	0.478764	0.621192	0.142427	0.00409214
ENSMUSG00000063450	Syne2	12	+	76100027	76100096	76099229	76099512	76100991	76101131	192	124	13,1	8,8	4,3	4,3	11,9	2,0	6,0	6,0	3,0	8,2	0.518395	0.889782	0.371387	0.00443918
ENSMUSG00000033728	Lrrc14	15	+	76711421	76711530	76710662	76710927	76712866	76713985	232	124	6,22	14,26	11,21	7,26	0,10	7,5	6,8	11,21	4,4	12,11	0.16208	0.303773	0.141692	0.00446536
ENSMUSG00000040940	Arhgef1	7	+	24908310	24908424	24907853	24907934	24912056	24912155	237	124	4,0	11,0	3,0	1,0	2,0	2,6	4,0	0,0	4,0	1,0	1	0.489591	-0.510409	0.00448295
ENSMUSG00000031012	Cask	X	-	13550946	13550982	13549164	13549361	13552372	13552441	159	124	2,7	1,3	2,1	2,0	6,9	0,4	1,0	0,8	0,4	0,4	0.336394	0.0375303	-0.298864	0.00460402
ENSMUSG00000002458	Rgs19	2	-	181691489	181691595	181691232	181691354	181693878	181693977	229	124	10,6	14,0	8,0	5,0	8,0	8,0	29,0	4,0	21,0	8,0	0.802416	1	0.197584	0.00468591
ENSMUSG00000026617	Bpnt1	1	+	185349836	185349881	185348743	185348835	185352181	185352379	168	124	3,15	5,7	4,9	2,6	2,9	1,10	1,6	1,14	0,13	0,9	0.204283	0.0408432	-0.16344	0.0047017
ENSMUSG00000040570	Rundc3b	5	-	8512260	8512407	8494783	8494905	8520858	8521016	248	124	0,7	1,0	0,3	2,0	0,0	0,0	1,0	3,1	4,0	2,1	0.130435	0.714286	0.583851	0.00483241
ENSMUSG00000065954	Tacc1	8	-	25147964	25148082	25140243	25140431	25154107	25154554	241	124	1,0	1,1	8,3	14,0	1,3	7,0	5,0	14,0	6,0	1,0	0.647587	1	0.352413	0.00483468
ENSMUSG00000020876	Snx11	11	-	96775373	96775433	96774440	96774495	96776967	96777061	183	124	13,4	15,4	19,6	12,6	13,3	24,2	59,5	36,4	46,9	18,2	0.679607	0.849315	0.169708	0.0048663
ENSMUSG00000029177	Cenpa	5	+	30668998	30669052	30666911	30667113	30669691	30669828	177	124	4,5	5,2	7,6	6,4	11,0	8,14	6,13	22,12	7,22	15,18	0.576257	0.339646	-0.236611	0.00494932
ENSMUSG00000091631	Vmn2r95	17	+	18464999	18465047	18463974	18464043	18473636	18473794	171	124	2,0	1,0	0,0	1,1	0,0	0,0	0,2	0,3	0,2	0,2	0.743628	0	-0.743628	0.00499501
ENSMUSG00000023994	Nfya	17	-	48398981	48399068	48395649	48395796	48400437	48400580	210	124	31,24	27,12	34,22	31,29	17,17	37,6	28,8	34,13	15,13	21,16	0.442857	0.587368	0.144511	0.0049964
ENSMUSG00000013973	Dedd	1	+	171331252	171331285	171329144	171329526	171338251	171338640	156	124	33,4	24,1	40,5	53,5	19,2	22,3	13,5	24,5	35,10	12,4	0.887665	0.757317	-0.130348	0.0051403
ENSMUSG00000079179	Rab10os	12	+	3238833	3239009	3238028	3238112	3241521	3241578	248	124	1,0	5,0	6,3	3,1	2,4	0,0	9,0	12,0	12,1	5,1	0.515152	0.904762	0.38961	0.0051874
ENSMUSG00000039934	Gsap	5	+	21290537	21290712	21290044	21290144	21314853	21315131	248	124	11,0	2,0	11,0	3,0	15,0	3,0	0,1	4,1	6,0	0,2	1	0.619048	-0.380952	0.00522932
ENSMUSG00000027438	Napb	2	-	148707158	148707205	148706945	148707023	148709316	148709433	170	124	0,0	0,0	0,0	0,0	2,0	0,7	0,5	0,1	0,2	0,3	1	0	-1	0.00526316
ENSMUSG00000042439	Zfp532	18	+	65644192	65644369	65625137	65625334	65682894	65683007	248	124	2,0	0,0	0,0	0,0	0,0	0,1	0,12	0,4	0,1	0,0	1	0	-1	0.00526316
ENSMUSG00000033793	Atp6v1h	1	+	5101069	5101123	5098028	5098133	5117389	5117487	177	124	19,8	32,6	18,17	25,8	45,11	24,6	50,5	31,7	37,9	68,11	0.660738	0.794726	0.133989	0.00544037
ENSMUSG00000047213	Ythdf3	3	+	16203186	16203219	16189477	16189563	16203825	16205424	156	124	3,24	6,38	11,24	3,25	2,30	12,16	7,34	8,11	9,43	12,22	0.123526	0.232427	0.108902	0.0055012
ENSMUSG00000020166	Cnot2	10	-	116517316	116517383	116507040	116507188	116549032	116549163	190	124	17,0	22,0	31,0	15,0	35,1	13,3	24,0	8,2	19,0	19,3	0.987392	0.871317	-0.116075	0.00551482
ENSMUSG00000024949	Sf1	19	+	6375657	6375862	6374718	6374898	6376295	6376512	248	124	3,4	10,8	5,11	12,10	3,2	2,10	1,8	0,0	5,11	2,7	0.320388	0.121951	-0.198437	0.00553641
ENSMUSG00000025862	Stag2	X	+	42266365	42266476	42266085	42266275	42269380	42269507	234	124	0,0	1,2	0,7	2,0	2,1	28,7	19,7	4,3	12,4	17,9	0.209459	0.585596	0.376137	0.00563352
ENSMUSG00000045648	Vwc2l	1	+	70796755	70796881	70795587	70795675	70807964	70808193	248	124	31,25	13,15	33,13	28,45	26,10	21,23	16,34	23,24	22,35	15,18	0.377522	0.265753	-0.111768	0.00572013
ENSMUSG00000039116	Adgrg6	10	-	14415551	14415608	14388455	14388508	14419998	14420103	180	124	7,27	2,15	2,26	2,21	0,17	9,17	1,10	3,16	6,16	5,9	0.0779045	0.195584	0.117679	0.00576893
ENSMUSG00000001964	Emd	X	+	74256877	74256924	74255742	74255876	74260781	74261548	170	124	18,15	26,19	21,22	43,22	20,14	15,6	16,2	9,5	18,5	27,12	0.503681	0.673913	0.170232	0.00581532
ENSMUSG00000039007	Cpq	15	+	33113277	33113361	33108983	33109178	33120490	33121012	207	124	8,2	13,1	2,1	14,2	9,1	3,2	4,1	0,2	2,2	0,1	0.797428	0.402597	-0.39483	0.00604992
ENSMUSG00000032232	Cgnl1	9	-	71705147	71705360	71656045	71656252	71715322	71715458	248	124	15,0	32,0	28,0	13,0	14,0	7,4	14,0	8,0	6,0	2,0	1	0.822222	-0.177778	0.00606346
ENSMUSG00000055531	Cpsf6	10	-	117361773	117361884	117360855	117361360	117362013	117362187	234	124	2,15	2,13	10,14	5,4	4,3	1,3	1,11	0,4	0,10	2,11	0.19919	0.0515485	-0.147641	0.0060933
ENSMUSG00000029470	P2rx4	5	+	122727398	122727464	122727197	122727291	122727744	122727840	189	124	35,1	24,6	25,4	29,3	17,3	7,0	20,0	24,0	28,0	21,2	0.833807	0.970418	0.13661	0.00612621
ENSMUSG00000021694	Ercc8	13	+	108166389	108166491	108160634	108160730	108169367	108169491	225	124	11,2	22,4	16,2	21,3	21,1	11,2	5,7	6,3	7,3	14,3	0.806922	0.568322	-0.2386	0.00621563
ENSMUSG00000052430	Bmpr1b	3	-	142105741	142105792	142103402	142103976	142108161	142108543	174	124	48,24	44,25	35,20	34,25	46,29	29,21	47,35	28,35	35,40	38,31	0.545315	0.437769	-0.107546	0.00626887
ENSMUSG00000017943	Gdap1l1	2	+	163447498	163447672	163446033	163446226	163450565	163450663	248	124	21,0	25,0	5,0	18,0	11,0	6,0	2,0	11,4	5,0	5,0	1	0.783784	-0.216216	0.00635528
ENSMUSG00000035873	Pawr	10	+	108410066	108410167	108409407	108409579	108417091	108417215	224	124	16,20	10,9	26,19	34,34	8,19	6,3	1,1	19,3	3,3	2,2	0.340023	0.588487	0.248464	0.00648922
ENSMUSG00000041890	Git2	5	-	114753147	114753153	114752278	114752330	114753278	114753324	129	124	20,6	18,2	18,5	20,6	18,7	7,4	5,10	2,1	5,7	13,2	0.776549	0.561721	-0.214828	0.00664545
ENSMUSG00000035258	Abi3bp	16	+	56651306	56651354	56650710	56650770	56652136	56652217	171	124	7,3	4,3	5,5	2,9	6,6	10,7	13,3	11,4	7,1	9,3	0.40097	0.668247	0.267277	0.00677824
ENSMUSG00000028552	Eps15	4	+	109382846	109382966	109379866	109380029	109385318	109385687	243	124	11,1	4,1	10,1	3,0	14,1	20,0	23,0	20,0	22,0	25,0	0.842718	1	0.157282	0.00687421
ENSMUSG00000022089	Bin3	14	+	70105818	70105987	70100137	70100196	70118603	70118652	248	124	13,13	8,9	4,17	11,15	2,10	6,22	2,4	3,13	7,21	0,16	0.228916	0.105882	-0.123033	0.00689604
ENSMUSG00000025817	Nudt5	2	+	5848107	5848190	5845252	5845385	5854815	5854918	206	124	15,6	3,5	5,18	21,8	5,10	10,21	11,11	25,27	5,40	12,23	0.385582	0.23713	-0.148452	0.00698973
ENSMUSG00000048520	Fbxl13	5	-	21524453	21524552	21523799	21523917	21543659	21543789	222	124	0,3	0,0	0,2	0,1	0,2	0,0	2,2	0,0	3,0	0,0	0	0.582707	0.582707	0.00699301
ENSMUSG00000028107	Tars2	3	-	95725863	95725944	95724695	95725244	95739658	95739997	204	124	66,40	61,19	53,40	106,33	48,17	13,13	17,30	33,16	68,23	18,21	0.576728	0.467889	-0.108839	0.00699654
ENSMUSG00000021918	Nek4	14	+	30974214	30974358	30970162	30970564	30975222	30975372	248	124	4,1	8,1	6,2	3,0	2,3	0,3	0,1	0,0	0,0	0,0	0.621622	0	-0.621622	0.00711575
ENSMUSG00000032355	Mlip	9	-	77141940	77141971	77136681	77136759	77142964	77143070	154	124	0,4	0,1	0,2	0,2	0,0	9,5	2,4	4,4	5,2	4,9	0	0.446043	0.446043	0.00713004
ENSMUSG00000003363	Pld3	7	-	27545187	27545285	27542815	27542904	27552997	27553151	221	124	0,0	3,2	1,0	2,4	0,3	0,0	0,0	0,0	0,0	8,0	0.272228	1	0.727772	0.00717091
ENSMUSG00000091631	Vmn2r95	17	+	18464999	18465131	18463974	18464043	18473636	18473794	248	124	6,0	2,0	3,0	4,1	2,0	5,0	0,2	2,3	2,2	0,2	0.894737	0.333333	-0.561404	0.00723026
ENSMUSG00000046949	Nqo2	13	+	33966044	33966126	33964750	33964800	33968189	33968277	205	124	3,0	3,0	3,0	0,0	2,0	5,5	0,0	0,0	0,2	2,0	1	0.3769	-0.6231	0.00782609
ENSMUSG00000055923	Aasdh	5	-	76877526	76877658	76875934	76876422	76878403	76878526	248	124	5,1	6,0	5,0	5,2	3,2	7,0	13,0	10,0	9,0	5,0	0.705882	1	0.294118	0.00790628
ENSMUSG00000042605	Atxn2	5	+	121813384	121813553	121811384	121811612	121814337	121814720	248	124	24,13	38,10	46,10	26,9	43,26	26,5	18,10	35,1	41,15	38,1	0.565495	0.711712	0.146217	0.00816441
ENSMUSG00000045648	Vwc2l	1	+	70795587	70795675	70785052	70786364	70807964	70808193	211	124	67,26	48,9	46,18	82,23	35,11	61,19	74,10	68,13	84,13	49,9	0.65252	0.75522	0.1027	0.00822763
ENSMUSG00000026361	Cdc73	1	-	143576932	143576978	143575245	143575418	143606278	143606530	169	124	2,20	3,13	4,23	0,15	2,20	6,33	11,23	16,29	7,33	7,32	0.0814669	0.186927	0.10546	0.00828255
ENSMUSG00000026754	Golga1	2	-	39048309	39048438	39047596	39047766	39050158	39050191	248	124	2,7	3,0	5,2	6,1	5,0	8,0	9,0	3,1	9,0	6,1	0.512195	0.897436	0.385241	0.0084001
ENSMUSG00000006728	Cdk4	10	+	127064201	127064453	127063603	127063759	127064584	127064720	248	124	27,0	42,4	37,3	33,6	32,0	26,0	44,0	51,2	31,0	49,1	0.86802	0.971014	0.102994	0.00853992
ENSMUSG00000028017	Egf	3	-	129692917	129693040	129690770	129690915	129696790	129696916	246	124	5,0	8,2	3,0	6,2	2,0	1,6	6,7	10,2	4,3	1,1	0.751515	0.368549	-0.382966	0.00861933
ENSMUSG00000040428	Plekha4	7	+	45553568	45553681	45549803	45549965	45553764	45554229	236	124	7,6	2,4	10,7	1,18	3,0	4,2	0,0	10,0	2,2	2,3	0.256659	0.574665	0.318006	0.00873487
ENSMUSG00000021621	Zcchc9	13	-	91798822	91798891	91796532	91797254	91800610	91800703	192	124	32,3	28,2	21,4	22,5	26,2	43,0	43,0	36,2	48,1	37,5	0.838892	0.943538	0.104645	0.00888009
ENSMUSG00000027803	Wwtr1	3	-	57459231	57459307	57458803	57459149	57462450	57462699	199	124	20,57	17,30	49,52	38,84	18,30	26,24	13,16	29,28	11,10	4,12	0.259113	0.364939	0.105826	0.00895495
ENSMUSG00000024561	Mbd1	18	+	74275903	74276071	74275342	74275417	74276406	74276715	248	124	5,1	0,2	7,4	7,2	9,3	0,0	0,3	0,0	1,2	0,1	0.538462	0.0769231	-0.461538	0.00906609
ENSMUSG00000025955	Akr1cl	1	-	65030567	65030688	65025562	65025730	65032585	65032686	244	124	10,1	6,2	1,0	17,3	5,0	29,2	16,0	31,1	36,0	17,0	0.767619	0.956241	0.188622	0.00908925
ENSMUSG00000035696	Rnf38	4	-	44158902	44159052	44152359	44152553	44168242	44168339	248	124	0,0	1,0	4,0	1,4	2,0	12,0	2,0	8,0	4,0	11,1	0.5	0.948718	0.448718	0.00925164
ENSMUSG00000032178	Ilf3	9	+	21388111	21388150	21387699	21387797	21388523	21388753	162	124	34,30	35,34	38,18	34,13	24,24	34,21	43,19	54,21	25,7	41,22	0.514872	0.626231	0.111358	0.00929155
ENSMUSG00000021313	Ryr2	13	-	11683880	11684266	11683490	11683614	11686788	11687072	248	124	13,0	6,0	8,0	4,0	9,0	12,1	9,3	17,3	8,2	2,0	1	0.727273	-0.272727	0.0095536
ENSMUSG00000010608	Rbm25	12	+	83639127	83639375	83632305	83632417	83642401	83642519	248	124	20,5	16,7	23,14	32,17	7,1	16,1	8,3	13,3	14,4	17,1	0.526882	0.73913	0.212249	0.0097851
ENSMUSG00000019856	Fam184a	10	-	53638176	53638281	53635231	53635434	53640944	53641062	228	124	19,1	23,1	20,2	28,0	37,0	32,2	38,9	14,1	25,3	16,1	0.945258	0.809484	-0.135774	0.00997722
ENSMUSG00000031860	Pbx4	8	+	69870028	69870182	69866467	69866603	69870577	69870684	248	124	50,0	59,1	50,6	46,12	25,7	24,0	31,0	41,0	47,4	39,3	0.815603	0.928571	0.112969	0.0102712
ENSMUSG00000020151	Ptprr	10	+	116157066	116157159	116125014	116125470	116157880	116158073	216	124	17,39	14,19	19,25	26,41	10,8	6,4	9,13	11,4	11,8	5,3	0.272207	0.429703	0.157495	0.0103334
ENSMUSG00000000631	Myo18a	11	+	77859018	77860331	77857722	77857845	77864690	77865195	248	124	0,2	0,7	1,9	0,9	0,3	4,0	0,5	0,1	0,0	1,4	0.0163934	0.2	0.183607	0.0104729
ENSMUSG00000035248	Tut7	13	-	59779136	59779201	59778751	59778815	59782017	59782343	188	124	0,2	0,2	0,1	0,2	0,0	9,1	4,4	8,6	4,10	2,1	0	0.447354	0.447354	0.010559
ENSMUSG00000027281	Slx4ip	2	+	136946304	136946504	136905542	136905600	136947041	136947249	248	124	0,7	5,7	1,8	4,5	2,0	0,12	2,10	0,18	1,2	1,4	0.181818	0.0416667	-0.140152	0.0105792
ENSMUSG00000032480	Dhx30	9	-	110107940	110107969	110098728	110098859	110109025	110109121	152	124	0,0	0,2	0,3	0,1	0,3	0,0	4,3	2,0	0,0	0,1	0	0.550296	0.550296	0.0108359
ENSMUSG00000036306	Lzts1	8	-	69196456	69196540	69194045	69194122	69202175	69202674	207	124	2,4	4,6	0,6	0,12	2,7	0,0	0,0	1,0	0,0	2,0	0.120432	1	0.879568	0.0108696
ENSMUSG00000031085	Acte1	7	+	143881637	143881716	143881165	143881276	143891659	143891821	202	124	2,6	0,8	0,2	7,10	1,4	0,6	0,4	0,16	2,9	0,7	0.169863	0.0284013	-0.141462	0.0109481
ENSMUSG00000028163	Nfkb1	3	-	135589326	135589504	135585277	135585515	135590315	135590488	248	124	6,0	11,0	6,0	7,1	22,0	0,0	1,0	1,2	0,0	0,0	0.962963	0.333333	-0.62963	0.0110048
ENSMUSG00000024969	Mark2	19	-	7279985	7280012	7279110	7279278	7280997	7281255	150	124	7,1	14,3	26,9	14,3	13,0	9,9	9,6	13,9	11,7	16,0	0.792674	0.60733	-0.185345	0.0110229
ENSMUSG00000051730	Mettl5	2	-	69879101	69879184	69873883	69873935	69880766	69880948	206	124	68,5	51,0	60,7	109,5	51,3	23,6	15,2	15,0	14,4	11,1	0.910737	0.783158	-0.12758	0.0110758
ENSMUSG00000027340	Slc23a2	2	-	132078412	132078501	132077428	132077493	132089095	132089253	212	124	23,2	43,1	30,0	29,0	28,0	1,1	16,1	17,1	26,2	25,4	0.967564	0.846722	-0.120842	0.0111562
ENSMUSG00000004880	Lbr	1	-	181839699	181839802	181838461	181838556	181842808	181842859	226	124	5,1	5,0	4,1	7,0	4,2	22,7	2,8	6,7	12,7	6,3	0.774226	0.451456	-0.322769	0.0111848
ENSMUSG00000038506	Dcun1d2	8	-	13258946	13259043	13255963	13257976	13271589	13271720	220	124	9,2	4,11	1,12	3,5	5,5	0,12	1,12	4,20	4,12	7,16	0.261603	0.111311	-0.150293	0.0113184
ENSMUSG00000028403	Zdhhc21	4	-	82835445	82835584	82820329	82820446	82838275	82838387	248	124	7,0	5,0	10,0	9,0	4,0	6,3	4,2	8,0	6,2	6,0	1	0.681818	-0.318182	0.0115538
ENSMUSG00000030513	Pcsk6	7	+	66033211	66033308	66032358	66032525	66033731	66034287	220	124	2,15	7,17	2,22	4,14	3,6	0,12	0,4	0,4	0,3	0,4	0.12057	0	-0.12057	0.0117543
ENSMUSG00000038406	Scaf1	7	-	45014204	45014335	45013479	45013593	45016079	45016131	248	124	0,2	0,1	3,2	3,8	0,0	3,0	1,0	7,2	3,2	3,2	0.1875	0.586207	0.398707	0.0119124
ENSMUSG00000018379	Srsf1	11	+	88049411	88049598	88049042	88049215	88049976	88050410	248	124	5,2	9,6	16,2	8,3	10,1	16,0	4,0	7,0	11,2	7,0	0.631579	0.918367	0.286788	0.0119424
ENSMUSG00000038346	Zfp384	6	+	125031670	125032612	125030797	125031022	125033239	125033318	248	124	0,0	1,6	2,6	0,3	0,0	6,0	2,2	3,0	1,1	1,7	0.0909091	0.393939	0.30303	0.0121075
ENSMUSG00000025139	Tollip	7	-	141898694	141898783	141892739	141892889	141902275	141902308	212	124	3,6	0,3	0,6	0,0	0,0	0,1	2,0	4,2	4,2	0,1	0.10473	0.493631	0.388901	0.0122423
ENSMUSG00000012296	Tjap1	17	-	46271799	46271929	46264882	46264978	46282345	46282439	248	124	3,0	4,1	1,4	7,1	1,1	1,0	4,0	2,0	7,0	4,0	0.533333	1	0.466667	0.0123202
ENSMUSG00000022587	Ly6e	15	+	74957414	74957463	74955566	74955717	74957776	74957877	172	124	1,1	0,1	2,2	3,8	0,2	2,16	1,14	0,18	3,13	0,14	0.236041	0.0545295	-0.181511	0.0124071
ENSMUSG00000039717	Ralyl	3	+	14143273	14143446	14129557	14129671	14181037	14182287	248	124	4,1	0,1	7,2	2,0	1,8	5,0	10,1	9,0	5,4	2,1	0.368421	0.72093	0.352509	0.0124784
ENSMUSG00000039233	Tbce	13	-	14027697	14027782	14019701	14019887	14029275	14029406	208	124	12,0	16,2	8,4	16,0	17,0	14,0	15,0	8,0	24,0	17,0	0.872705	1	0.127295	0.0124811
ENSMUSG00000006191	Cdkal1	13	-	29326418	29326621	29288528	29288682	29335636	29335718	248	124	9,0	5,2	3,5	6,1	7,4	2,4	6,9	4,3	7,4	5,10	0.555556	0.285714	-0.269841	0.0124811
ENSMUSG00000021313	Ryr2	13	-	11683880	11684022	11683480	11683614	11686788	11687072	248	124	6,0	7,0	8,0	9,0	16,0	15,1	12,3	15,3	19,2	4,0	1	0.783133	-0.216867	0.0125218
ENSMUSG00000020151	Ptprr	10	+	116157066	116157181	116124961	116125470	116157805	116158073	238	124	15,1	12,0	13,0	20,0	8,0	18,1	13,3	12,2	18,5	14,0	0.972549	0.780332	-0.192217	0.0125268
ENSMUSG00000026790	Odf2	2	+	29890770	29891002	29889894	29889921	29892185	29892276	248	124	2,7	2,5	2,9	0,5	2,3	0,7	0,7	2,9	0,21	0,10	0.121212	0.0181818	-0.10303	0.0126715
ENSMUSG00000041617	Ccdc74a	16	+	17650148	17650205	17648066	17648126	17650366	17650447	180	124	22,14	30,7	30,22	27,13	16,7	20,29	20,10	29,34	42,15	18,21	0.577496	0.449124	-0.128372	0.012825
ENSMUSG00000029699	Ssc4d	5	-	135965570	135965885	135964618	135964696	135966074	135966152	248	124	1,1	0,3	0,0	0,3	0,2	7,3	0,0	0,0	2,2	0,0	0.0526316	0.473684	0.421053	0.012878
ENSMUSG00000027016	Zfp385b	2	-	77450150	77450313	77415729	77415975	77476734	77476845	248	124	11,0	5,0	11,0	27,0	12,0	0,0	0,0	5,0	0,2	2,0	1	0.636364	-0.363636	0.012973
ENSMUSG00000022353	Mtss1	15	-	58948322	58948442	58945984	58946019	58951469	58951680	243	124	0,1	0,3	0,6	0,9	0,0	0,0	0,0	1,1	0,0	1,0	0	0.505092	0.505092	0.012987
ENSMUSG00000032806	Slc10a3	X	-	74372613	74372682	74369216	74371011	74373190	74373349	192	124	3,0	18,1	7,2	9,3	12,0	9,0	13,0	24,0	25,1	16,0	0.84062	0.982514	0.141894	0.0131769
ENSMUSG00000090626	Tex9	9	-	72482446	72482529	72480596	72480775	72484068	72484114	206	124	38,1	31,0	33,1	17,0	31,0	9,0	2,3	4,0	2,0	1,0	0.978329	0.783158	-0.195172	0.0132925
ENSMUSG00000030990	Pgap2	7	+	102222781	102222801	102210445	102210591	102223378	102223483	143	124	10,11	13,1	14,8	7,10	11,4	14,18	17,15	11,17	13,13	4,11	0.583804	0.408761	-0.175043	0.0135965
ENSMUSG00000050545	Fam228b	12	-	4741061	4741207	4739891	4740043	4745651	4745730	248	124	3,0	11,0	15,5	0,0	1,0	4,1	2,5	15,4	4,3	2,5	0.75	0.428571	-0.321429	0.0136909
ENSMUSG00000075023	Accsl	2	-	93869766	93869915	93869156	93869356	93870128	93870453	248	124	16,17	15,16	22,17	24,62	15,15	11,9	15,3	3,2	5,11	8,4	0.265896	0.42	0.154104	0.0137297
ENSMUSG00000000318	Clec10a	11	+	70168585	70168696	70167864	70168004	70169128	70169224	234	124	5,1	3,3	10,0	6,3	3,0	23,0	14,0	12,0	10,2	7,1	0.67148	0.920999	0.249519	0.0139121
ENSMUSG00000002372	Ranbp3	17	+	56692520	56692721	56686005	56686061	56696601	56696638	248	124	18,7	42,5	24,15	29,11	18,1	19,13	16,10	27,4	24,17	12,11	0.626794	0.471154	-0.15564	0.0139253
ENSMUSG00000057068	Fam47e	5	+	92587515	92587593	92585255	92585411	92590515	92591278	201	124	54,10	24,6	40,7	22,4	38,7	12,4	9,3	9,8	13,9	15,0	0.763578	0.598535	-0.165043	0.0140326
ENSMUSG00000004319	Clcn3	8	-	60975731	60975907	60938639	60941414	60982775	60983286	248	124	18,1	20,3	27,5	28,4	10,3	38,2	61,7	64,4	43,1	61,2	0.762963	0.892977	0.130014	0.01404
ENSMUSG00000026254	Eif4e2	1	+	87214345	87214495	87213978	87214019	87219580	87219695	248	124	15,27	32,7	19,16	24,49	11,9	26,31	40,16	52,25	46,28	12,19	0.318612	0.425121	0.106509	0.0140959
ENSMUSG00000066037	Hnrnpr	4	+	136314089	136314255	136311027	136311089	136316360	136316423	248	124	58,0	47,3	46,1	38,7	36,1	36,4	31,2	39,10	35,1	41,7	0.903614	0.791304	-0.11231	0.0141281
ENSMUSG00000041954	Tnfrsf18	4	+	156028220	156028423	156027961	156028049	156028494	156028895	248	124	4,0	10,0	6,0	5,0	6,0	11,2	0,0	1,0	2,0	0,2	1	0.636364	-0.363636	0.0144424
ENSMUSG00000054226	Tprkb	6	+	85919916	85920024	85915737	85915790	85921422	85921511	231	124	5,0	0,0	0,2	7,2	1,0	4,2	5,3	1,8	1,6	0,0	0.635647	0.237094	-0.398553	0.0145473
ENSMUSG00000039671	Zmynd8	2	-	165787163	165787247	165785281	165785738	165791904	165791971	207	124	20,4	23,4	26,3	23,2	22,7	24,0	44,0	34,1	60,3	42,10	0.773473	0.897212	0.123739	0.0145682
ENSMUSG00000055541	Lair1	7	-	4010729	4010846	4010589	4010632	4028706	4029036	240	124	5,0	9,0	4,0	12,0	7,0	19,1	6,4	15,2	8,0	13,3	1	0.759133	-0.240867	0.0146389
ENSMUSG00000056770	Setd3	12	-	108160232	108160381	108158275	108158348	108162972	108163065	248	124	21,4	23,1	31,2	20,2	17,0	6,0	11,0	22,0	17,0	17,0	0.861538	1	0.138462	0.0146544
ENSMUSG00000057596	Trim30d	7	-	104472883	104472910	104471843	104472635	104473178	104473282	150	124	0,2	0,5	0,5	0,4	0,9	0,2	3,2	0,1	0,9	2,2	0	0.205298	0.205298	0.0148451
ENSMUSG00000041921	Metap1d	2	+	71500778	71500869	71453362	71453398	71506784	71506942	214	124	2,1	0,5	0,10	1,5	1,2	1,2	0,0	0,0	0,1	4,0	0.0915467	0.491284	0.399737	0.0151193
ENSMUSG00000027808	Serp1	3	-	58509121	58509252	58505269	58505439	58520458	58521056	248	124	51,8	34,10	57,6	77,13	34,5	87,23	55,20	43,15	62,15	38,6	0.750742	0.643341	-0.107401	0.0151314
ENSMUSG00000031497	Tnfsf13b	8	+	10021372	10021487	10014168	10014261	10031309	10031422	238	124	21,11	7,3	15,7	25,13	13,2	31,25	24,22	22,29	29,20	23,7	0.539652	0.394865	-0.144786	0.0151805
ENSMUSG00000047045	Tmem164	X	+	142752039	142752089	142681414	142681556	142770966	142771033	173	124	12,5	13,1	13,0	22,1	7,0	18,0	13,0	21,0	9,0	2,0	0.872781	1	0.127219	0.0152978
ENSMUSG00000035642	Aamdc	7	-	97575587	97575691	97565150	97565300	97579365	97579442	227	124	22,7	19,8	31,17	60,18	12,2	29,10	50,4	14,4	43,9	44,8	0.602023	0.737486	0.135463	0.0153147
ENSMUSG00000036123	Slc9a3	13	+	74165810	74166060	74165297	74165405	74166810	74169442	248	124	5,0	7,4	1,1	2,0	0,0	5,0	9,0	11,0	7,1	5,0	0.6	0.948718	0.348718	0.0155134
ENSMUSG00000031156	Slc35a2	X	+	7892729	7892867	7889611	7889763	7894190	7894460	248	124	3,4	6,9	9,12	1,8	8,6	4,2	3,10	0,10	8,15	0,20	0.257143	0.116279	-0.140864	0.0155999
ENSMUSG00000052572	Dlg2	7	+	92425625	92425769	92410097	92410502	92427903	92428055	248	124	5,3	8,1	10,9	6,1	11,0	4,0	8,1	2,0	19,0	8,2	0.588235	0.87234	0.284105	0.0156975
ENSMUSG00000039706	Ldb2	5	-	44476492	44476635	44472131	44473512	44479098	44479244	248	124	5,0	8,1	4,2	5,2	8,3	8,3	2,5	4,3	3,2	2,5	0.652174	0.345455	-0.306719	0.0157666
ENSMUSG00000026927	Entr1	2	-	26388915	26389065	26388491	26388560	26389148	26389316	248	124	4,0	1,3	3,1	9,3	2,0	0,6	5,1	5,13	9,3	2,5	0.575758	0.272727	-0.30303	0.0157668
ENSMUSG00000023079	Gtf2ird1	5	-	134366835	134366895	134363901	134363979	134376106	134376135	183	124	13,67	9,79	15,44	10,57	10,59	1,2	6,7	0,4	5,8	1,7	0.112073	0.239311	0.127238	0.0157909
ENSMUSG00000051373	Plpp7	2	+	32108470	32108601	32096154	32096262	32109608	32110808	248	124	9,2	7,7	5,1	10,7	2,1	1,4	0,2	1,5	4,3	0,0	0.478261	0.176471	-0.30179	0.0158015
ENSMUSG00000056222	Spock1	13	-	57439726	57439790	57437044	57437152	57440263	57440521	187	124	22,18	26,9	17,13	16,20	16,14	2,11	12,11	6,5	13,15	0,7	0.465012	0.308714	-0.156298	0.0158276
ENSMUSG00000038708	Golga4	9	+	118537241	118537325	118536758	118536943	118538876	118539024	207	124	42,9	42,10	33,9	36,9	45,10	31,6	29,1	23,2	40,5	45,6	0.716198	0.834214	0.118016	0.0158625
ENSMUSG00000090626	Tex9	9	-	72482446	72482523	72480596	72480775	72484068	72484114	200	124	15,1	16,0	12,1	8,0	11,0	3,0	1,3	2,0	1,0	0,0	0.950544	0.591281	-0.359263	0.0158679
ENSMUSG00000002625	Akap8l	17	-	32338270	32338354	32336284	32336738	32338456	32338514	207	124	81,9	68,5	90,3	87,7	53,0	11,0	9,0	22,4	15,3	9,4	0.904395	0.782334	-0.122061	0.0158754
ENSMUSG00000026781	Acbd5	2	+	23075545	23075610	23069450	23069619	23078143	23078216	188	124	27,0	10,0	13,0	12,0	12,0	16,0	17,3	21,0	14,4	13,0	1	0.884155	-0.115845	0.0159933
ENSMUSG00000025873	Faf2	13	+	54629389	54629464	54621837	54621903	54638249	54638318	198	124	0,0	1,0	0,1	0,0	3,3	0,12	1,1	1,6	0,1	0,5	0.385093	0.0477107	-0.337383	0.0160859
ENSMUSG00000045648	Vwc2l	1	+	70788555	70788678	70784928	70786364	70789414	70789575	246	124	13,6	14,14	15,11	29,11	9,7	27,18	27,19	22,24	20,30	20,31	0.451443	0.323993	-0.127449	0.0161243
ENSMUSG00000020151	Ptprr	10	+	116157066	116157181	116132637	116132724	116157880	116158073	238	124	9,10	1,4	2,1	6,5	5,4	2,1	0,0	5,0	3,0	0,0	0.333022	0.838972	0.50595	0.0162438
ENSMUSG00000066442	Mthfs	9	+	89303983	89304076	89303145	89303186	89304202	89304652	216	124	12,6	14,0	10,1	9,0	10,0	11,0	6,0	10,0	7,0	16,0	0.818531	1	0.181469	0.0163322
ENSMUSG00000040624	Plekhg1	10	+	3960088	3960285	3957890	3958205	3963400	3963526	248	124	0,5	0,7	0,1	3,3	3,7	0,0	4,1	2,0	0,0	0,2	0.115385	0.5	0.384615	0.0163969
ENSMUSG00000037990	Sh3rf3	10	+	59084981	59085035	59083447	59083618	59086659	59086916	177	124	27,43	16,20	16,34	11,29	18,7	22,24	20,33	22,33	59,29	30,30	0.316721	0.418392	0.101671	0.0164588
ENSMUSG00000049971	Glt1d1	5	+	127657875	127658025	127656863	127657173	127683340	127683501	248	124	7,11	5,3	3,3	15,52	1,2	6,5	2,1	3,2	4,4	2,1	0.179191	0.395349	0.216158	0.0164643
ENSMUSG00000026082	Rev1	1	-	38121132	38121209	38108403	38108467	38128251	38128301	200	124	1,2	1,2	0,4	2,0	0,3	3,0	4,1	1,2	2,0	5,3	0.183976	0.607843	0.423867	0.0166204
ENSMUSG00000022428	Cby1	15	+	79669512	79669629	79666780	79667014	79670729	79670852	240	124	2,0	3,0	4,0	4,0	8,0	0,0	4,4	4,0	8,1	6,2	1	0.618875	-0.381125	0.01679
ENSMUSG00000037466	Tedc1	12	+	113157160	113157363	113156674	113156753	113157577	113157727	248	124	2,0	0,0	2,0	0,4	1,0	0,0	1,0	5,0	6,0	1,0	0.384615	1	0.615385	0.0172249
ENSMUSG00000035540	Gc	5	-	89425859	89426059	89389483	89389610	89440637	89440836	248	124	2,0	5,0	3,0	3,0	7,1	3,4	6,3	1,2	7,1	3,0	0.909091	0.5	-0.409091	0.0173092
ENSMUSG00000032673	Prorsd1	11	-	29514431	29514522	29511756	29513676	29514916	29515031	214	124	10,3	7,6	11,6	12,4	7,0	41,7	19,1	35,14	56,6	12,1	0.589044	0.765084	0.176041	0.0174096
ENSMUSG00000070738	Dgkd	1	+	87941368	87941499	87940176	87940306	87942382	87944490	248	124	0,2	0,2	0,1	0,11	0,4	0,1	1,8	1,0	1,6	5,9	0	0.142857	0.142857	0.0174409
ENSMUSG00000036641	Ccdc148	2	-	59144746	59144969	59142747	59142885	59148844	59148915	248	124	0,0	0,1	0,0	0,0	0,1	1,1	0,0	5,0	3,0	7,0	0	0.888889	0.888889	0.0175439
ENSMUSG00000019763	Rmnd1	10	-	4428408	4428465	4427444	4427691	4429076	4429171	180	124	2,1	0,12	3,10	2,15	2,5	4,1	0,4	0,2	1,0	3,1	0.126016	0.407895	0.281878	0.01759
ENSMUSG00000072663	Spef2	15	-	9727410	9727581	9725114	9725255	9729616	9729869	248	124	1,0	2,0	0,0	0,0	0,0	0,0	0,3	0,2	0,0	0,0	1	0	-1	0.0178571
ENSMUSG00000026650	Meig1	2	-	3413360	3413506	3411844	3412011	3422390	3422594	248	124	0,0	0,1	2,0	0,1	1,0	0,2	0,2	0,2	0,3	0,2	0.428571	0	-0.428571	0.0178571
ENSMUSG00000010755	Cars	7	-	143592411	143592660	143588491	143588583	143599981	143600090	248	124	0,1	6,2	5,0	12,1	4,2	1,3	3,2	3,1	0,0	4,5	0.692308	0.333333	-0.358974	0.0179257
ENSMUSG00000030474	Siglece	7	-	43656091	43656173	43651069	43651689	43656525	43656619	205	124	51,8	33,4	37,4	43,4	38,2	10,0	7,0	10,0	15,0	8,0	0.847419	1	0.152581	0.0180151
ENSMUSG00000034243	Golgb1	16	+	36893315	36893438	36891366	36891492	36894830	36894944	246	124	2,0	4,0	0,0	5,0	0,1	3,0	0,0	0,3	0,2	0,0	0.847205	0.23221	-0.614995	0.0180599
ENSMUSG00000028479	Gne	4	-	44063086	44063146	44059971	44060227	44066754	44066960	183	124	0,0	0,3	0,7	1,1	0,0	0,1	1,1	0,0	4,0	0,1	0.0580253	0.530368	0.472343	0.0180599
ENSMUSG00000031433	Rbm41	X	-	139991515	139991587	139968195	139968599	139993297	139993502	195	124	0,7	3,0	0,0	2,0	0,2	1,10	4,7	1,9	0,18	0,18	0.261053	0.057971	-0.203082	0.0180952
ENSMUSG00000012609	Ttll5	12	+	86020520	86020603	86012647	86012862	86053142	86053759	206	124	9,4	6,0	7,6	8,0	1,0	2,0	8,0	5,1	9,0	8,0	0.651084	0.950647	0.299563	0.0181274
ENSMUSG00000073771	Btbd19	4	-	117121413	117121482	117120650	117120861	117122218	117122359	192	124	0,0	0,0	0,0	0,0	0,2	0,0	2,0	0,0	5,0	2,0	0	1	1	0.0181818
ENSMUSG00000047656	Trpt1	19	+	6997932	6998102	6996695	6996777	6998191	6998366	248	124	31,8	40,3	33,5	60,13	37,2	14,3	29,4	19,11	36,5	19,12	0.764259	0.625668	-0.13859	0.0183508
ENSMUSG00000059436	Max	12	-	76939429	76939514	76938665	76938755	76939966	76939994	208	124	21,15	13,15	19,12	21,13	11,14	8,25	20,24	16,15	17,22	23,28	0.423429	0.305204	-0.118225	0.0183818
ENSMUSG00000040666	Sh3bgr	16	+	96224473	96224591	96223800	96223881	96228522	96228933	241	124	2,0	2,0	2,1	1,4	1,0	2,0	1,0	7,0	2,1	9,0	0.451525	0.91529	0.463765	0.0185009
ENSMUSG00000035778	Ggta1	2	-	35414218	35414284	35413325	35413427	35422179	35422268	189	124	15,0	23,5	14,7	20,9	22,0	45,8	38,6	24,0	29,1	45,2	0.745984	0.874771	0.128787	0.0185477
ENSMUSG00000014767	Tbp	17	+	15501153	15501357	15499927	15500024	15502964	15503128	248	124	17,5	19,3	24,3	29,11	15,7	50,9	44,5	32,12	58,6	58,2	0.641975	0.780645	0.13867	0.018675
ENSMUSG00000024660	Incenp	19	-	9883191	9883203	9878318	9878428	9883698	9883833	135	124	17,27	10,18	7,28	24,49	8,23	4,23	5,14	3,21	7,23	3,13	0.294823	0.176936	-0.117887	0.0188424
ENSMUSG00000010721	Lmbr1	5	-	29364920	29365815	29363882	29363955	29378126	29378302	248	124	11,18	17,30	9,28	9,34	12,18	5,1	5,4	4,8	9,7	2,5	0.184713	0.333333	0.14862	0.0189724
ENSMUSG00000039431	Mtmr7	8	-	40626018	40626137	40608893	40609016	40634697	40634797	242	124	0,10	1,4	0,7	0,4	0,8	0,4	2,17	7,1	0,9	1,3	0.0152898	0.130967	0.115678	0.0189887
ENSMUSG00000018347	Zkscan6	11	+	65807964	65808064	65807243	65807261	65814364	65814851	223	124	7,3	7,1	1,3	11,1	8,4	7,5	5,7	6,2	5,9	0,1	0.611724	0.347635	-0.264088	0.0190044
ENSMUSG00000034312	Iqsec1	6	-	90664021	90664071	90662627	90662955	90667899	90668076	173	124	0,1	7,1	0,2	0,0	3,3	3,0	2,0	4,2	6,0	8,0	0.505916	0.891807	0.385891	0.0190841
ENSMUSG00000025006	Sorbs1	19	-	40376644	40376803	40373475	40373617	40376983	40377016	248	124	22,6	24,13	24,7	23,14	33,9	17,3	25,9	19,0	53,8	22,8	0.5625	0.708333	0.145833	0.0194443
ENSMUSG00000046709	Mapk10	5	-	103055175	103055392	103054489	103054580	103055986	103056429	248	124	16,2	13,3	19,1	26,14	18,7	87,40	68,48	52,13	62,26	16,19	0.630137	0.493934	-0.136203	0.0195622
ENSMUSG00000034023	Fancd2	6	+	113586209	113586248	113585471	113585543	113587381	113587456	162	124	0,7	0,10	0,2	0,0	1,3	0,2	0,1	0,0	0,0	3,0	0.0336226	0.433566	0.399944	0.0199992
ENSMUSG00000036928	Stag3	5	+	138308826	138308928	138308468	138308655	138309198	138309271	225	124	0,4	1,0	6,1	7,0	1,0	3,0	11,0	5,0	2,0	0,0	0.623116	1	0.376884	0.0206886
ENSMUSG00000039648	Kyat1	2	-	30197956	30198159	30194053	30194112	30205632	30205801	248	124	0,1	1,1	0,5	0,7	0,0	0,2	1,0	0,1	3,0	0,0	0.0344828	0.4	0.365517	0.0207336
ENSMUSG00000024180	Tmem8	17	+	26120538	26120685	26120283	26120462	26121539	26121656	248	124	12,3	11,2	13,9	19,9	18,3	12,1	30,3	17,3	25,3	3,3	0.584	0.769912	0.185912	0.0207874
ENSMUSG00000033545	Znrf1	8	+	111606746	111606848	111537486	111537564	111609292	111609388	225	124	2,0	0,1	0,0	0,1	0,4	2,0	0,0	0,0	3,0	0,0	0.155194	1	0.844806	0.020979
ENSMUSG00000001123	Lgals9	11	-	78969713	78969803	78967997	78968033	78971316	78971427	213	124	1,0	1,2	0,0	0,0	2,0	0,0	0,2	0,3	0,2	0,0	0.537961	0	-0.537961	0.020979
ENSMUSG00000045962	Wnk1	6	-	119953770	119953902	119952684	119952969	119956070	119956170	248	124	0,2	2,5	4,3	0,1	0,5	0,5	0,6	0,1	0,9	0,1	0.157895	0	-0.157895	0.0211397
ENSMUSG00000059834	Sclt1	3	-	41663364	41663488	41661571	41661717	41663951	41664003	247	124	0,4	0,0	0,7	0,3	0,5	2,3	0,4	0,5	0,3	4,0	0	0.167229	0.167229	0.0212058
ENSMUSG00000042632	Pla2g6	15	-	79303573	79303602	79302618	79302697	79304304	79304492	152	124	0,6	0,13	0,3	0,1	0,3	0,0	1,0	1,1	0,2	0,0	0	0.352273	0.352273	0.0215054
ENSMUSG00000026319	Relch	1	+	105741012	105741095	105740434	105740517	105741296	105741360	206	124	6,0	3,2	0,0	0,0	0,0	0,2	1,0	1,0	0,5	0,0	0.730366	0.146746	-0.583621	0.0215527
ENSMUSG00000037960	Card19	13	-	49210088	49210203	49208003	49208146	49215936	49216037	238	124	0,12	0,11	0,8	0,6	1,1	0,5	4,1	0,2	0,2	0,2	0.0135253	0.147971	0.134446	0.0216594
ENSMUSG00000013973	Dedd	1	+	171331233	171331285	171329398	171329526	171338251	171338640	175	124	32,4	28,1	39,5	48,5	19,2	22,3	19,5	29,5	34,10	15,4	0.873721	0.757456	-0.116265	0.0216603
ENSMUSG00000032423	Syncrip	9	-	88480605	88480765	88479793	88479912	88482055	88482149	248	124	0,2	0,0	1,0	0,0	2,0	6,0	19,0	11,0	1,0	9,1	0.428571	0.958333	0.529762	0.0217195
ENSMUSG00000030102	Itpr1	6	+	108365298	108365343	108363609	108363705	108369010	108369165	168	124	2,3	1,0	7,2	1,4	2,0	8,2	3,0	6,1	5,0	2,0	0.516005	0.855172	0.339167	0.0217402
ENSMUSG00000035394	Cfap53	18	+	74284540	74284772	74283161	74283266	74299111	74299341	248	124	1,3	3,10	4,3	1,5	0,1	3,17	0,15	8,46	0,21	4,17	0.169811	0.0607287	-0.109083	0.0221502
ENSMUSG00000042700	Sipa1l1	12	+	82265956	82266025	82234462	82234528	82311348	82311409	192	124	2,10	2,7	0,10	7,8	6,8	0,14	0,8	3,11	4,14	0,9	0.203396	0.0746988	-0.128698	0.0221682
ENSMUSG00000048930	Tada3	6	-	113376891	113376945	113376003	113376064	113377315	113377373	177	124	26,10	30,6	46,9	26,8	22,7	19,2	18,2	23,6	52,6	30,3	0.724299	0.839636	0.115337	0.0223085
ENSMUSG00000024795	Kif20b	19	+	34972396	34972498	34969919	34970117	34972858	34973009	225	124	5,5	2,4	8,3	12,1	7,8	10,10	12,11	9,9	0,12	1,4	0.471536	0.277134	-0.194402	0.0223969
ENSMUSG00000009741	Ubp1	9	+	113959375	113959483	113958828	113958939	113964551	113964655	231	124	17,3	12,2	19,1	15,9	14,0	3,6	8,0	3,0	5,4	7,4	0.733728	0.499226	-0.234502	0.0226158
ENSMUSG00000056153	Socs6	18	-	88886991	88887052	88870249	88870918	88887208	88887333	184	124	11,8	2,13	11,14	5,8	3,10	16,10	6,14	18,11	16,7	9,12	0.289213	0.447877	0.158664	0.0226825
ENSMUSG00000035509	Fbxl21	13	+	56525641	56525772	56523509	56523603	56526914	56527281	248	124	6,3	9,0	12,1	8,1	8,0	84,1	72,1	92,3	76,0	52,6	0.811321	0.944724	0.133403	0.0227395
ENSMUSG00000032246	Calml4	9	+	62868676	62868817	62858241	62858272	62871265	62871454	248	124	5,1	6,1	0,0	6,1	1,2	14,0	8,1	38,0	18,4	13,0	0.642857	0.90099	0.258133	0.0228341
ENSMUSG00000025006	Sorbs1	19	-	40501448	40501585	40451313	40451398	40513670	40513750	248	124	1,4	1,2	2,11	0,19	4,3	6,10	2,3	5,4	13,25	1,3	0.0930233	0.230769	0.137746	0.0230072
ENSMUSG00000020173	Cobl	11	-	12365104	12365179	12343743	12343917	12369593	12369691	198	124	8,0	5,0	4,0	6,0	1,1	0,0	5,0	0,0	0,4	2,0	0.937618	0.522892	-0.414727	0.0231092
ENSMUSG00000028106	Rprd2	3	-	95786319	95786397	95785053	95785106	95787283	95787384	201	124	2,18	2,12	0,17	4,8	5,9	5,11	5,12	5,14	8,15	9,14	0.111357	0.230243	0.118886	0.0231534
ENSMUSG00000030519	Apba2	7	+	64734654	64734690	64733512	64733658	64736880	64736967	159	124	6,2	10,10	11,5	5,8	3,1	6,0	5,0	5,2	10,3	0,1	0.512155	0.771661	0.259506	0.0234988
ENSMUSG00000066037	Hnrnpr	4	+	136314086	136314255	136310967	136311089	136316360	136316479	248	124	51,0	43,3	37,1	39,7	36,1	29,4	31,2	42,10	37,1	41,7	0.895652	0.789474	-0.106178	0.0237303
ENSMUSG00000064127	Med14	X	-	12689328	12689460	12687018	12687201	12693584	12693696	248	124	14,0	13,3	8,2	1,2	5,0	11,0	11,0	13,1	9,0	10,0	0.745455	0.964286	0.218831	0.0237402
ENSMUSG00000030641	Ddias	7	-	92868111	92868190	92866570	92866699	92872761	92872844	202	124	6,13	3,15	0,3	9,7	10,6	3,16	9,25	11,25	3,13	4,19	0.280906	0.15819	-0.122716	0.0237941
ENSMUSG00000031918	Mtmr2	9	+	13760417	13760488	13749184	13749400	13782276	13782382	194	124	4,11	6,12	0,9	1,19	1,9	8,30	4,16	14,20	7,18	16,23	0.113346	0.226429	0.113084	0.0238401
ENSMUSG00000021662	Arhgef28	13	-	97939459	97939560	97936822	97936861	97942452	97942584	224	124	18,0	23,2	13,0	17,0	34,0	0,0	3,1	2,0	1,0	0,1	0.966736	0.624161	-0.342575	0.0238452
ENSMUSG00000022744	Cldnd1	16	+	58729179	58729223	58728038	58728084	58729437	58729747	167	124	4,9	3,7	14,9	8,14	8,1	18,9	28,15	21,11	23,10	9,11	0.407171	0.567598	0.160427	0.0240092
ENSMUSG00000034573	Ptpn13	5	+	103496322	103496405	103492222	103492310	103501366	103501912	206	124	0,0	0,0	0,0	0,3	0,0	2,1	0,0	2,0	1,0	2,0	0	0.808194	0.808194	0.0242424
ENSMUSG00000053641	Dennd4a	9	+	64835507	64835586	64835285	64835352	64835953	64836081	202	124	0,2	4,2	1,2	0,0	0,0	0,2	0,15	2,1	0,6	1,2	0.338428	0.0661451	-0.272283	0.0245168
ENSMUSG00000062257	Opcml	9	+	27930537	27930626	27834982	27835087	27930752	27931290	212	124	9,0	1,0	1,0	13,2	5,3	5,0	15,0	5,0	3,0	7,0	0.772337	1	0.227663	0.0247592
ENSMUSG00000052560	Cpne8	15	-	90601812	90601889	90584877	90584941	90615110	90615150	200	124	0,4	0,0	0,0	1,2	1,1	12,4	27,17	4,3	8,0	7,6	0.150485	0.545179	0.394693	0.024803
ENSMUSG00000022744	Cldnd1	16	+	58729157	58729223	58728047	58728084	58729437	58729747	189	124	5,9	5,7	13,9	8,14	8,1	25,9	33,15	19,11	17,10	10,11	0.390126	0.549233	0.159108	0.0248572
ENSMUSG00000028634	Hivep3	4	+	119762219	119762348	119733840	119733862	119814677	119814790	248	124	5,2	1,0	0,1	0,6	0,0	9,1	11,0	1,0	7,9	5,1	0.25	0.6	0.35	0.0249707
ENSMUSG00000039599	Fam149b	14	+	20359754	20359916	20358023	20358140	20363262	20363450	248	124	16,0	15,1	7,0	8,4	7,0	8,0	22,0	3,0	10,0	18,0	0.84127	1	0.15873	0.0250886
ENSMUSG00000000305	Cdh4	2	+	179513970	179514040	179512235	179512736	179514345	179514630	193	124	82,92	60,67	65,85	93,68	55,84	5,6	10,9	6,9	4,33	15,15	0.365469	0.263046	-0.102423	0.0251258
ENSMUSG00000045205	Dpy19l4	4	-	11290390	11290522	11290190	11290289	11292553	11292688	248	124	16,0	9,0	5,0	10,0	15,0	6,1	9,3	7,0	1,0	11,0	1	0.809524	-0.190476	0.0252814
ENSMUSG00000022744	Cldnd1	16	+	58729172	58729223	58727924	58728084	58729437	58729747	174	124	5,9	4,7	14,9	9,14	8,1	25,9	30,15	21,11	19,10	10,11	0.416107	0.571956	0.155848	0.0259217
ENSMUSG00000030231	Plekha5	6	+	140593554	140593657	140591627	140591764	140596248	140597110	226	124	21,0	18,1	24,1	20,1	22,4	6,4	13,2	18,0	26,4	19,6	0.891659	0.737667	-0.153992	0.0259668
ENSMUSG00000020694	Tlk2	11	+	105210544	105210640	105209793	105209837	105221185	105221353	219	124	5,1	1,3	7,4	9,3	6,5	11,4	15,3	14,5	5,0	13,0	0.497706	0.732383	0.234676	0.0260108
ENSMUSG00000036766	Dner	1	-	84367108	84367242	84364586	84364687	84370787	84370937	248	124	13,19	9,11	7,17	5,8	14,9	0,9	2,8	1,4	2,3	2,2	0.272727	0.118644	-0.154083	0.0260365
ENSMUSG00000035258	Abi3bp	16	+	56594461	56594536	56592603	56592681	56642488	56642560	198	124	14,0	11,1	3,0	9,0	9,6	10,5	14,5	4,6	14,3	22,8	0.804513	0.5975	-0.207013	0.0265596
ENSMUSG00000056899	Immp2l	12	+	41072395	41072472	41070791	41071013	41075718	41075867	200	124	0,0	0,1	0,0	0,0	0,2	9,2	2,4	7,1	2,0	1,0	0	0.65035	0.65035	0.0266963
ENSMUSG00000030302	Atp2b2	6	-	113817323	113817477	113807090	113807175	113823316	113823431	248	124	19,1	14,1	17,3	18,6	3,2	3,0	1,1	0,2	2,2	2,1	0.731959	0.4	-0.331959	0.0268839
ENSMUSG00000043831	Lysmd4	7	+	67222975	67223038	67222595	67222629	67223608	67223891	186	124	8,2	5,0	3,0	1,0	3,0	3,7	5,2	4,0	4,1	4,2	0.869565	0.526316	-0.343249	0.0269187
ENSMUSG00000059208	Hnrnpm	17	-	33670080	33670133	33669168	33669176	33677273	33677440	176	124	8,0	8,0	7,0	19,0	16,6	28,0	25,0	28,0	12,1	18,1	0.871969	0.975064	0.103095	0.0269804
ENSMUSG00000006362	Cbfa2t3	8	-	122647700	122647778	122643291	122643533	122650329	122650476	201	124	4,0	8,0	4,1	7,1	3,1	2,0	0,0	0,1	2,0	0,3	0.842435	0.381538	-0.460897	0.0271319
ENSMUSG00000052915	Msl1	11	+	98802267	98802315	98800164	98800382	98802781	98802846	171	124	11,7	17,9	11,3	5,3	11,8	10,5	19,4	25,5	28,7	18,6	0.570711	0.728683	0.157972	0.0275065
ENSMUSG00000020173	Cobl	11	-	12306957	12307128	12266855	12267144	12309613	12309752	248	124	0,1	0,3	0,3	0,0	0,0	0,0	0,0	0,0	0,0	2,0	0	1	1	0.0277778
ENSMUSG00000027425	Kat14	2	+	144371604	144371793	144368987	144369157	144373190	144373393	248	124	0,0	0,1	0,3	0,2	0,1	0,0	0,0	0,0	0,0	2,0	0	1	1	0.0277778
ENSMUSG00000021636	Marveld2	13	-	100611432	100612584	100607776	100607812	100616604	100616702	248	124	5,0	3,0	2,0	13,0	4,0	5,0	9,3	1,0	8,0	4,3	1	0.692308	-0.307692	0.0280358
ENSMUSG00000068663	Clec16a	16	+	10738391	10738515	10731660	10731819	10741613	10742465	247	124	2,2	5,10	2,6	11,4	1,9	2,2	1,1	0,0	3,0	7,2	0.253776	0.56621	0.312434	0.0284677
ENSMUSG00000006191	Cdkal1	13	-	29314422	29314523	29288528	29288682	29330916	29330990	224	124	1,3	0,1	2,6	0,6	0,1	4,9	13,7	1,12	3,2	3,0	0.0889952	0.306931	0.217935	0.02851
ENSMUSG00000030659	Nucb2	7	+	116506017	116506098	116504383	116504484	116509454	116509601	204	124	0,2	0,0	0,0	0,2	0,0	2,0	0,0	2,0	0,0	0,0	0	1	1	0.0285714
ENSMUSG00000002963	Pnkp	7	+	44860076	44860184	44859887	44859945	44860359	44860431	231	124	10,2	29,10	13,5	15,5	13,3	23,2	30,0	20,2	22,12	34,3	0.632048	0.784695	0.152646	0.0285949
ENSMUSG00000043659	Npsr1	9	+	24179030	24179134	24174794	24175308	24181306	24182053	227	124	8,6	3,3	4,7	9,5	9,7	10,7	5,6	12,2	13,1	12,3	0.391654	0.599201	0.207547	0.0287184
ENSMUSG00000039007	Cpq	15	+	33105095	33105262	33103860	33103930	33107853	33107951	248	124	4,2	1,0	5,1	10,3	1,1	2,8	0,2	2,4	3,2	5,0	0.6	0.272727	-0.327273	0.0287643
ENSMUSG00000034310	Tmem132d	5	-	128275325	128275498	128268909	128269377	128275710	128275817	248	124	0,4	3,0	1,4	4,4	1,0	0,3	0,3	0,1	0,0	0,2	0.272727	0	-0.272727	0.0288946
ENSMUSG00000014592	Camta1	4	-	150967489	150967629	150965687	150966084	150971073	150971145	248	124	50,0	28,4	29,1	45,15	20,4	36,3	27,0	30,1	31,2	30,3	0.781818	0.895349	0.113531	0.0290121
ENSMUSG00000058586	Serhl	15	+	83097098	83097191	83089505	83089765	83101643	83101767	216	124	35,29	38,20	40,17	49,13	35,18	25,16	19,10	17,24	51,29	21,19	0.538299	0.437918	-0.100381	0.029119
ENSMUSG00000029127	Zbtb49	5	-	38210617	38210664	38205888	38205962	38216446	38216613	170	124	26,4	15,2	17,5	12,6	16,5	15,12	55,12	31,24	34,15	28,13	0.74035	0.610045	-0.130305	0.0292324
ENSMUSG00000024759	Atl3	19	+	7494553	7494661	7494194	7494361	7509347	7509509	231	124	6,0	3,0	6,0	8,0	6,0	1,0	4,2	5,2	5,0	3,0	1	0.707224	-0.292776	0.0292717
ENSMUSG00000058886	Deaf1	7	-	141301599	141301689	141297184	141297616	141310761	141311009	213	124	11,1	15,0	9,1	40,0	13,0	8,2	15,2	16,2	11,0	2,1	0.962427	0.812193	-0.150234	0.0293021
ENSMUSG00000030968	Pdilt	7	-	119496536	119496608	119494919	119495117	119497957	119498083	195	124	2,0	3,0	0,0	2,0	4,0	0,3	2,0	0,0	1,0	0,0	1	0.388715	-0.611285	0.0294118
ENSMUSG00000039128	Cdc123	2	-	5828587	5828663	5826478	5827603	5828919	5829167	199	124	3,0	1,0	0,2	9,2	1,1	5,0	6,1	3,0	13,0	1,0	0.635665	0.945791	0.310127	0.0296902
ENSMUSG00000029095	Ablim2	5	+	35831685	35831742	35828123	35828182	35833052	35833130	180	124	2,14	7,7	4,7	2,4	1,1	2,2	3,4	9,1	3,8	4,1	0.250379	0.474836	0.224457	0.0299293
ENSMUSG00000031864	Ints10	8	+	68825051	68825129	68824189	68824267	68827276	68827501	201	124	4,0	5,7	7,8	3,4	1,2	0,1	1,0	0,0	2,0	6,0	0.370094	0.84738	0.477286	0.0301508
ENSMUSG00000102976	Zc3h11a	1	-	133660575	133660621	133655344	133655398	133661255	133661359	169	124	1,3	0,0	0,5	5,7	0,1	2,36	7,26	2,35	2,19	3,30	0.215777	0.0744242	-0.141353	0.030182
ENSMUSG00000052920	Prkg1	19	-	30589980	30590076	30569168	30569223	30590760	30591157	219	124	3,17	9,8	11,5	24,17	3,3	14,6	14,15	5,3	17,4	13,5	0.361516	0.519449	0.157933	0.030638
ENSMUSG00000039116	Adgrg6	10	-	14397002	14397159	14388455	14388508	14415551	14415608	248	124	13,3	7,0	4,0	9,2	6,0	4,5	2,0	6,1	8,1	6,5	0.795918	0.52	-0.275918	0.0306528
ENSMUSG00000032612	Usp4	9	+	108365829	108365970	108362836	108362898	108366760	108366878	248	124	32,16	35,4	51,6	9,4	13,6	7,1	24,3	32,2	21,6	36,3	0.660377	0.8	0.139623	0.0307134
ENSMUSG00000098522	Mir6412	10	+	122609354	122609480	122581431	122581659	122622300	122622433	248	124	18,1	8,4	18,3	19,4	18,5	9,3	23,0	14,2	16,2	30,0	0.704348	0.867925	0.163577	0.0307671
ENSMUSG00000024558	Mapk4	18	-	73981405	73981511	73978352	73978483	73982568	73982857	229	124	50,7	24,0	34,1	66,11	35,5	36,8	23,4	21,6	50,9	21,6	0.825035	0.712454	-0.112581	0.0308128
ENSMUSG00000024127	Prepl	17	-	85088339	85088442	85083192	85083315	85090105	85090241	226	124	5,0	22,1	20,2	14,1	16,5	13,5	27,16	13,4	31,1	25,5	0.824383	0.65861	-0.165772	0.0308402
ENSMUSG00000041617	Ccdc74a	16	+	17649994	17650074	17648066	17648126	17650148	17650205	203	124	33,14	31,18	35,15	23,12	18,4	13,10	7,10	24,19	18,14	21,9	0.575807	0.449864	-0.125942	0.0311376
ENSMUSG00000012296	Tjap1	17	-	46260879	46260909	46260094	46260202	46261135	46261202	153	124	0,17	0,9	0,7	1,13	0,1	0,2	3,2	0,0	0,4	1,10	0.0169515	0.152615	0.135664	0.0311868
ENSMUSG00000020151	Ptprr	10	+	116157066	116157159	116134239	116134329	116157880	116158073	216	124	9,2	13,2	8,5	15,6	6,1	1,0	0,0	4,4	2,2	0,2	0.646626	0.334361	-0.312265	0.0314974
ENSMUSG00000006191	Cdkal1	13	-	29326418	29326621	29280192	29280430	29330916	29330990	248	124	4,3	4,3	4,2	3,1	2,2	0,8	4,1	3,5	6,10	3,7	0.435897	0.205128	-0.230769	0.0316389
ENSMUSG00000031543	Ank1	8	+	23141595	23141720	23141163	23141229	23148280	23148790	248	124	0,0	0,0	0,2	1,3	0,2	4,0	0,0	0,1	0,0	0,0	0.0666667	0.666667	0.6	0.031857
ENSMUSG00000020354	Sgcd	11	-	46889465	46889579	46888041	46888137	46901536	46902031	237	124	34,16	15,17	18,4	40,18	25,12	17,14	10,17	5,9	30,22	15,2	0.507582	0.386308	-0.121274	0.0319416
ENSMUSG00000024457	Trim26	17	+	36854283	36854301	36852462	36852693	36856201	36856224	141	124	7,10	17,4	11,6	11,6	9,7	8,6	18,4	29,6	5,7	31,5	0.594439	0.740809	0.14637	0.0320105
ENSMUSG00000025404	R3hdm2	10	+	127465130	127465184	127464981	127465013	127471767	127472000	177	124	4,7	9,3	3,2	3,4	1,0	3,2	0,1	0,0	2,8	1,7	0.466867	0.189313	-0.277554	0.0325555
ENSMUSG00000031105	Slc25a14	X	+	48623961	48624197	48623577	48623828	48629251	48629345	248	124	2,9	6,9	12,8	1,9	3,3	0,22	9,17	2,6	6,13	5,17	0.24	0.127907	-0.112093	0.0330857
ENSMUSG00000028107	Tars2	3	-	95725049	95725244	95724695	95724878	95739658	95739997	248	124	43,6	19,2	44,1	36,12	17,8	13,1	30,0	23,0	25,7	27,1	0.732719	0.867647	0.134928	0.0333973
ENSMUSG00000031932	Gpr83	9	+	14864771	14864897	14860209	14860920	14866848	14866982	248	124	10,1	3,0	0,0	10,0	2,0	0,0	8,0	2,4	2,1	1,0	0.925926	0.565217	-0.360709	0.0341876
ENSMUSG00000052920	Prkg1	19	-	30589980	30590166	30569168	30569223	30590760	30591157	248	124	14,17	31,8	30,5	51,17	6,3	33,6	20,15	35,3	25,4	37,5	0.568966	0.694444	0.125479	0.0342097
ENSMUSG00000029836	Cbx3	6	+	51493357	51493446	51482554	51482586	51499679	51499721	212	124	2,9	8,3	1,6	7,3	1,3	4,2	6,5	3,2	5,0	3,0	0.316497	0.577128	0.260631	0.0343771
ENSMUSG00000008489	Elavl2	4	-	91311572	91311663	91308610	91308854	91371899	91372069	214	124	3,0	4,6	6,0	8,1	5,1	3,0	3,7	8,5	4,1	4,7	0.65316	0.389269	-0.263891	0.0347684
ENSMUSG00000038876	Rnf146	10	-	29361284	29361345	29354291	29354447	29361983	29362047	184	124	4,0	5,0	8,0	3,0	3,0	4,0	8,1	5,5	3,1	8,0	1	0.729412	-0.270588	0.0349309
ENSMUSG00000050377	Il31ra	13	-	112549713	112549790	112549416	112549580	112551868	112551986	200	124	2,3	1,4	0,5	0,2	0,2	0,6	0,3	0,15	0,6	0,7	0.104143	0	-0.104143	0.0349567
ENSMUSG00000086646	Platr20	11	-	51214044	51214214	51198575	51198716	51219457	51219553	248	124	7,0	0,0	0,0	1,0	0,2	0,0	0,1	0,2	0,0	0,0	0.666667	0	-0.666667	0.034965
ENSMUSG00000030172	Erc1	6	-	119713679	119713811	119694570	119694731	119722172	119722308	248	124	2,0	2,6	3,0	3,1	4,3	26,4	13,4	8,6	20,7	16,0	0.411765	0.664	0.252235	0.0355164
ENSMUSG00000040016	Ptger3	3	+	157641720	157641809	157604964	157605144	157643874	157644756	212	124	3,0	3,3	3,1	2,1	1,0	18,2	12,1	36,5	22,0	31,5	0.583987	0.842622	0.258635	0.0356117
ENSMUSG00000025968	Ndufs1	1	-	63172153	63172257	63170848	63170914	63176427	63176524	227	124	0,3	5,0	0,6	3,4	0,4	0,0	2,5	0,1	0,9	0,10	0.204494	0.0418707	-0.162623	0.0356301
ENSMUSG00000040428	Plekha4	7	+	45553244	45553294	45549803	45549965	45553568	45553681	173	124	0,2	0,0	0,1	0,0	0,0	2,0	5,0	2,4	2,0	1,0	0	0.682569	0.682569	0.0361197
ENSMUSG00000061080	Lsamp	16	+	41981769	41982215	41972840	41973828	41982813	41982898	248	124	18,0	15,0	9,4	18,5	15,0	23,2	10,1	10,6	8,5	8,4	0.806452	0.621053	-0.185399	0.0362538
ENSMUSG00000039367	Sec24c	14	+	20675730	20675859	20674428	20674737	20675957	20676157	248	124	3,3	2,5	1,2	0,1	0,1	0,0	1,4	3,0	4,0	3,0	0.2	0.578947	0.378947	0.0366365
ENSMUSG00000032641	Gpr19	6	-	134877216	134877334	134870248	134870443	134887629	134887832	241	124	6,2	9,11	4,12	5,15	9,5	1,4	5,18	7,18	4,14	8,14	0.273951	0.159072	-0.114878	0.0366434
ENSMUSG00000017478	Zc3h18	8	+	122410880	122410985	122408242	122408368	122411283	122411427	228	124	2,0	11,6	4,0	8,0	4,1	6,0	6,0	2,0	6,0	2,0	0.692604	1	0.307396	0.0372639
ENSMUSG00000045775	Slc16a5	11	+	115469232	115470148	115464569	115465057	115472670	115473606	248	124	2,0	1,3	1,1	2,0	0,1	0,1	0,0	0,1	0,5	0,0	0.375	0	-0.375	0.0377074
ENSMUSG00000028886	Eya3	4	+	132657577	132657616	132656692	132656788	132661894	132661938	162	124	0,7	0,12	0,6	0,7	0,2	4,10	1,3	2,6	0,13	0,9	0	0.115579	0.115579	0.0377626
ENSMUSG00000035248	Tut7	13	-	59778751	59778815	59771560	59772859	59782017	59782343	187	124	2,0	3,2	1,1	3,5	0,2	2,4	13,3	9,2	7,1	2,0	0.373744	0.686347	0.312603	0.0378208
ENSMUSG00000036712	Cyld	8	+	88702304	88702438	88697046	88697099	88705225	88705879	248	124	5,2	0,0	0,0	2,0	0,0	9,0	7,0	9,0	7,0	3,0	0.636364	1	0.363636	0.038055
ENSMUSG00000040428	Plekha4	7	+	45553244	45553294	45549803	45549965	45553764	45554229	173	124	0,6	0,4	0,7	0,18	0,0	0,2	0,0	2,0	0,2	0,3	0	0.169979	0.169979	0.038055
ENSMUSG00000064138	Fam172a	13	+	77742762	77742886	77708689	77708853	77759427	77759529	247	124	0,8	1,3	0,4	2,12	0,2	4,10	4,13	0,10	2,9	9,4	0.0493696	0.171745	0.122376	0.0381465
ENSMUSG00000074643	Cpne1	2	-	156098229	156098372	156079338	156079464	156103348	156103429	248	124	18,1	5,1	13,6	3,1	8,0	13,0	13,1	12,0	18,3	21,0	0.723077	0.905882	0.182805	0.038369
ENSMUSG00000022197	Pdzd2	15	-	12437103	12437259	12419457	12419572	12442479	12442612	248	124	2,1	1,0	4,1	0,0	6,0	1,0	0,4	2,2	0,0	2,0	0.764706	0.294118	-0.470588	0.0384439
ENSMUSG00000032624	Eml4	17	+	83425257	83425431	83421605	83421735	83427222	83427351	248	124	12,4	14,0	12,0	12,6	7,1	6,4	4,0	9,8	10,2	11,5	0.721519	0.512821	-0.208698	0.0384455
ENSMUSG00000025006	Sorbs1	19	-	40376983	40377016	40376644	40376803	40382520	40382633	156	124	8,0	9,3	9,5	5,0	12,4	9,0	14,2	9,0	22,0	14,4	0.740144	0.900085	0.159941	0.0385033
ENSMUSG00000032305	Fam219b	9	+	57539245	57539294	57538810	57538888	57540654	57543184	172	124	1,0	11,2	2,0	5,0	4,2	6,0	4,0	5,0	12,0	5,0	0.80565	1	0.19435	0.0385607
ENSMUSG00000026866	Kynu	2	+	43682267	43682474	43602183	43602321	43688959	43689030	248	124	11,2	7,2	26,1	19,0	21,0	15,3	6,2	13,6	20,4	37,2	0.893617	0.728	-0.165617	0.0388474
ENSMUSG00000030839	Sergef	7	-	46511954	46513060	46443170	46443535	46515667	46515704	248	124	34,39	30,22	64,52	102,52	36,22	25,11	11,7	19,7	36,3	7,17	0.415625	0.521277	0.105652	0.0389783
ENSMUSG00000020380	Rad50	11	-	53637602	53637786	53637119	53637313	53656639	53657400	248	124	2,0	1,1	1,0	3,4	1,0	3,0	0,0	3,0	6,0	0,0	0.444444	1	0.555556	0.0391304
ENSMUSG00000021313	Ryr2	13	-	11685568	11685636	11683880	11684022	11686788	11687072	191	124	4,5	7,5	0,4	8,6	9,10	7,5	18,7	12,5	8,11	14,2	0.377309	0.560785	0.183476	0.0392919
ENSMUSG00000038346	Zfp384	6	+	125031670	125031853	125030797	125031022	125033239	125033318	248	124	0,0	4,6	2,6	0,3	0,0	6,0	2,2	3,0	3,1	2,7	0.166667	0.444444	0.277778	0.0394062
ENSMUSG00000021144	Mta1	12	+	113133540	113133576	113133184	113133337	113135796	113135828	159	124	0,21	1,18	3,14	2,8	0,16	3,6	4,8	2,2	0,12	0,6	0.0572881	0.171113	0.113825	0.0395073
ENSMUSG00000060257	Scrt2	2	+	152015978	152016364	152012370	152013584	152018718	152018891	248	124	17,0	6,0	18,1	36,2	16,1	27,3	14,6	15,1	18,2	12,1	0.920792	0.767857	-0.152935	0.0397906
ENSMUSG00000036552	Ermard	17	+	15059765	15059984	15059343	15059469	15061068	15061182	248	124	14,0	9,3	6,6	3,7	12,0	8,1	15,7	15,0	14,0	11,0	0.578947	0.797468	0.218521	0.039798
ENSMUSG00000029778	Adcyap1r1	6	+	55491226	55491310	55484941	55485033	55494076	55494206	207	124	12,4	4,8	16,0	3,3	3,0	10,0	8,1	1,0	6,0	10,3	0.602789	0.839783	0.236994	0.0399755
ENSMUSG00000029015	Slc26a5	5	-	21814896	21815004	21813853	21814054	21815667	21815760	231	124	13,2	6,0	3,0	5,0	4,0	24,0	32,0	17,0	39,0	18,0	0.892708	1	0.107292	0.0399909
ENSMUSG00000022678	Nde1	16	+	14175290	14175439	14170337	14170491	14183475	14183612	248	124	34,1	27,0	22,1	24,3	20,1	33,2	17,3	33,4	46,12	36,0	0.913669	0.797101	-0.116568	0.0403527
ENSMUSG00000066224	Arid3c	4	-	41724704	41724794	41724138	41724333	41725006	41725189	213	124	26,2	19,3	3,7	12,0	5,3	17,2	26,0	37,2	29,10	56,3	0.716126	0.849632	0.133506	0.0404892
ENSMUSG00000059714	Flot1	17	+	35824278	35824369	35824126	35824202	35824565	35824709	214	124	17,0	30,0	7,0	13,0	14,0	5,0	1,2	4,0	3,0	6,0	1	0.846264	-0.153736	0.0407688
ENSMUSG00000031511	Arhgef7	8	+	11824504	11824681	11821959	11822049	11831492	11831592	248	124	0,8	3,8	4,7	9,7	7,8	9,5	6,1	6,4	1,3	2,3	0.232323	0.428571	0.196248	0.0410055
ENSMUSG00000002147	Stat6	10	+	127650535	127650602	127650073	127650284	127652946	127653133	190	124	3,0	0,6	4,1	0,7	3,4	12,1	3,7	10,4	7,1	4,11	0.266094	0.494681	0.228586	0.0410468
ENSMUSG00000045102	Poln	5	-	34024305	34024437	34014242	34014353	34032745	34032828	248	124	33,9	30,12	38,5	29,1	33,9	13,13	17,7	26,1	14,5	6,4	0.693617	0.558824	-0.134793	0.0422137
ENSMUSG00000037058	Paip2	18	+	35600044	35600117	35598640	35598759	35608737	35608819	196	124	2,3	1,1	7,4	4,1	5,0	2,0	0,2	1,2	0,4	1,1	0.571845	0.219469	-0.352376	0.0425005
ENSMUSG00000039367	Sec24c	14	+	20685211	20685280	20683884	20684021	20686508	20686610	192	124	20,18	14,20	15,20	17,18	5,11	12,5	5,19	15,5	6,3	11,2	0.345147	0.482069	0.136923	0.0425038
ENSMUSG00000058239	Usf2	7	-	30955799	30956000	30955289	30955440	30956148	30956267	248	124	10,0	4,0	9,0	5,0	5,0	4,0	4,0	2,4	8,0	7,0	1	0.757576	-0.242424	0.0425763
ENSMUSG00000052430	Bmpr1b	3	-	142105741	142105792	142103402	142103976	142108165	142108543	174	124	38,7	33,5	38,9	26,8	39,9	23,5	36,3	22,1	22,2	18,2	0.765432	0.868991	0.103559	0.0426236
ENSMUSG00000026617	Bpnt1	1	+	185338105	185338232	185332206	185332263	185341222	185341327	248	124	10,0	2,0	5,0	2,0	4,0	3,0	9,0	6,4	13,4	3,0	1	0.68	-0.32	0.0427415
ENSMUSG00000029735	Tpk1	6	-	43469001	43469148	43423620	43423732	43488874	43488970	248	124	12,0	3,0	9,1	9,0	8,1	13,3	15,0	2,3	8,1	15,5	0.911111	0.688312	-0.222799	0.0428512
ENSMUSG00000026709	Dars2	1	-	161049937	161050000	161046776	161046929	161051330	161051438	186	124	2,0	6,0	2,0	4,0	3,4	7,0	6,0	14,0	11,1	1,0	0.73913	0.962963	0.223833	0.0436616
ENSMUSG00000024544	Ldlrad4	18	+	67971936	67971977	67971025	67971153	68005684	68005773	164	124	1,1	2,2	4,1	10,6	3,0	1,1	2,3	3,9	5,7	2,0	0.601942	0.329518	-0.272424	0.043727
ENSMUSG00000030041	M1ap	6	+	83028391	83028532	83026197	83026404	83029769	83030183	248	124	4,0	1,1	1,2	2,0	1,0	0,0	0,1	0,0	0,0	0,2	0.6	0	-0.6	0.043956
ENSMUSG00000028759	Hp1bp3	4	+	138221525	138221718	138217267	138217294	138222088	138222188	248	124	3,10	2,13	5,7	1,2	0,3	9,4	3,0	3,11	1,6	3,2	0.135802	0.292308	0.156505	0.0440583
ENSMUSG00000041607	Mbp	18	+	82561777	82561855	82554469	82554750	82572824	82572926	201	124	6,2	3,0	0,3	3,9	5,0	10,4	12,11	25,8	32,5	11,2	0.428281	0.649215	0.220933	0.0443014
ENSMUSG00000078627	Marchf10	11	-	105401869	105402200	105396948	105397095	105408642	105408707	248	124	13,2	12,0	26,0	11,2	8,1	6,0	7,0	3,2	1,1	0,2	0.875	0.62963	-0.24537	0.0443398
ENSMUSG00000021870	Slmap	14	-	26459409	26459460	26442574	26442634	26460041	26460210	174	124	0,2	0,1	0,0	0,2	0,0	1,4	0,1	4,1	3,0	0,0	0	0.48723	0.48723	0.0445476
ENSMUSG00000060450	Rnf14	18	+	38297499	38297575	38296677	38296798	38299753	38299926	199	124	0,4	2,2	0,15	0,5	8,4	6,9	6,5	2,11	11,13	7,2	0.171983	0.332663	0.160679	0.0449519
ENSMUSG00000037486	Asxl2	12	+	3476025	3476169	3474489	3474613	3484444	3484608	248	124	18,0	14,0	18,0	12,0	12,1	11,3	18,0	13,3	17,0	33,3	0.973684	0.836364	-0.137321	0.0453264
ENSMUSG00000030924	Rexo5	7	+	119845382	119845501	119843864	119844064	119848731	119848939	242	124	0,1	0,1	0,0	0,1	2,0	2,0	1,0	1,0	2,0	1,0	0.25462	1	0.74538	0.0454546
ENSMUSG00000070323	Mmp27	9	+	7577299	7577461	7573518	7573650	7577634	7577755	248	124	3,0	1,0	1,0	3,0	3,0	4,0	2,2	1,1	2,2	0,0	1	0.473684	-0.526316	0.0463768
ENSMUSG00000032537	Ephb1	9	-	102268816	102269167	102267437	102267937	102270502	102270643	248	124	42,3	24,4	46,0	57,6	28,2	9,0	11,0	18,0	17,0	3,0	0.867841	1	0.132159	0.0466075
ENSMUSG00000040785	Ttc3	16	+	94384345	94384388	94383911	94384066	94384783	94384934	166	124	7,0	3,0	5,0	10,0	1,0	10,2	3,0	8,1	12,1	11,4	1	0.804245	-0.195755	0.0466412
ENSMUSG00000037519	Ppfia1	7	-	144514871	144514946	144514440	144514524	144515985	144516120	198	124	2,6	1,9	7,10	5,6	4,5	4,0	0,0	0,1	4,3	3,2	0.248418	0.534483	0.286064	0.0470618
ENSMUSG00000041225	Arhgap12	18	-	6056978	6056993	6052861	6052923	6057516	6057591	138	124	3,7	0,21	2,14	2,11	2,23	0,7	5,13	4,13	6,9	1,11	0.0961737	0.213379	0.117205	0.0473814
ENSMUSG00000036281	Snapc4	2	-	26378160	26378279	26378020	26378067	26378493	26378636	242	124	0,6	0,3	0,0	0,5	1,0	0,3	0,2	4,0	0,0	0,0	0.0353075	0.290739	0.255431	0.0474308
ENSMUSG00000044950	Pwwp2a	11	+	43717029	43717149	43704533	43705477	43720220	43720411	243	124	2,1	2,0	0,0	0,0	0,0	2,0	0,6	2,2	0,2	0,2	0.671177	0.145369	-0.525808	0.0474716
ENSMUSG00000038347	Tcte2	17	-	13722419	13722679	13714030	13714117	13727910	13728022	248	124	0,0	1,0	0,0	1,0	3,0	0,2	0,0	0,0	0,0	0,0	1	0	-1	0.0476191
ENSMUSG00000039488	Cntn5	9	-	10839077	10839170	10838691	10838994	10844425	10844908	216	124	4,0	0,1	0,0	1,0	0,0	0,0	0,0	0,2	0,1	0,0	0.741627	0	-0.741627	0.0476191
ENSMUSG00000019854	Reps1	10	+	18107670	18107748	18104153	18104275	18114398	18114486	201	124	13,1	14,6	15,1	11,0	28,3	30,1	20,1	5,0	19,0	15,1	0.819584	0.948191	0.128608	0.0481931
ENSMUSG00000036053	Fmnl2	2	+	53128716	53128842	53126852	53126976	53131839	53132203	248	124	0,2	0,2	1,3	0,0	0,2	6,3	1,1	2,1	0,3	0,1	0.0526316	0.333333	0.280702	0.0483837
ENSMUSG00000069601	Ank3	10	+	69607561	69607657	69607154	69607249	69632406	69632497	219	124	1,0	1,0	4,0	0,4	1,2	4,2	6,0	7,0	2,1	5,1	0.3978	0.772586	0.374785	0.0485119
ENSMUSG00000052572	Dlg2	7	+	92439390	92439508	92427903	92428055	92466413	92466900	241	124	1,1	2,6	1,11	2,7	1,5	6,0	2,5	2,2	6,4	1,13	0.107187	0.267106	0.159919	0.0485609
ENSMUSG00000029208	Guf1	5	+	69564523	69564647	69561653	69561857	69565429	69565562	247	124	2,0	2,0	6,0	10,0	4,0	3,3	3,1	2,0	6,0	5,0	1	0.704545	-0.295455	0.0496454
ENSMUSG00000025958	Creb1	1	+	64559726	64559768	64558502	64558649	64566216	64566317	165	124	2,7	5,10	5,7	0,7	7,5	3,13	2,8	7,23	2,13	4,18	0.283992	0.152803	-0.131189	0.0497394
ENSMUSG00000068015	Lrch1	14	-	74794910	74794991	74786280	74786390	74795296	74795369	204	124	0,0	2,8	0,9	1,3	0,10	2,10	4,14	4,5	4,2	0,3	0.0573013	0.200185	0.142883	0.0498014

## Sheet: MXE
GeneID	Symbol	chr	strand	1stExonStart_0base	1stExonEnd	2ndExonStart_0base	2ndExonEnd	upstreamES	upstreamEE	downstreamES	downstreamEE	IncFormLen	SkipFormLen	WT-1	WT-2	WT-3	WT-4	WT-5	Ccdc174OO-/--1	Ccdc174OO-/--2	Ccdc174OO-/--3	Ccdc174OO-/--4	Ccdc174OO-/--5	G1_IncLevel	G2_IncLevel	ΔPSI	PValue
ENSMUSG00000026566	Mpzl1	1	-	165601749	165601855	165604609	165604742	165592239	165593677	165605608	165605822	248	229	298117	286112	265110	220131	214103	333,52	399,73	478,59	507,92	417,73	0.674007	0.849537	0.17553	1.36335e-40
ENSMUSG00000041718	Alg13	X	+	144319898	144320002	144320002	144320061	144318002	144318121	144322011	144322150	227	182	656654	594533	699680	712691	526589	6001160	710979	7121054	7521211	8271061	0.448109	0.345677	-0.102432	8.8285e-39
ENSMUSG00000030204	Ddx47	6	+	135015194	135015383	135015575	135015647	135012301	135012395	135015821	135015940	248	195	88,11	79,10	113,14	85,10	93,12	93,51	104,48	92,52	114,65	74,90	0.863349	0.550701	-0.312648	2.1366e-30
ENSMUSG00000024875	Yif1a	19	+	5091540	5091696	5092128	5092222	5091367	5091425	5092301	5092505	248	217	243288	302220	268255	235249	196197	300213	291146	324160	347207	427185	0.473776	0.618649	0.144873	1.10118e-24
ENSMUSG00000030759	Far1	7	+	113553641	113553813	113554116	113554288	113551934	113552002	113561375	113561505	248	248	12,4	21,11	13,7	12,9	16,16	56,0	62,0	22,1	35,2	66,4	0.61157	0.971774	0.360204	3.41362e-19
ENSMUSG00000020151	Ptprr	10	+	116132637	116132724	116157066	116157181	116124961	116125470	116157880	116158073	210	238	76,19	43,12	65,13	66,21	52,8	7,7	4,11	9,11	15,13	13,7	0.824209	0.526112	-0.298097	3.57531e-09
ENSMUSG00000027620	Rbm39	2	-	156177751	156177906	156178879	156178952	156177335	156177385	156179176	156179240	196	248	22,1	6,8	23,0	16,3	3,1	63,3	39,1	57,0	87,0	82,0	0.872011	0.990454	0.118443	4.31597e-07
ENSMUSG00000020151	Ptprr	10	+	116132637	116132724	116157066	116157159	116125014	116125470	116157880	116158073	210	216	76,17	43,14	65,19	66,26	52,10	7,6	4,9	9,11	15,11	13,5	0.783172	0.540338	-0.242835	8.98575e-06
ENSMUSG00000052430	Bmpr1b	3	-	142105741	142105792	142108254	142108543	142103395	142103976	142109250	142109407	248	174	36,34	15,25	32,22	46,25	25,34	55,17	43,32	38,20	69,19	32,18	0.435594	0.610698	0.175104	2.08285e-05
ENSMUSG00000038151	Prdm1	10	-	44470533	44470725	44522367	44522598	44468785	44468968	44534649	44534986	248	248	11,5	9,3	16,7	18,3	11,5	13,11	12,22	12,12	12,22	12,6	0.738636	0.455224	-0.283412	3.11723e-05
ENSMUSG00000022407	Adsl	15	+	80955619	80955664	80956212	80956292	80952196	80952400	80960394	80960566	168	203	7,18	8,27	4,8	6,18	1,16	7,10	32,16	11,16	16,31	20,24	0.265306	0.517213	0.251907	4.18823e-05
ENSMUSG00000052430	Bmpr1b	3	-	142105741	142105792	142108114	142108543	142103402	142103976	142109250	142109407	248	174	36,34	11,25	33,22	39,25	21,34	60,17	34,32	36,20	50,19	28,18	0.412322	0.579257	0.166935	6.28897e-05
ENSMUSG00000028107	Tars2	3	-	95725049	95725244	95725794	95725944	95724693	95724878	95739658	95739997	248	248	65,43	57,19	61,44	102,36	39,17	16,13	15,30	21,23	54,25	24,27	0.670807	0.524194	-0.146614	0.000148482
ENSMUSG00000039116	Adgrg6	10	-	14397006	14397159	14415551	14415608	14388455	14388508	14419998	14420103	180	248	7,66	2,68	2,70	2,65	0,60	9,43	1,31	3,29	6,43	5,30	0.0516303	0.158163	0.106533	0.000587009
ENSMUSG00000039116	Adgrg6	10	-	14397010	14397159	14415551	14415608	14388455	14388508	14419998	14420103	180	248	7,67	2,67	2,70	2,65	0,59	9,43	1,31	3,29	6,43	5,30	0.0517795	0.158163	0.106384	0.000590047
ENSMUSG00000039116	Adgrg6	10	-	14397008	14397159	14415551	14415608	14388455	14388508	14419998	14420103	180	248	7,66	2,67	2,70	2,65	0,59	9,43	1,31	3,29	6,43	5,30	0.0519296	0.158163	0.106234	0.000593668
ENSMUSG00000039116	Adgrg6	10	-	14397004	14397159	14415551	14415608	14388455	14388508	14419998	14420103	180	248	7,67	2,68	2,71	2,68	0,59	9,43	1,32	3,29	6,44	5,32	0.0510417	0.155194	0.104152	0.000602244
ENSMUSG00000055541	Lair1	7	-	4010729	4010846	4028706	4029036	4010589	4010632	4055917	4055953	248	240	0,5	0,6	0,4	0,6	0,5	1,13	7,3	5,5	0,6	3,6	0	0.319361	0.319361	0.000654699
ENSMUSG00000029767	Calu	6	+	29361293	29361487	29361559	29361753	29356470	29356697	29366039	29366206	248	248	34,9	41,9	36,4	46,6	37,11	42,30	67,19	32,13	45,22	54,15	0.832618	0.707965	-0.124653	0.000689329
ENSMUSG00000024544	Ldlrad4	18	+	67971936	67971977	67973420	67973514	67971025	67971153	68005684	68005773	164	217	1,8	2,8	4,20	10,18	3,7	1,27	2,26	3,30	5,39	2,24	0.302566	0.105399	-0.197167	0.000702836
ENSMUSG00000032384	Csnk1g1	9	+	65973478	65973519	65980902	65980972	65958328	65958721	65999394	65999546	164	193	0,3	2,9	1,5	1,4	1,5	9,8	7,13	14,12	6,7	12,8	0.184548	0.540616	0.356069	0.000788146
ENSMUSG00000031626	Sorbs2	8	+	45782801	45782960	45785268	45785325	45775588	45775703	45789975	45790025	248	180	4,1	24,0	5,3	2,0	4,0	1,0	3,0	0,0	0,7	3,1	0.876186	0.388409	-0.487776	0.000962868
ENSMUSG00000030559	Rab38	7	+	88386269	88386493	88402706	88402815	88380328	88380439	88430140	88430469	248	232	11,10	3,10	6,14	2,4	2,8	0,7	0,3	0,2	0,1	0,6	0.327992	0	-0.327992	0.00127349
ENSMUSG00000020289	Nprl3	11	-	32253874	32253949	32255438	32255568	32250124	32250278	32263024	32263094	248	198	3,9	11,5	7,8	8,12	6,14	5,0	4,0	0,0	2,1	2,1	0.367952	0.838436	0.470485	0.00169018
ENSMUSG00000037369	Kdm6a	X	+	18246974	18247109	18247566	18247722	18246196	18246416	18248269	18248359	248	248	13,0	4,1	4,2	4,1	4,3	2,0	1,5	6,6	3,5	7,6	0.805556	0.463415	-0.342141	0.00236518
ENSMUSG00000006191	Cdkal1	13	-	29314422	29314523	29326418	29326621	29288528	29288682	29330916	29330990	248	224	8,1	3,0	5,2	2,0	0,0	1,4	5,13	2,1	9,3	2,3	0.844221	0.416928	-0.427293	0.00255497
ENSMUSG00000006191	Cdkal1	13	-	29288528	29288682	29326418	29326621	29280186	29280430	29335636	29335718	248	248	5,6	6,10	2,13	7,18	9,8	1,19	5,33	5,16	4,27	6,16	0.345238	0.159091	-0.186147	0.00265144
ENSMUSG00000020077	Srgn	10	-	62525027	62525119	62530550	62530787	62508093	62508287	62531461	62531926	248	215	17,4	12,2	9,10	19,3	9,3	4,10	9,5	7,3	5,12	5,0	0.722284	0.464363	-0.257922	0.00271171
ENSMUSG00000041617	Ccdc74a	16	+	17648066	17648126	17649994	17650074	17647607	17647652	17650148	17650205	183	203	45,14	27,10	31,18	26,14	22,9	37,9	22,5	42,8	38,5	24,8	0.720433	0.837823	0.11739	0.0039506
ENSMUSG00000038685	Rtel1	2	+	181355008	181355125	181355309	181355552	181354352	181354442	181355650	181355812	240	248	11,12	8,10	8,12	13,22	11,7	2,16	6,6	6,12	5,15	4,18	0.455488	0.261844	-0.193645	0.00536737
ENSMUSG00000028107	Tars2	3	-	95725049	95725244	95725863	95725944	95724693	95724878	95739658	95739997	204	248	54,43	49,19	46,44	86,36	30,17	8,13	16,30	25,23	55,25	20,27	0.669546	0.560922	-0.108624	0.00542122
ENSMUSG00000038685	Rtel1	2	+	181355008	181355125	181355327	181355552	181354352	181354442	181355650	181355812	240	248	11,14	8,10	8,11	13,22	11,7	2,16	6,6	6,12	5,15	4,18	0.451585	0.261844	-0.189742	0.0056627
ENSMUSG00000020456	Ogdh	11	+	6316764	6316855	6316977	6317080	6313787	6313979	6334532	6334648	214	226	3,21	8,12	10,32	11,25	14,14	4,14	0,7	2,21	4,15	1,12	0.318388	0.144099	-0.174289	0.00605454
ENSMUSG00000031922	Cep57	9	-	13810626	13810862	13812632	13812710	13809859	13810004	13813409	13813520	201	248	16,31	17,27	21,22	25,33	20,21	53109	55113	50,87	46120	54104	0.476867	0.37392	-0.102948	0.00618311
ENSMUSG00000040594	Ranbp17	11	-	33337854	33337914	33404037	33404199	33329470	33329544	33441802	33441938	248	183	0,0	0,0	2,1	1,0	0,0	0,5	0,4	0,0	0,3	0,0	0.688833	0	-0.688833	0.00714286
ENSMUSG00000052430	Bmpr1b	3	-	142105741	142105792	142108165	142108543	142103398	142103976	142109250	142109407	248	174	35,34	15,25	39,22	47,25	29,34	57,17	30,32	32,20	51,19	24,18	0.452625	0.562188	0.109563	0.0102241
ENSMUSG00000020723	Cacng4	11	-	107726538	107726692	107732554	107732733	107717215	107717320	107734833	107735129	248	248	7,15	2,3	4,10	11,17	4,9	7,5	11,1	2,2	0,3	0,1	0.341463	0.625	0.283537	0.010621
ENSMUSG00000027881	Prpf38b	3	-	108905917	108905988	108906071	108906125	108905110	108905334	108907786	108907847	177	194	8,5	13,0	3,2	3,5	1,2	4,8	2,7	1,6	4,2	7,6	0.686726	0.40487	-0.281856	0.0106823
ENSMUSG00000031085	Acte1	7	+	143881637	143881716	143883589	143884008	143881165	143881276	143891659	143891821	202	248	2,1	0,2	0,1	7,0	1,4	0,4	0,1	0,2	2,5	0,2	0.605469	0.149218	-0.456251	0.0129193
ENSMUSG00000006191	Cdkal1	13	-	29326418	29326621	29330916	29330990	29280186	29280430	29335636	29335718	197	248	9,5	6,6	4,2	9,7	11,9	15,1	10,5	11,5	16,4	14,6	0.628664	0.798244	0.16958	0.0162025
ENSMUSG00000004633	Chn2	6	+	54293037	54293115	54298044	54298150	54290266	54290440	54300072	54300244	201	229	31,22	33,28	30,24	19,21	28,28	14,11	18,29	19,17	16,41	26,29	0.566354	0.454831	-0.111524	0.0175011
ENSMUSG00000014030	Pax5	4	-	44537419	44537506	44609714	44609844	44531496	44531582	44645547	44645723	248	210	0,2	0,5	1,6	0,20	3,9	2,0	0,1	0,0	0,3	2,1	0.0746269	0.403846	0.329219	0.0185309
ENSMUSG00000021051	Ppp2r5e	12	-	75493413	75493515	75515601	75515798	75485131	75485224	75593168	75593332	248	225	36,7	20,9	36,21	8,16	20,12	26,21	20,30	41,45	38,24	52,31	0.62616	0.515381	-0.110779	0.0198064
ENSMUSG00000029095	Ablim2	5	+	35848803	35848905	35856100	35856220	35841280	35841401	35857127	35857180	225	243	5,4	6,4	3,3	8,9	6,7	9,3	1,0	4,3	10,1	6,3	0.528302	0.764151	0.235849	0.0202862
ENSMUSG00000032311	Nrg4	9	-	55249095	55249169	55280889	55280983	55242060	55242207	55282550	55282616	217	197	4,16	0,13	0,17	2,17	1,22	3,21	0,10	9,11	5,31	4,14	0.0695621	0.179745	0.110182	0.0233094
ENSMUSG00000028256	Odf2l	3	+	145126092	145126225	145127022	145127151	145124210	145124375	145127830	145127890	248	248	18,21	15,28	6,14	18,28	14,32	10,18	11,15	20,11	12,14	26,26	0.365979	0.484663	0.118683	0.0244397
ENSMUSG00000039599	Fam149b	14	+	20359754	20359916	20363262	20363450	20358023	20358140	20374329	20374454	248	248	2,9	9,8	3,6	4,9	4,8	6,6	3,1	1,1	2,5	13,5	0.354839	0.581395	0.226557	0.0284054
ENSMUSG00000038371	Sbf2	7	-	110489220	110489358	110560257	110560346	110464587	110464707	110614706	110614761	212	248	0,5	0,5	0,9	0,2	0,7	4,11	0,10	1,9	2,15	4,13	0	0.181576	0.181576	0.0304357
ENSMUSG00000006191	Cdkal1	13	-	29289835	29289895	29314422	29314523	29288528	29288682	29330916	29330990	224	183	1,0	0,0	2,1	0,1	0,3	4,1	13,2	1,0	3,2	3,1	0.328939	0.76569	0.436751	0.0311345
ENSMUSG00000027953	Slc50a1	3	-	89269049	89269211	89269826	89269950	89268672	89268792	89270061	89270139	247	248	1,14	8,7	10,5	11,13	1,6	1,0	2,0	0,0	0,0	1,0	0.408871	1	0.591129	0.0331061
ENSMUSG00000020723	Cacng4	11	-	107726538	107726692	107732554	107732733	107696974	107697103	107734833	107735129	248	248	7,20	2,3	4,13	12,22	5,12	7,7	12,1	2,2	0,4	0,7	0.3	0.5	0.2	0.0343529
ENSMUSG00000033278	Ptprm	17	-	66613514	66613605	66678047	66678230	66606043	66606312	66685665	66686510	248	214	4,9	7,2	9,4	4,4	5,5	6,9	1,3	1,4	3,5	2,7	0.510446	0.286037	-0.224408	0.0363659
ENSMUSG00000099083	Atf7	15	-	102557459	102557578	102563313	102563410	102553783	102553921	102593671	102593740	220	242	0,9	0,9	1,12	1,14	2,9	3,6	2,7	2,7	1,8	2,6	0.0766551	0.244444	0.167789	0.0394907
ENSMUSG00000006191	Cdkal1	13	-	29326418	29326621	29330916	29330990	29288528	29288682	29335636	29335718	197	248	10,9	4,5	8,3	12,6	11,7	17,2	16,6	19,4	11,7	8,5	0.653779	0.788324	0.134545	0.0473001
ENSMUSG00000014030	Pax5	4	-	44537419	44537506	44570001	44570103	44531144	44531582	44609714	44609844	225	210	0,2	0,5	0,6	0,20	1,9	0,0	0,1	0,0	0,3	2,1	0.0217391	0.271845	0.250106	0.0478571
ENSMUSG00000031085	Acte1	7	+	143881637	143881716	143883923	143884008	143881165	143881276	143891659	143891821	202	208	2,1	0,3	0,4	7,5	1,7	0,5	0,1	0,2	2,7	0,6	0.339869	0.0893087	-0.250561	0.0479854

## Sheet: RI
GeneID	Symbol	chr	strand	riExonStart_0base	riExonEnd	upstreamES	upstreamEE	downstreamES	downstreamEE	IncFormLen	SkipFormLen	WT-1	WT-2	WT-3	WT-4	WT-5	Ccdc174OO-/--1	Ccdc174OO-/--2	Ccdc174OO-/--3	Ccdc174OO-/--4	Ccdc174OO-/--5	G1_IncLevel	G2_IncLevel	ΔPSI	PValue
ENSMUSG00000078765	U2af1l4	7	+	30564202	30564607	30564202	30564301	30564473	30564607	248	124	3691807	2901522	3261826	3461685	3071427	608672	605766	738821	823928	751839	0.0901387	0.304483	0.214344	0
ENSMUSG00000024194	Cuta	17	-	26938571	26938786	26938571	26938617	26938726	26938786	232	124	218775	180587	217826	193947	138512	910459	950426	947522	1192597	1013487	0.121759	0.518166	0.396406	0
ENSMUSG00000031570	Plpp5	8	+	25721661	25722600	25721661	25721786	25722429	25722600	248	124	47210	50191	51229	55171	67200	321,47	470,54	340,80	393,67	473,69	0.118838	0.759027	0.640189	0
ENSMUSG00000024446	Rpp21	17	-	36257441	36257706	36257441	36257524	36257605	36257706	204	124	49760	26468	33819	671214	25357	151320	108272	95263	169354	129254	0.0325087	0.213151	0.180642	6.21466e-154
ENSMUSG00000092622	Khdc3	9	+	73103215	73104438	73103215	73103889	73104342	73104438	248	124	216708	196562	212812	2831026	162404	436589	538686	525553	541762	533469	0.132089	0.296053	0.163964	3.12531e-124
ENSMUSG00000073422	H2-Ke6	17	-	34026850	34027101	34026850	34026935	34027015	34027101	203	124	44387	35319	51480	28322	19233	42,26	44,19	41,20	52,31	47,17	0.0584702	0.549889	0.491419	1.06436e-111
ENSMUSG00000092607	Scnm1	3	-	95133199	95133628	95133199	95133288	95133557	95133628	248	124	18271	13248	20334	24378	26249	79115	102127	63126	125146	72122	0.0329958	0.257443	0.224447	4.03671e-106
ENSMUSG00000051811	Cox6b2	7	-	4752723	4753023	4752723	4752849	4752952	4753023	226	124	33,79	37,39	59,98	106201	27,35	190,31	126,34	230,59	332,51	170,24	0.241295	0.742897	0.501602	1.4903e-101
ENSMUSG00000034211	Mrps17	5	+	129715683	129716866	129715683	129715910	129716726	129716866	248	124	38201	60185	52226	76230	46158	176200	167123	199169	225143	172155	0.119718	0.372767	0.253049	1.58124e-76
ENSMUSG00000019734	Tmc4	7	-	3665790	3666180	3665790	3666008	3666101	3666180	216	124	68393	47314	47484	58483	45351	254468	225462	221555	255588	203433	0.0698762	0.209658	0.139781	8.79141e-75
ENSMUSG00000030512	Snrpa1	7	+	66069423	66070665	66069423	66069526	66070589	66070665	248	124	105267	95194	84212	92224	93206	121,45	138,72	152,87	167109	133107	0.175327	0.458414	0.283087	5.08969e-66
ENSMUSG00000024334	H2-Oa	17	+	34093832	34094818	34093832	34094589	34094682	34094818	216	124	3,78	5,49	13,84	9126	5,38	88,88	72,66	99,87	104,62	69,67	0.0508554	0.401294	0.350439	4.90777e-60
ENSMUSG00000073422	H2-Ke6	17	-	34027405	34027840	34027405	34027522	34027622	34027840	223	124	68197	57186	54247	62233	28117	31,18	28,4	41,18	48,10	50,28	0.13242	0.585324	0.452904	6.73613e-56
ENSMUSG00000048799	Cep120	18	-	53723082	53724581	53723082	53723305	53724353	53724581	248	124	6,15	5,29	0,23	1,9	2,9	93,17	74,9	77,4	104,3	54,4	0.076087	0.844538	0.768451	7.00574e-54
ENSMUSG00000035278	Plekhj1	10	-	80796590	80796822	80796590	80796654	80796731	80796822	200	124	41436	47356	50473	31426	26303	79207	81260	89272	120335	94268	0.0571658	0.176212	0.119046	5.16666e-46
ENSMUSG00000073294	AU022751	X	-	6081218	6083419	6081218	6082775	6083138	6083419	248	124	747250	1177391	998382	786239	691247	527327	600343	535309	1123548	756471	0.593097	0.469816	-0.123281	2.62861e-34
ENSMUSG00000038762	Abcf1	17	-	35963125	35963392	35963125	35963236	35963320	35963392	207	124	25292	30206	25354	16359	16166	53274	89176	54214	63282	75192	0.0464595	0.149526	0.103066	9.04895e-32
ENSMUSG00000052926	Rnaseh2a	8	-	84957666	84958089	84957666	84957864	84957965	84958089	224	124	10,82	29,70	14114	31117	16,55	125136	100163	134182	165167	128136	0.112205	0.315241	0.203036	1.63515e-29
ENSMUSG00000053291	Rab4b	7	-	27175778	27176238	27175778	27175893	27176157	27176238	248	124	3101	1,73	6,98	0,107	0,80	18,23	14,37	7,36	17,58	12,29	0.0107759	0.156682	0.145906	4.26009e-24
ENSMUSG00000009092	Derl3	10	+	75893621	75893843	75893621	75893684	75893769	75893843	208	124	12,79	16,75	38,91	20,93	9,54	44,54	50,52	60,59	82,89	59,70	0.126238	0.351825	0.225588	5.90161e-23
ENSMUSG00000024194	Cuta	17	-	26938571	26938786	26938571	26938649	26938726	26938786	200	124	174,22	139,31	159,35	151,39	94,23	779,46	800,32	795,68	988,98	867,54	0.747704	0.897945	0.15024	1.39538e-21
ENSMUSG00000034211	Mrps17	5	+	129715683	129716866	129715683	129715858	129716726	129716866	248	124	105,42	109,21	136,23	193,48	86,26	319,24	291,19	334,27	371,29	293,21	0.662803	0.87013	0.207327	2.78131e-21
ENSMUSG00000023277	Twf2	9	+	106214100	106214477	106214100	106214251	106214355	106214477	227	124	11178	24157	19204	22158	16105	44,77	25106	45,98	51139	45104	0.0589677	0.179601	0.120633	3.28633e-21
ENSMUSG00000020156	Pwwp3a	10	+	80228994	80230127	80228994	80229080	80230056	80230127	248	124	1,13	1,21	2,10	0,14	0,7	24,4	12,5	17,6	14,10	27,11	0.0298507	0.566265	0.536414	3.34111e-21
ENSMUSG00000073838	Tufm	7	+	126489551	126489911	126489551	126489703	126489791	126489911	211	124	2,39	0,42	2,41	4,62	1,44	23,39	7,37	20,36	31,43	19,50	0.0226719	0.222801	0.200129	4.49556e-19
ENSMUSG00000073434	Wdr90	17	-	25845578	25845914	25845578	25845698	25845770	25845914	195	124	2,23	4,10	0,19	2,16	0,8	22,3	10,10	9,7	11,1	13,3	0.0627372	0.632653	0.569916	1.73051e-18
ENSMUSG00000079677	Fdx2	9	-	21073074	21073318	21073074	21073181	21073263	21073318	205	124	36104	28113	44151	51145	21,65	63,70	50,49	46,78	86,90	62,84	0.158511	0.33357	0.175058	8.33419e-18
ENSMUSG00000034211	Mrps17	5	+	129715683	129716866	129715683	129715763	129716726	129716866	248	124	95,26	91,32	139,45	219,72	89,19	241,30	183,21	253,20	237,30	166,11	0.61998	0.828221	0.20824	9.61152e-18
ENSMUSG00000073702	Rpl31	1	+	39367928	39368255	39367928	39368006	39368148	39368255	248	124	121,32	95,18	151,39	201,82	73,6	142,99	90,69	145,92	104,83	127,52	0.644221	0.434907	-0.209314	3.32562e-16
ENSMUSG00000043541	Casc1	6	-	145174833	145177500	145174833	145175324	145177332	145177500	248	124	7,51	12,62	4,33	3,28	10,36	15,16	19,9	10,15	9,9	22,15	0.0789474	0.369458	0.290511	1.20573e-15
ENSMUSG00000051169	Rpusd3	6	-	113417140	113417411	113417140	113417225	113417303	113417411	201	124	5123	2,85	5125	3,77	2,75	9,49	10,51	11,51	20,69	18,44	0.0211661	0.137115	0.115948	2.06106e-15
ENSMUSG00000003575	Crtc1	8	-	70392921	70397954	70392921	70393055	70397745	70397954	248	124	0,9	1,6	0,6	0,6	0,14	10,2	10,5	10,1	19,8	8,5	0.0120482	0.575758	0.563709	4.61511e-15
ENSMUSG00000015176	Nolc1	19	+	46078702	46079021	46078702	46078758	46078872	46079021	237	124	3,29	2,16	4,18	2,24	3,9	14,7	16,13	9,18	22,16	24,3	0.0708919	0.438272	0.36738	4.9618e-15
ENSMUSG00000056962	Jmjd6	11	-	116839837	116840545	116839837	116839926	116840447	116840545	248	124	108,13	136,14	133,15	121,10	77,14	81,31	112,30	130,40	128,50	133,45	0.813296	0.598361	-0.214935	2.93711e-13
ENSMUSG00000073422	H2-Ke6	17	-	34026032	34026470	34026032	34026225	34026395	34026470	248	124	10214	17151	22221	16253	11101	9,30	5,12	4,22	25,55	8,16	0.0388548	0.158879	0.120024	4.93348e-13
ENSMUSG00000014856	Tmem208	8	+	105328321	105328692	105328321	105328458	105328607	105328692	248	124	9,89	5,65	8,78	4,92	3,76	21,43	6,30	18,60	14,41	16,45	0.0349819	0.146199	0.111217	2.70557e-12
ENSMUSG00000028715	Cyp4a14	4	-	115495924	115497343	115495924	115495995	115496509	115497343	248	124	140141	88118	153103	151170	111124	170129	194108	180110	261174	220118	0.3289	0.445072	0.116171	4.85956e-11
ENSMUSG00000031812	Map1lc3b	8	+	121593489	121596092	121593489	121593650	121595985	121596092	248	124	9,1	2,0	10,2	8,0	4,0	5,11	6,16	7,10	7,14	1,12	0.846154	0.171053	-0.675101	7.37842e-11
ENSMUSG00000094870	Zfp131	13	-	119775766	119776449	119775766	119775989	119776091	119776449	225	124	7,22	10,21	2,19	12,23	4,24	28,18	35,45	38,22	42,45	55,27	0.150355	0.410041	0.259685	1.35496e-10
ENSMUSG00000019734	Tmc4	7	-	3667047	3667624	3667047	3667178	3667440	3667624	248	124	41,60	29,68	50,66	81,51	31,48	96,36	58,45	67,31	87,55	36,28	0.283619	0.468665	0.185046	1.40178e-10
ENSMUSG00000016344	Ppdpf	2	+	181187664	181187886	181187664	181187736	181187808	181187886	195	124	111131	90121	123143	105150	57114	57141	73134	60173	94217	68163	0.319247	0.212805	-0.106442	2.65121e-10
ENSMUSG00000042606	Hirip3	7	+	126862599	126862926	126862599	126862720	126862817	126862926	220	124	14,9	8,9	22,12	24,26	7,8	43,4	24,4	22,1	11,7	18,0	0.397776	0.806082	0.408306	4.07431e-10
ENSMUSG00000027778	Ift80	3	-	68990741	68994582	68990741	68990963	68994500	68994582	248	124	3,6	0,8	4,7	3,2	0,3	33,11	21,12	37,3	58,9	30,7	0.16129	0.680608	0.519318	5.12589e-10
ENSMUSG00000028102	Pex11b	3	+	96643574	96644726	96643574	96644015	96644435	96644726	248	124	344,95	353,87	452,81	305,95	257,89	222,27	238,25	240,40	337,54	263,46	0.656814	0.771971	0.115158	6.44085e-10
ENSMUSG00000037805	Rpl10a	17	+	28328966	28329522	28328966	28329280	28329373	28329522	216	124	2,10	4,20	3,16	8,21	1,11	14,4	9,5	16,5	21,7	14,31	0.116981	0.449628	0.332646	1.86013e-09
ENSMUSG00000062908	Acadm	3	-	153938896	153939167	153938896	153938966	153939069	153939167	226	124	0,12	1,13	1,15	2,29	1,15	7,5	7,0	0,0	0,1	0,0	0.0316262	0.561449	0.529823	2.06188e-09
ENSMUSG00000024926	Kat5	19	-	5603013	5603715	5603013	5603552	5603633	5603715	204	124	4,34	13,45	3,31	10,36	0,35	14,13	17,17	9,15	10,23	10,18	0.0915264	0.297791	0.206264	1.415e-08
ENSMUSG00000014873	Surf2	2	+	26917427	26919055	26917427	26917531	26918928	26919055	248	124	24,0	24,1	16,0	11,0	12,0	5,8	8,1	3,4	5,0	5,3	0.977528	0.448276	-0.529252	1.82944e-08
ENSMUSG00000030871	Ears2	7	-	122044301	122044666	122044301	122044432	122044512	122044666	203	124	2,13	5,20	0,23	8,29	6,11	37,27	17,34	31,42	25,29	27,24	0.117871	0.349145	0.231274	2.75657e-08
ENSMUSG00000021115	Vrk1	12	+	106070524	106071641	106070524	106070615	106071569	106071641	248	124	1,30	0,27	3,23	0,23	1,50	5,16	6,18	3,13	8,11	3,8	0.0160772	0.159236	0.143158	2.85501e-08
ENSMUSG00000035168	Tanc1	2	+	59613098	59613867	59613098	59613509	59613600	59613867	214	124	56,4	39,3	45,4	44,8	30,5	4,10	16,4	3,3	8,4	5,5	0.837838	0.445154	-0.392684	4.18138e-08
ENSMUSG00000060992	Copz1	15	+	103290674	103291420	103290674	103290908	103291328	103291420	248	124	10,0	6,0	13,0	22,0	9,0	13,2	13,11	2,5	13,7	18,3	1	0.513043	-0.486957	5.47315e-08
ENSMUSG00000074240	Cib3	8	-	72205562	72207274	72205562	72205758	72207126	72207274	248	124	1,25	1,21	3,25	5,37	2,19	6,12	6,13	11,10	8,11	4,8	0.0451128	0.244755	0.199642	6.14674e-08
ENSMUSG00000042831	Alkbh6	7	+	30312236	30312707	30312236	30312388	30312590	30312707	248	124	12,69	9,83	11,76	5,64	4,49	7,10	4,12	6,4	6,9	4,8	0.0567082	0.238938	0.18223	7.44277e-08
ENSMUSG00000037339	Fam53a	5	-	33600355	33608227	33600355	33600880	33607463	33608227	248	124	6,42	4,30	3,45	3,37	1,29	20,35	9,40	14,36	12,35	16,38	0.0443864	0.161731	0.117345	1.01866e-07
ENSMUSG00000027944	Hax1	3	-	89997386	89998003	89997386	89997565	89997737	89998003	248	124	103,80	117105	122,97	109,66	75,66	69,29	88,55	119,43	114,33	86,54	0.388479	0.526549	0.13807	1.06746e-07
ENSMUSG00000025991	Cps1	1	+	67206730	67207222	67206730	67206972	67207064	67207222	215	124	34,2	35,0	50,3	66,0	32,0	44,10	45,5	40,3	25,13	25,3	0.961584	0.752254	-0.20933	3.23382e-07
ENSMUSG00000029149	Krtcap3	5	+	31252191	31252571	31252191	31252251	31252364	31252571	236	124	99,86	80100	131101	100100	71,55	88,40	74,47	98,52	126,51	55,49	0.363781	0.492258	0.128478	4.01092e-07
ENSMUSG00000026199	Ankzf1	1	+	75194840	75195712	75194840	75194943	75195062	75195712	242	124	1,28	2,24	0,18	0,20	0,22	9,12	4,31	6,29	13,34	9,33	0.0135391	0.131295	0.117756	4.42382e-07
ENSMUSG00000032182	Yipf2	9	-	21588681	21589760	21588681	21589558	21589634	21589760	199	124	5,10	2,15	8,20	8,12	6,9	16,5	16,5	14,8	24,8	3,12	0.214943	0.544842	0.329898	4.56272e-07
ENSMUSG00000029134	Plb1	5	+	32357248	32357956	32357248	32357656	32357828	32357956	248	124	0,1	0,3	0,2	0,5	1,2	4,2	6,0	5,1	11,1	11,4	0.037037	0.698113	0.661076	5.90208e-07
ENSMUSG00000035086	Becn1	11	-	101295533	101296316	101295533	101295624	101296257	101296316	248	124	11,32	12,41	17,30	20,24	17,65	34,12	42,67	39,36	47,57	31,38	0.167028	0.314845	0.147817	5.92796e-07
ENSMUSG00000069601	Ank3	10	+	69607154	69607657	69607154	69607249	69607561	69607657	248	124	5,1	5,1	11,2	17,0	2,1	8,5	4,9	5,8	2,2	1,6	0.8	0.25	-0.55	6.11139e-07
ENSMUSG00000030890	Ilk	7	+	105741373	105741707	105741373	105741483	105741579	105741707	219	124	0,13	0,12	0,4	0,5	0,7	0,1	0,4	2,6	14,12	2,2	0	0.289607	0.289607	8.52254e-07
ENSMUSG00000035478	Mbd3	10	-	80392538	80393280	80392538	80393018	80393094	80393280	199	124	44,76	24,67	49,79	34,88	18,58	58,53	59,78	59,82	63,84	74,81	0.222491	0.340355	0.117863	9.67222e-07
ENSMUSG00000028104	Polr3gl	3	-	96579797	96580089	96579797	96579911	96580015	96580089	227	124	3,14	9,5	11,6	3,9	15,4	2,0	9,0	10,0	13,0	4,2	0.370824	0.912118	0.541293	9.74781e-07
ENSMUSG00000024177	Nme4	17	-	26093616	26093960	26093616	26093729	26093858	26093960	248	124	0,9	0,13	0,7	0,14	0,4	0,2	0,2	0,1	1,0	7,1	0	0.4	0.4	1.01975e-06
ENSMUSG00000003199	Mpnd	17	+	56012270	56012492	56012270	56012343	56012415	56012492	195	124	0,12	0,11	3,13	0,10	0,4	4,11	11,11	1,3	4,8	8,5	0.0367516	0.319059	0.282307	2.62309e-06
ENSMUSG00000007458	M6pr	6	+	122313258	122315166	122313258	122313425	122315056	122315166	248	124	7,43	6,41	3,48	14,26	3,37	6,16	19,30	18,54	13,21	23,39	0.0780142	0.197995	0.119981	2.62902e-06
ENSMUSG00000024217	Snrpc	17	+	27840463	27842378	27840463	27840806	27842269	27842378	248	124	8,1	6,3	8,0	11,0	4,1	14,12	17,27	14,10	11,8	13,13	0.787234	0.330144	-0.457091	4.94634e-06
ENSMUSG00000108929	Cc2d2b	19	+	40801457	40803505	40801457	40802388	40803335	40803505	248	124	30,14	21,7	17,16	34,7	49,17	54,6	81,12	38,9	60,6	50,8	0.553114	0.775342	0.222229	5.40897e-06
ENSMUSG00000004788	Eif2b2	12	+	85219821	85220245	85219821	85219933	85220096	85220245	248	124	36,3	42,7	29,6	29,6	26,4	19,0	16,0	24,0	24,0	24,0	0.757009	1	0.242991	5.7193e-06
ENSMUSG00000060601	Nr1h2	7	-	44553578	44553923	44553578	44553708	44553808	44553923	223	124	3,6	3,6	1,6	1,9	1,1	3,2	2,1	11,2	10,3	2,0	0.15163	0.660578	0.508948	6.14693e-06
ENSMUSG00000039375	Wdr17	8	-	54674535	54675093	54674535	54674663	54675018	54675093	248	124	42,0	35,0	68,0	41,2	55,0	22,5	20,3	15,2	30,4	20,0	0.983673	0.792593	-0.191081	7.2656e-06
ENSMUSG00000093803	Ppp2r3d	9	-	124439587	124440122	124439587	124439674	124440047	124440122	248	124	1,8	1,10	5,16	3,11	0,11	6,0	5,2	3,5	3,7	4,0	0.0819672	0.428571	0.346604	7.82404e-06
ENSMUSG00000031729	Ist1	8	-	109675375	109676850	109675375	109675424	109676757	109676850	248	124	8,13	2,26	5,16	15,24	15,39	7,42	5,64	4,43	5,37	5,37	0.160142	0.0550847	-0.105058	9.02662e-06
ENSMUSG00000022330	Osr2	15	+	35300188	35302011	35300188	35300955	35301911	35302011	248	124	0,8	0,12	7,6	0,4	3,3	3,0	2,0	1,0	6,1	2,1	0.131579	0.777778	0.646199	1.10602e-05
ENSMUSG00000035168	Tanc1	2	+	59613098	59613509	59613098	59613284	59613389	59613509	228	124	107,6	64,9	72,5	104,5	92,6	27,3	12,4	11,7	13,3	14,5	0.885081	0.655589	-0.229492	1.115e-05
ENSMUSG00000033475	Tomm6	17	-	47686739	47687288	47686739	47687062	47687187	47687288	248	124	43,55	27,24	45,53	50,59	22,20	93,57	73,64	81,37	73,58	94,51	0.307061	0.436709	0.129648	1.16015e-05
ENSMUSG00000024049	Myom1	17	+	71063891	71064627	71063891	71064043	71064491	71064627	248	124	6,2	10,1	5,2	11,0	7,0	0,0	0,7	1,0	2,3	1,1	0.795918	0.153846	-0.642072	1.40874e-05
ENSMUSG00000034928	Rnf44	13	-	54683960	54684488	54683960	54684086	54684337	54684488	248	124	24,33	19,39	23,54	12,31	14,21	47,27	25,38	50,48	43,65	68,49	0.205357	0.339156	0.133799	1.50016e-05
ENSMUSG00000060601	Nr1h2	7	-	44551954	44552620	44551954	44552245	44552506	44552620	248	124	3,16	4,25	2,23	2,20	1,18	5,6	3,2	2,4	0,6	7,4	0.0555556	0.278689	0.223133	2.17105e-05
ENSMUSG00000057193	Slc44a2	9	+	21342742	21343047	21342742	21342866	21342963	21343047	220	124	2,32	1,52	5,42	1,30	4,37	6,20	7,19	1,19	10,26	6,21	0.0365765	0.138702	0.102126	2.19611e-05
ENSMUSG00000003166	Dgcr2	16	-	17858359	17859526	17858359	17858579	17859403	17859526	248	124	0,6	1,9	0,6	0,15	0,5	2,0	2,7	5,0	4,7	3,11	0.0120482	0.242424	0.230376	2.32383e-05
ENSMUSG00000021493	Pdlim7	13	-	55506305	55507366	55506305	55506367	55507329	55507366	248	124	19,31	27,7	38,28	26,18	6,12	35,12	36,11	46,23	63,22	46,18	0.376623	0.567839	0.191216	3.72291e-05
ENSMUSG00000032128	Robo3	9	-	37416696	37417502	37416696	37416920	37417325	37417502	248	124	0,8	1,11	2,8	0,7	2,5	0,0	3,0	3,0	0,0	2,2	0.060241	0.666667	0.606426	4.53368e-05
ENSMUSG00000039994	Timeless	10	+	128239833	128240291	128239833	128240053	128240137	128240291	207	124	5,0	5,0	5,0	5,0	0,0	4,7	3,5	4,4	11,5	6,4	1	0.401527	-0.598473	5.29302e-05
ENSMUSG00000020359	Phykpl	11	+	51592005	51592285	51592005	51592093	51592168	51592285	198	124	1,43	1,43	1,46	2,35	2,32	2,7	1,7	6,11	2,22	2,5	0.0215545	0.135371	0.113817	5.78935e-05
ENSMUSG00000038580	Sct	7	-	141278617	141278934	141278617	141278722	141278832	141278934	233	124	1,4	0,6	1,8	0,12	0,4	2,10	13,5	12,23	9,26	10,8	0.030355	0.253737	0.223382	6.35742e-05
ENSMUSG00000033669	Zfp7	15	+	76888230	76892395	76888230	76888347	76890006	76892395	248	124	8,0	8,0	1,0	17,1	12,0	0,5	3,1	3,6	14,0	2,0	0.958333	0.478261	-0.480072	7.1129e-05
ENSMUSG00000039768	Dnajc11	4	+	151968498	151970930	151968498	151968627	151970856	151970930	248	124	18,42	16,39	26,45	25,48	13,40	13,12	19,27	23,17	20,22	16,14	0.186312	0.330909	0.144597	8.01512e-05
ENSMUSG00000048930	Tada3	6	-	113376891	113377739	113376891	113376945	113377315	113377739	248	124	6,18	3,17	4,33	7,16	10,13	3,14	0,13	2,14	2,49	0,22	0.133929	0.030303	-0.103626	0.0001241
ENSMUSG00000010936	Vac14	8	+	110710317	110711711	110710317	110710492	110711592	110711711	248	124	11,32	9,38	13,50	10,22	13,32	23,14	8,19	5,10	6,21	14,6	0.138614	0.285714	0.1471	0.000127738
ENSMUSG00000002329	Mdp1	14	-	55659987	55660228	55659987	55660098	55660167	55660228	192	124	3,9	7,6	6,5	7,11	6,7	16,0	3,2	2,1	10,3	3,2	0.330151	0.732962	0.402812	0.000129071
ENSMUSG00000019320	Noxo1	17	+	24699543	24700015	24699543	24699657	24699897	24700015	248	124	5,49	5,58	5,46	13,60	14,35	3,4	4,10	2,3	4,7	7,8	0.0780669	0.238095	0.160028	0.000134593
ENSMUSG00000037720	Tmem33	5	+	67260695	67261033	67260695	67260806	67260963	67261033	248	124	10,22	6,20	9,25	7,34	0,25	15,53	15,35	30,27	37,40	19,37	0.112676	0.232	0.119324	0.000143031
ENSMUSG00000034579	Pla2g3	11	+	3491891	3492242	3491891	3492021	3492125	3492242	227	124	0,4	2,2	0,1	1,4	1,1	0,0	5,0	7,2	3,1	5,0	0.154037	0.784562	0.630525	0.000153455
ENSMUSG00000073436	Eme2	17	-	24894570	24895055	24894570	24894707	24894820	24895055	236	124	4,14	1,6	4,7	3,15	1,16	10,5	4,19	20,12	14,18	6,12	0.105359	0.300647	0.195287	0.000165188
ENSMUSG00000050357	Carmil2	8	+	105695651	105696897	105695651	105695774	105696860	105696897	248	124	1,4	0,4	0,9	0,12	0,1	1,0	2,0	2,4	0,1	4,4	0.0163934	0.333333	0.31694	0.000188733
ENSMUSG00000026170	Cyp27a1	1	+	74735553	74736036	74735553	74735751	74735863	74736036	235	124	1,11	1,15	1,13	1,19	1,23	4,20	7,12	6,22	9,25	3,6	0.0315441	0.15256	0.121016	0.000226731
ENSMUSG00000026199	Ankzf1	1	+	75195062	75195712	75195062	75195256	75195599	75195712	248	124	18,0	15,3	15,1	34,3	7,4	23,4	21,17	23,4	20,10	20,12	0.801802	0.532338	-0.269463	0.000230712
ENSMUSG00000022617	Chkb	15	-	89428410	89428827	89428410	89428544	89428713	89428827	248	124	0,3	0,3	5,1	0,4	0,2	8,2	10,0	8,2	5,2	7,4	0.16129	0.655172	0.493882	0.000265261
ENSMUSG00000008167	Fbxw9	8	+	85064383	85064672	85064383	85064496	85064580	85064672	207	124	0,20	0,9	0,7	0,6	0,1	0,0	0,2	5,3	1,9	1,2	0	0.207656	0.207656	0.000314792
ENSMUSG00000034211	Mrps17	5	+	129715683	129716866	129715683	129715912	129716726	129716866	248	124	36,17	59,10	51,15	74,10	46,12	168,28	155,18	195,33	220,18	164,18	0.675127	0.79682	0.121693	0.000357889
ENSMUSG00000023960	Enpp5	17	+	44082743	44086567	44082743	44082920	44085204	44086567	248	124	79,37	65,41	70,29	87,40	97,52	95,33	84,90	43,48	82,53	55,49	0.5	0.396685	-0.103315	0.0004273
ENSMUSG00000020949	Fkbp3	12	-	65063677	65069109	65063677	65063775	65069001	65069109	248	124	2,3	4,1	6,2	7,0	2,2	10,0	3,0	5,0	10,0	13,0	0.567568	1	0.432432	0.00045466
ENSMUSG00000002799	Jag2	12	-	112916603	112916939	112916603	112916723	112916808	112916939	208	124	0,20	0,37	3,45	0,42	1,15	0,5	0,3	0,6	1,13	7,8	0.014776	0.119923	0.105147	0.000515685
ENSMUSG00000033276	Stk36	1	+	74633506	74634756	74633506	74633654	74634009	74634756	248	124	6,34	1,52	2,46	8,25	3,25	2,4	1,3	4,8	4,2	0,3	0.0520833	0.215686	0.163603	0.000555365
ENSMUSG00000029534	St7	6	+	17850356	17852412	17850356	17850425	17852257	17852412	248	124	7,2	3,9	1,5	1,6	5,4	1,20	3,32	2,14	5,26	4,8	0.246377	0.0697674	-0.176609	0.000593318
ENSMUSG00000063511	Snrnp70	7	-	45380716	45383184	45380716	45380818	45383124	45383184	248	124	0,6	0,2	0,8	2,6	1,5	0,4	1,1	0,4	11,1	0,0	0.0526316	0.375	0.322368	0.000670919
ENSMUSG00000079109	Pms2	5	+	143928098	143929042	143928098	143928266	143928941	143929042	248	124	1,13	1,23	3,19	2,6	1,18	1,7	1,9	5,4	0,6	7,0	0.0481928	0.212121	0.163928	0.000747921
ENSMUSG00000004864	Mapk13	17	+	28776134	28776416	28776134	28776182	28776301	28776416	242	124	0,7	0,7	0,14	0,15	0,5	0,2	0,3	6,12	2,8	0,4	0	0.123845	0.123845	0.000802253
ENSMUSG00000040928	S100pbp	4	-	129181966	129182532	129181966	129182100	129182331	129182532	248	124	14,3	18,0	16,2	12,3	15,1	24,15	32,6	43,13	30,16	26,13	0.806452	0.551601	-0.25485	0.000807614
ENSMUSG00000023262	Acy1	9	-	106434529	106434829	106434529	106434598	106434684	106434829	209	124	0,5	0,6	0,4	0,4	0,9	0,6	6,0	0,1	0,0	0,2	0	0.283429	0.283429	0.000820969
ENSMUSG00000060373	Hnrnpc	14	-	52098014	52098544	52098014	52098040	52098315	52098544	248	124	63,26	53,27	42,21	55,16	99,32	68,42	112,61	61,41	74,43	72,50	0.561151	0.449477	-0.111674	0.000954236
ENSMUSG00000025006	Sorbs1	19	-	40376644	40377016	40376644	40376803	40376983	40377016	248	124	10,2	22,2	20,8	9,7	30,5	18,5	15,11	12,6	16,24	19,8	0.654676	0.425532	-0.229144	0.00102491
ENSMUSG00000021619	Atg10	13	-	90967571	90969818	90967571	90967953	90968385	90969818	248	124	35,0	19,1	31,9	28,3	25,2	58,23	43,18	79,19	128,20	70,23	0.821429	0.64726	-0.174168	0.00117846
ENSMUSG00000015093	Clic3	2	+	25457660	25457974	25457660	25457770	25457848	25457974	201	124	0,0	1,11	0,4	0,5	1,6	0,0	2,1	0,0	0,1	3,0	0.0453051	0.606654	0.561349	0.00120975
ENSMUSG00000025747	Tyms	5	-	30069833	30071707	30069833	30069955	30071633	30071707	248	124	50,0	30,1	43,1	32,3	17,5	25,20	35,2	17,3	46,2	30,3	0.895833	0.71831	-0.177523	0.00121385
ENSMUSG00000002997	Prkar2b	12	-	31958475	31960522	31958475	31958721	31960381	31960522	248	124	29,4	22,4	9,2	21,7	32,3	29,15	42,18	29,13	41,11	35,18	0.738562	0.539877	-0.198685	0.00121498
ENSMUSG00000003808	Farsa	8	+	84867548	84867918	84867548	84867648	84867752	84867918	227	124	12,5	6,2	16,4	7,1	7,1	2,0	5,0	11,0	11,0	8,0	0.668539	1	0.331461	0.00153473
ENSMUSG00000034928	Rnf44	13	-	54683960	54684488	54683960	54684150	54684337	54684488	248	124	8,4	11,5	17,12	8,7	10,8	36,3	17,9	42,7	31,16	51,16	0.428571	0.634409	0.205837	0.00206705
ENSMUSG00000010936	Vac14	8	+	110712747	110715577	110712747	110712827	110715426	110715577	248	124	21,44	18,38	25,49	18,35	21,27	9,29	20,15	23,6	12,24	20,12	0.210634	0.328125	0.117491	0.00232363
ENSMUSG00000067768	Xlr4b	X	+	73214773	73215355	73214773	73214820	73215227	73215355	248	124	31,6	22,0	26,9	76,11	24,2	44,4	57,5	46,0	51,2	39,2	0.761702	0.901141	0.139439	0.00271889
ENSMUSG00000040928	S100pbp	4	-	129181966	129182532	129181966	129182100	129182208	129182532	231	124	12,1	14,6	13,1	13,2	18,1	17,5	18,12	14,10	18,10	16,2	0.77355	0.533237	-0.240313	0.00281127
ENSMUSG00000021572	Cep72	13	-	74048895	74050364	74048895	74049034	74050299	74050364	248	124	11,1	5,3	12,0	7,0	6,0	8,2	7,6	4,6	4,2	9,1	0.836735	0.484848	-0.351886	0.00298381
ENSMUSG00000045980	Tmem104	11	+	115219785	115221381	115219785	115219980	115220835	115221381	248	124	35,0	19,0	31,0	55,0	10,0	18,0	10,0	13,2	13,3	14,0	1	0.871795	-0.128205	0.00341935
ENSMUSG00000014856	Tmem208	8	+	105328321	105328692	105328321	105328484	105328607	105328692	246	124	3,1	1,3	6,2	4,0	3,1	24,0	4,0	15,3	11,0	18,1	0.550392	0.900726	0.350335	0.00352768
ENSMUSG00000004896	Rrnad1	3	-	87927562	87928048	87927562	87927715	87927923	87928048	248	124	2,0	3,0	2,0	7,1	2,0	3,3	2,3	2,0	1,3	2,2	0.888889	0.3125	-0.576389	0.00392996
ENSMUSG00000118462	AC151602.1	7	+	45419709	45421382	45419709	45419828	45420042	45421382	248	124	16,11	17,20	4,19	7,20	6,15	0,0	7,2	6,1	1,1	4,4	0.227273	0.529412	0.302139	0.00412802
ENSMUSG00000011832	Evi5l	8	+	4205571	4205970	4205571	4205727	4205823	4205970	219	124	4,0	0,2	0,3	0,7	0,3	0,0	4,1	2,0	4,0	1,3	0.131182	0.608929	0.477746	0.00472909
ENSMUSG00000074489	Bglap3	3	-	88370127	88371479	88370127	88370363	88371373	88371479	248	124	0,2	0,1	0,0	1,5	0,0	0,2	11,0	3,4	5,3	2,1	0.0588235	0.512195	0.453372	0.00551756
ENSMUSG00000042303	Sgsm3	15	+	81003803	81004185	81003803	81003870	81004062	81004185	248	124	4,0	2,0	2,0	5,0	3,0	7,1	3,0	9,5	3,6	3,1	1	0.490196	-0.509804	0.00571217
ENSMUSG00000030064	Frmd4b	6	-	97508038	97509423	97508038	97508104	97508886	97509423	248	124	57,14	37,10	35,12	32,16	50,12	1,0	4,0	3,0	8,0	7,0	0.622419	1	0.377581	0.00611425
ENSMUSG00000003038	Hmgn2	4	-	133966428	133966795	133966428	133966479	133966759	133966795	248	124	9,3	7,9	19,6	14,6	10,10	42,8	46,7	26,11	38,12	35,13	0.464567	0.647059	0.182492	0.00748693
ENSMUSG00000038895	Zfp653	9	-	22057500	22058415	22057500	22057678	22057803	22058415	248	124	66,35	57,50	68,50	85,79	41,31	13,19	6,11	8,10	11,17	11,9	0.392813	0.270718	-0.122095	0.0075689
ENSMUSG00000003848	Nob1	8	-	107416105	107417091	107416105	107416250	107416993	107417091	248	124	11,23	13,21	7,12	22,20	10,12	5,14	16,19	2,31	11,15	8,35	0.263598	0.155556	-0.108043	0.00800762
ENSMUSG00000022503	Nubp1	16	+	10419652	10421128	10419652	10419685	10420973	10421128	248	124	0,0	0,2	1,0	0,2	1,4	2,0	4,0	0,0	2,0	2,2	0.111111	0.714286	0.603175	0.00828429
ENSMUSG00000027333	Smox	2	+	131520094	131521171	131520094	131520268	131520921	131521171	248	124	23,2	27,0	30,5	39,2	29,2	21,0	20,0	11,0	22,0	12,0	0.870588	1	0.129412	0.00925341
ENSMUSG00000027381	Bcl2l11	2	+	128128619	128129014	128128619	128128756	128128924	128129014	248	124	15,2	11,5	9,11	12,5	15,8	3,3	4,10	6,6	16,12	9,12	0.5	0.306452	-0.193548	0.00943656
ENSMUSG00000061393	Acvr2b	9	+	119428200	119428568	119428200	119428352	119428424	119428568	195	124	1,1	0,1	0,2	0,2	0,2	1,3	2,0	2,0	3,0	0,0	0.0736342	0.629042	0.555408	0.00976423
ENSMUSG00000002668	Dennd1c	17	-	57066731	57067116	57066731	57066942	57067048	57067116	229	124	6,0	7,0	10,0	1,0	9,0	4,0	2,0	5,5	4,0	4,0	1	0.672951	-0.327049	0.0101512
ENSMUSG00000022871	Fetub	16	+	22917744	22918341	22917744	22917856	22917975	22918341	242	124	28,1	31,0	25,1	14,0	20,0	28,3	27,1	30,3	47,4	22,4	0.967981	0.840271	-0.12771	0.0103549
ENSMUSG00000029386	Tctn2	5	+	124598748	124599242	124598748	124598956	124599134	124599242	248	124	2,3	0,5	0,5	4,6	0,2	0,2	0,0	2,0	0,0	4,0	0.125	0.6	0.475	0.0107276
ENSMUSG00000000823	Zfp512b	2	-	181589372	181590181	181589372	181589959	181590052	181590181	216	124	0,0	3,0	4,1	1,0	0,0	0,0	0,1	0,0	0,4	1,0	0.821192	0.10299	-0.718202	0.010989
ENSMUSG00000022443	Myh9	15	-	77791047	77791779	77791047	77791146	77791715	77791779	248	124	0,2	0,3	0,5	0,2	0,0	0,0	0,0	0,0	0,0	2,0	0	1	1	0.010989
ENSMUSG00000012076	Brms1l	12	+	55868161	55869736	55868161	55868520	55869397	55869736	248	124	11,2	8,4	6,1	2,6	21,4	13,5	39,3	12,3	20,0	24,2	0.585366	0.80597	0.220604	0.0110718
ENSMUSG00000032238	Rora	9	+	68765543	68766383	68765543	68765853	68766175	68766383	248	124	7,2	16,4	7,0	3,1	13,2	4,1	0,2	3,4	2,2	1,0	0.71875	0.357143	-0.361607	0.0118461
ENSMUSG00000029647	Pan3	5	+	147545605	147548496	147545605	147545735	147546364	147548496	248	124	0,3	3,4	0,4	1,0	0,3	7,2	16,7	2,5	4,1	0,5	0.125	0.42029	0.29529	0.0120881
ENSMUSG00000043243	Fam129c	8	+	71602098	71602488	71602098	71602266	71602372	71602488	229	124	1,2	0,2	0,1	0,7	0,5	2,0	0,0	0,0	3,4	0,1	0.0308688	0.351275	0.320406	0.0125976
ENSMUSG00000108929	Cc2d2b	19	+	40801448	40803505	40801448	40802124	40803335	40803505	248	124	24,8	8,16	8,7	30,8	29,12	27,13	46,8	30,11	32,7	37,10	0.492537	0.637037	0.1445	0.0126354
ENSMUSG00000034928	Rnf44	13	-	54683960	54684488	54683960	54684089	54684337	54684488	248	124	19,2	18,11	21,3	10,8	14,2	43,4	24,7	50,6	43,10	65,7	0.61194	0.767918	0.155978	0.0129517
ENSMUSG00000025810	Nrp1	8	+	128503943	128504829	128503943	128504060	128504624	128504829	248	124	15,6	11,8	14,32	8,11	10,7	5,14	1,12	2,7	10,20	6,5	0.311828	0.171429	-0.140399	0.0130428
ENSMUSG00000022554	Hgh1	15	+	76369855	76370253	76369855	76369954	76370161	76370253	248	124	71,10	49,14	58,9	71,12	26,3	16,6	30,5	42,14	28,8	33,13	0.74124	0.618257	-0.122983	0.0137232
ENSMUSG00000028552	Eps15	4	+	109361162	109361867	109361162	109361324	109361669	109361867	248	124	5,15	10,2	3,6	16,0	9,2	7,11	2,5	1,8	6,8	9,4	0.462366	0.257732	-0.204634	0.0138017
ENSMUSG00000039934	Gsap	5	+	21270555	21271248	21270555	21270614	21271216	21271248	248	124	0,0	0,0	0,0	0,0	0,6	1,1	0,0	0,0	1,0	2,0	0	0.666667	0.666667	0.0151515
ENSMUSG00000042099	Kank3	17	+	33822285	33822917	33822285	33822375	33822674	33822917	248	124	2,0	0,0	0,0	0,0	0,0	0,0	0,4	0,1	0,0	0,5	1	0	-1	0.0151515
ENSMUSG00000056185	Snx32	19	-	5498179	5498506	5498179	5498301	5498395	5498506	217	124	1,6	0,10	0,13	0,13	0,3	4,2	0,6	0,8	2,6	0,3	0.0125392	0.120603	0.108064	0.0151773
ENSMUSG00000028099	Polr3c	3	-	96723513	96724052	96723513	96723699	96723796	96724052	220	124	9,21	4,20	8,12	9,27	5,16	3,5	7,12	18,15	9,16	4,7	0.170463	0.295857	0.125393	0.015344
ENSMUSG00000024160	Spsb3	17	+	24890832	24891136	24890832	24890935	24891010	24891136	198	124	0,15	2,18	2,23	2,8	3,9	5,10	7,17	7,16	1,24	7,14	0.0716763	0.172702	0.101026	0.0155784
ENSMUSG00000052488	Cherp	8	-	72469863	72470227	72469863	72470015	72470089	72470227	197	124	0,10	1,21	0,16	0,7	2,3	1,4	1,0	0,7	5,12	1,4	0.0320662	0.157186	0.12512	0.0164504
ENSMUSG00000028453	Fancg	4	-	43006983	43007403	43006983	43007114	43007267	43007403	248	124	0,4	0,1	0,0	0,2	0,2	0,2	5,1	0,2	1,0	1,1	0	0.368421	0.368421	0.0166761
ENSMUSG00000025332	Kdm5c	X	+	152244872	152245283	152244872	152244996	152245101	152245283	228	124	0,6	1,1	0,1	0,0	0,1	0,0	0,0	4,0	0,0	0,1	0.0569853	0.685083	0.628098	0.016983
ENSMUSG00000029464	Gpn3	5	+	122381189	122381494	122381189	122381305	122381397	122381494	215	124	0,6	2,4	0,4	0,3	3,3	0,9	0,13	3,13	0,19	0,24	0.126016	0.0217011	-0.104315	0.0170664
ENSMUSG00000021819	Zswim8	14	+	20718759	20719225	20718759	20718918	20718996	20719225	201	124	1,11	1,26	1,13	0,8	0,12	2,1	0,0	1,0	1,4	0,7	0.0257582	0.170564	0.144806	0.018181
ENSMUSG00000004947	Dtx2	5	+	136026469	136028572	136026469	136026607	136028498	136028572	248	124	5,8	10,21	8,17	9,2	2,5	8,19	2,7	5,29	12,34	11,28	0.242857	0.139706	-0.103151	0.0196133
ENSMUSG00000004988	Fxyd4	6	-	117935853	117936780	117935853	117936006	117936737	117936780	248	124	0,2	0,1	0,2	4,2	3,2	0,6	2,2	1,12	0,5	0,3	0.28	0.0508475	-0.229153	0.0197221
ENSMUSG00000009995	Taz	X	+	74288177	74288513	74288177	74288219	74288447	74288513	248	124	10,20	4,22	9,14	7,16	9,6	11,8	10,10	9,11	7,15	15,9	0.2	0.329114	0.129114	0.0199366
ENSMUSG00000047798	Cd300lf	11	-	115124247	115126452	115124247	115124377	115126110	115126452	248	124	3,10	4,5	4,3	3,4	3,5	0,3	0,1	1,4	3,10	0,8	0.239437	0.0714286	-0.168008	0.0201382
ENSMUSG00000029246	Ppat	5	-	76919370	76919907	76919370	76919498	76919755	76919907	248	124	0,0	2,0	0,2	0,0	0,1	0,1	0,6	0,7	0,5	0,7	0.25	0	-0.25	0.0215054
ENSMUSG00000025888	Casp1	9	+	5303539	5304327	5303539	5303774	5304186	5304327	248	124	0,1	0,1	0,2	1,1	1,1	0,5	0,7	0,10	0,12	0,9	0.142857	0	-0.142857	0.0219608
ENSMUSG00000020782	Llgl2	11	+	115854546	115855105	115854546	115854575	115855062	115855105	248	124	5,3	11,10	2,8	5,5	10,1	4,0	2,0	5,0	2,3	6,1	0.37931	0.703704	0.324393	0.023526
ENSMUSG00000057177	Gsk3a	7	-	25229464	25230040	25229464	25229572	25229850	25230040	248	124	19,21	23,20	27,22	26,22	18,14	17,12	25,8	13,12	32,17	31,15	0.363344	0.479675	0.116331	0.0239875
ENSMUSG00000058145	Adamts17	7	+	66968808	66969555	66968808	66968914	66969210	66969555	248	124	1,0	4,0	5,0	5,1	6,0	0,4	1,0	0,0	1,0	7,1	0.913043	0.473684	-0.439359	0.024154
ENSMUSG00000014873	Surf2	2	+	26917427	26919055	26917427	26917531	26918872	26919055	248	124	4,23	4,17	3,17	1,14	3,12	2,9	8,4	3,11	1,9	4,6	0.0828729	0.1875	0.104627	0.0245078
ENSMUSG00000003166	Dgcr2	16	-	17858359	17859526	17858359	17858570	17859403	17859526	248	124	2,0	3,4	2,13	1,11	2,5	2,6	6,4	6,7	4,4	3,2	0.131579	0.313433	0.181854	0.0248685
ENSMUSG00000027569	Mrgbp	2	+	180584405	180584871	180584405	180584487	180584693	180584871	248	124	30,6	17,12	13,12	15,13	5,13	11,0	11,5	16,7	30,17	18,4	0.416667	0.565789	0.149123	0.0259986
ENSMUSG00000042831	Alkbh6	7	+	30312236	30312707	30312236	30312388	30312505	30312707	240	124	6,0	7,0	8,1	4,3	5,2	9,0	5,0	9,0	8,0	1,0	0.72093	1	0.27907	0.0260749
ENSMUSG00000021819	Zswim8	14	+	20722459	20723006	20722459	20722579	20722895	20723006	248	124	8,0	8,0	9,0	5,0	8,0	0,0	2,0	2,0	1,0	1,2	1	0.6	-0.4	0.0270531
ENSMUSG00000067768	Xlr4b	X	+	73214773	73215355	73214773	73214856	73215240	73215355	248	124	19,0	17,0	15,2	32,0	12,0	20,3	30,0	20,2	25,2	22,5	0.959596	0.829787	-0.129809	0.0272394
ENSMUSG00000061298	Agbl4	4	+	111165206	111166063	111165206	111165350	111165453	111166063	226	124	3,0	0,0	2,0	4,1	1,0	0,0	1,0	0,1	1,3	0,0	0.845839	0.215278	-0.630561	0.0276341
ENSMUSG00000040466	Blvrb	7	+	27459255	27459633	27459255	27459420	27459562	27459633	248	124	0,10	0,13	0,3	1,6	0,5	0,1	0,2	2,0	2,6	0,4	0.0133333	0.133333	0.12	0.0277766
ENSMUSG00000038240	Pdss2	10	+	43463715	43464097	43463715	43463847	43463971	43464097	247	124	6,0	6,0	3,0	8,0	2,0	7,4	2,1	6,1	7,0	3,0	1	0.67656	-0.32344	0.0281313
ENSMUSG00000029491	Pde6b	5	+	108423439	108424362	108423439	108423583	108424296	108424362	248	124	0,22	1,14	3,13	0,22	1,18	1,0	0,2	1,5	1,0	0,0	0.0273224	0.176471	0.149148	0.0281938
ENSMUSG00000030270	Cpne9	6	+	113292521	113293755	113292521	113293064	113293708	113293755	248	124	0,0	1,0	0,0	1,0	1,0	0,0	0,0	0,0	0,4	0,0	1	0	-1	0.0285714
ENSMUSG00000042289	Hsd3b7	7	+	127801074	127801616	127801074	127801363	127801460	127801616	220	124	12,7	2,7	11,14	12,15	1,6	5,17	3,19	13,21	5,18	11,18	0.304157	0.183168	-0.120989	0.0286035
ENSMUSG00000032537	Ephb1	9	-	102267437	102267937	102267437	102267567	102267707	102267937	248	124	8,2	10,1	13,2	19,11	10,0	0,1	3,5	2,0	3,3	4,1	0.652174	0.375	-0.277174	0.0299068
ENSMUSG00000028107	Tars2	3	-	95724693	95725244	95724693	95724878	95725049	95725244	248	124	34,3	15,0	20,4	54,4	16,0	20,0	21,0	18,7	10,2	4,6	0.863354	0.708738	-0.154616	0.0299583
ENSMUSG00000032815	Fanca	8	-	123313020	123313373	123313020	123313116	123313239	123313373	246	124	0,4	1,1	4,1	0,5	0,3	8,6	20,26	13,11	31,19	9,9	0.152559	0.365104	0.212545	0.0302134
ENSMUSG00000050855	Zfp940	7	-	29846468	29846960	29846468	29846564	29846833	29846960	248	124	6,5	3,10	9,5	11,7	7,4	11,10	10,11	9,24	3,16	9,11	0.367347	0.225806	-0.14154	0.0303307
ENSMUSG00000029545	Acads	5	-	115111856	115112391	115111856	115112027	115112239	115112391	248	124	0,0	2,0	0,0	0,0	0,0	0,0	0,1	0,6	0,2	2,7	1	0.0588235	-0.941176	0.031579
ENSMUSG00000027953	Slc50a1	3	-	89269826	89270139	89269826	89269950	89270061	89270139	234	124	0,1	1,8	1,10	0,10	0,1	0,1	3,2	0,0	0,0	0,1	0.0341222	0.284404	0.250281	0.0321333
ENSMUSG00000024026	Glo1	17	-	30592860	30594226	30592860	30593074	30594114	30594226	248	124	44,5	72,6	68,1	59,9	60,2	19,0	21,7	22,1	29,9	33,2	0.868195	0.765432	-0.102763	0.0352613
ENSMUSG00000029491	Pde6b	5	+	108426797	108427194	108426797	108426907	108427106	108427194	248	124	1,40	3,29	2,29	3,39	1,21	1,4	2,2	0,1	0,1	0,0	0.0306748	0.157895	0.12722	0.035374
ENSMUSG00000042082	Arsb	13	+	93834092	93834932	93834092	93834261	93834730	93834932	248	124	4,0	0,8	2,3	0,2	5,0	13,5	10,2	2,1	3,2	2,1	0.297297	0.576923	0.279626	0.0354808
ENSMUSG00000015377	Dennd6b	15	-	89186362	89186819	89186362	89186427	89186753	89186819	248	124	0,0	0,2	0,0	0,4	0,0	0,0	2,0	0,0	0,0	0,0	0	1	1	0.0357143
ENSMUSG00000020863	Luc7l3	11	-	94291138	94293278	94291138	94293032	94293137	94293278	228	124	19,1	10,0	2,0	24,0	17,0	17,1	20,0	6,6	18,1	13,0	0.975098	0.834182	-0.140916	0.0364513
ENSMUSG00000046591	Ticrr	7	+	79675271	79675713	79675271	79675408	79675509	79675713	224	124	7,2	4,1	9,3	8,2	0,2	10,1	6,0	6,0	9,2	13,1	0.607843	0.858942	0.251099	0.0381001
ENSMUSG00000038335	Tsr1	11	+	74907823	74908120	74907823	74907964	74908045	74908120	204	124	0,4	0,0	0,1	1,0	6,2	3,9	0,12	0,4	8,12	0,7	0.378049	0.131915	-0.246134	0.0381042
ENSMUSG00000015176	Nolc1	19	+	46078702	46079021	46078702	46078758	46078857	46079021	222	124	0,0	0,1	0,0	0,1	2,1	10,2	11,0	1,7	11,0	18,0	0.271335	0.759913	0.488579	0.0399748
ENSMUSG00000025237	Parp6	9	+	59623917	59624433	59623917	59624012	59624372	59624433	248	124	0,3	0,1	0,3	0,6	0,1	0,1	0,3	1,1	2,1	1,3	0	0.181818	0.181818	0.0407407
ENSMUSG00000032480	Dhx30	9	-	110115035	110115582	110115035	110115161	110115490	110115582	248	124	1,8	0,3	0,5	0,6	0,6	6,7	0,8	3,9	1,2	0,7	0.0175439	0.131579	0.114035	0.0411157
ENSMUSG00000039768	Dnajc11	4	+	151977998	151979586	151977998	151978350	151979271	151979586	248	124	11,0	8,0	13,0	12,0	16,0	6,0	3,1	8,3	16,0	14,0	1	0.854545	-0.145455	0.0417265
ENSMUSG00000004896	Rrnad1	3	-	87924343	87925431	87924343	87924528	87924946	87925431	248	124	14,4	3,2	7,4	7,0	8,1	7,6	5,7	4,5	15,2	7,6	0.639344	0.422222	-0.217122	0.044277
ENSMUSG00000000916	Nsun5	5	+	135375274	135375698	135375274	135375485	135375554	135375698	192	124	2,18	2,19	2,20	4,23	1,10	1,6	2,8	2,3	1,6	3,1	0.0731603	0.194969	0.121808	0.0448452
ENSMUSG00000026107	Nabp1	1	-	51477477	51478399	51477477	51477616	51478300	51478399	248	124	1,0	0,0	2,0	0,0	0,0	1,0	1,0	0,1	0,6	0,0	1	0.125	-0.875	0.0454546
ENSMUSG00000053746	Ptrh1	2	+	32776303	32776806	32776303	32776523	32776706	32776806	248	124	2,1	0,5	0,5	0,10	0,4	2,2	0,0	0,1	0,2	2,2	0.0384615	0.222222	0.183761	0.0466428
ENSMUSG00000033543	Gtf2a2	9	+	70016818	70017191	70016818	70016923	70017072	70017191	248	124	1,7	7,0	4,7	4,0	3,7	9,3	11,7	7,5	20,8	8,3	0.311475	0.514019	0.202543	0.0466648
ENSMUSG00000026309	Ilkap	1	-	91387214	91388464	91387214	91387341	91388354	91388464	248	124	6,0	10,0	3,0	3,0	5,0	2,1	1,1	7,0	7,2	4,0	1	0.724138	-0.275862	0.0467264
ENSMUSG00000047098	Rnf31	14	+	55596651	55598811	55596651	55596858	55598637	55598811	248	124	0,0	1,1	1,0	0,2	0,0	0,3	0,1	0,3	0,4	0,5	0.25	0	-0.25	0.0476191
ENSMUSG00000030994	D7Ertd443e	7	-	134499144	134499727	134499144	134499446	134499566	134499727	243	124	35,5	37,3	47,4	70,6	39,4	24,3	26,4	21,1	35,7	17,8	0.840978	0.731827	-0.109151	0.0479666
ENSMUSG00000019907	Ppp1r12a	10	+	108261244	108262431	108261244	108261416	108262309	108262431	248	124	0,3	0,4	0,7	0,5	0,0	0,11	1,3	2,6	2,6	4,10	0	0.111111	0.111111	0.0480943
ENSMUSG00000026201	Stk16	1	+	75212599	75213006	75212599	75212733	75212885	75213006	248	124	2,6	1,5	0,6	0,4	0,2	16,6	7,10	3,11	1,18	3,21	0.0612245	0.185185	0.123961	0.0492235

## Sheet: A3SS
GeneID	Symbol	chr	strand	longExonStart_0base	longExonEnd	shortES	shortEE	flankingES	flankingEE	IncFormLen	SkipFormLen	WT-1	WT-2	WT-3	WT-4	WT-5	Ccdc174OO-/--1	Ccdc174OO-/--2	Ccdc174OO-/--3	Ccdc174OO-/--4	Ccdc174OO-/--5	G1_IncLevel	G2_IncLevel	ΔPSI	PValue
ENSMUSG00000051359	Ncald	15	-	37391607	37391820	37391607	37391695	37396344	37396424	248	124	33128	34116	34139	35132	36125	139,43	143,43	125,27	164,39	134,30	0.118457	0.659495	0.541038	3.76732e-135
ENSMUSG00000024194	Cuta	17	-	26938571	26938649	26938571	26938617	26938726	26938786	155	124	66775	72587	93826	81947	67512	177459	182426	220522	302597	200487	0.0767556	0.257703	0.180947	3.67019e-120
ENSMUSG00000051359	Ncald	15	-	37391607	37391812	37391607	37391695	37396344	37396424	240	124	31128	30116	42139	36132	34125	129,43	122,43	100,27	135,39	101,30	0.122546	0.624961	0.502415	7.37752e-112
ENSMUSG00000051359	Ncald	15	-	37391607	37391947	37391607	37391769	37396344	37396424	248	124	15,22	17,24	13,13	4,19	9,23	314,13	341,9	341,10	384,7	347,2	0.223077	0.954671	0.731594	6.91942e-92
ENSMUSG00000041718	Alg13	X	+	144319898	144320061	144320002	144320061	144317803	144318121	227	124	1703149	1559147	1721182	1697171	1479146	1631442	1827305	1824377	1962409	1999372	0.848626	0.726059	-0.122568	1.2045e-66
ENSMUSG00000004952	Rasa4	5	+	136103546	136104006	136103836	136104006	136103279	136103424	248	124	85116	56105	115133	122,97	70,75	164,39	147,45	133,42	242,73	169,52	0.298667	0.630066	0.3314	9.54815e-50
ENSMUSG00000051359	Ncald	15	-	37391607	37391769	37391607	37391695	37396344	37396424	197	124	40128	40116	37139	48132	47125	72,43	74,43	61,27	71,39	53,30	0.17253	0.533746	0.361216	1.28755e-47
ENSMUSG00000051359	Ncald	15	-	37391607	37391947	37391607	37391812	37396344	37396424	248	124	9,5	5,2	6,10	3,4	4,4	311,0	356,1	374,0	383,0	366,0	0.350649	0.998884	0.648235	5.14361e-41
ENSMUSG00000051359	Ncald	15	-	37391607	37391820	37391607	37391769	37396344	37396424	174	124	15,22	18,24	11,13	6,19	12,23	80,13	79,9	79,10	102,7	86,2	0.304331	0.881017	0.576686	2.49488e-40
ENSMUSG00000051359	Ncald	15	-	37391607	37391812	37391607	37391769	37396344	37396424	166	124	13,22	14,24	18,13	7,19	10,23	70,13	57,9	49,10	71,7	50,2	0.314386	0.844021	0.529635	5.73152e-30
ENSMUSG00000051359	Ncald	15	-	37391607	37391947	37391607	37391695	37393485	37393988	248	124	30,8	29,4	32,6	32,16	30,8	146,0	148,0	128,2	165,7	141,2	0.64557	0.970667	0.325097	5.81348e-21
ENSMUSG00000050272	Dscam	16	-	96651623	96651789	96651623	96651715	96652104	96652236	197	124	15,22	8,21	8,27	9,24	7,39	70,29	80,39	51,26	58,36	59,34	0.18196	0.549652	0.367691	2.63509e-20
ENSMUSG00000050272	Dscam	16	-	96651623	96651793	96651623	96651715	96652104	96652236	201	124	10,22	4,21	5,27	1,24	2,39	46,29	54,39	28,26	43,36	38,34	0.092597	0.440149	0.347552	4.38073e-20
ENSMUSG00000051359	Ncald	15	-	37391607	37391947	37391607	37391820	37396344	37396424	248	124	5,3	4,5	6,2	3,3	5,6	317,2	351,6	365,10	386,18	356,8	0.377049	0.952764	0.575715	1.61111e-18
ENSMUSG00000015790	Surf1	2	-	26915595	26915769	26915595	26915729	26915954	26916006	163	124	84119	85100	93159	113173	71,87	137,75	96,80	110,62	122100	97,73	0.347173	0.522955	0.175782	7.75269e-16
ENSMUSG00000051359	Ncald	15	-	37391607	37391820	37391607	37391812	37396344	37396424	131	124	7,5	6,2	3,10	3,4	6,4	10,0	23,1	30,0	31,0	36,0	0.486275	0.991939	0.505664	8.86049e-16
ENSMUSG00000051359	Ncald	15	-	37391607	37391947	37391607	37391769	37393485	37393988	248	124	14,1	16,4	13,5	4,2	9,5	196,0	214,1	231,6	233,1	204,1	0.622222	0.983577	0.361354	1.1559e-15
ENSMUSG00000025330	Padi4	4	-	140746211	140746398	140746211	140746330	140747426	140747553	191	124	0,8	2,13	0,13	1,26	0,14	8,0	6,4	10,3	3,3	3,5	0.0256446	0.56492	0.539276	3.73359e-14
ENSMUSG00000028715	Cyp4a14	4	-	115495924	115496114	115495924	115495995	115496509	115497343	242	124	188141	125118	201103	227170	150124	261129	278108	254110	365174	301118	0.410361	0.539156	0.128795	1.35538e-13
ENSMUSG00000037747	Phyhipl	10	-	70626655	70626996	70626655	70626800	70631144	70631993	248	124	0,17	2,11	4,9	3,23	0,18	12,3	13,14	12,2	4,8	11,4	0.0545455	0.45614	0.401595	3.76455e-13
ENSMUSG00000098522	Mir6412	10	+	122671187	122671518	122671322	122671518	122650336	122650433	248	124	2,10	0,8	0,23	3,15	0,3	7,8	17,8	14,20	26,13	15,10	0.0406504	0.401015	0.360365	2.77283e-12
ENSMUSG00000051359	Ncald	15	-	37391607	37391769	37391607	37391695	37393485	37393988	197	124	19,8	20,4	29,6	31,16	29,8	59,0	66,0	57,2	65,7	52,2	0.657335	0.94478	0.287445	5.27601e-12
ENSMUSG00000051359	Ncald	15	-	37391607	37391947	37391607	37391695	37392799	37392980	248	124	30,2	29,2	32,3	32,6	30,2	140,0	148,0	117,0	150,0	126,0	0.836066	1	0.163934	1.66129e-11
ENSMUSG00000029283	Cdc7	5	+	106974600	106975660	106975484	106975660	106973776	106974020	248	124	0,4	9,6	0,9	3,5	5,5	24,0	27,8	21,1	22,3	32,5	0.226667	0.7875	0.560833	3.59686e-11
ENSMUSG00000014873	Surf2	2	+	26918864	26919055	26918928	26919055	26917427	26917531	187	124	23,0	23,1	15,0	11,0	10,0	4,8	5,1	4,4	6,0	2,3	0.981941	0.465332	-0.516609	5.7109e-09
ENSMUSG00000051359	Ncald	15	-	37391607	37391769	37391607	37391695	37392799	37392980	197	124	19,2	16,2	25,3	29,6	24,2	59,0	65,0	52,0	64,0	51,0	0.825838	1	0.174162	1.03401e-08
ENSMUSG00000024544	Ldlrad4	18	+	67970706	67970965	67970748	67970965	67970049	67970216	165	124	1,49	0,44	0,47	1,43	0,40	6,26	5,31	3,27	11,41	4,43	0.00669492	0.114829	0.108135	1.36623e-08
ENSMUSG00000014873	Surf2	2	+	26918872	26919055	26918928	26919055	26917427	26917531	179	124	43,0	37,1	30,0	25,0	21,0	13,8	7,1	13,4	13,0	8,3	0.990831	0.700418	-0.290413	2.31437e-08
ENSMUSG00000028708	Mknk1	4	+	115874619	115874814	115874758	115874814	115873210	115873306	248	124	163,86	184,96	203,88	168,93	152,60	66,12	91,15	74,32	108,25	103,27	0.506993	0.665663	0.15867	2.60482e-08
ENSMUSG00000098522	Mir6412	10	+	122671023	122671518	122671322	122671518	122650336	122650433	248	124	2,10	0,8	0,23	3,15	0,3	3,8	8,8	11,20	21,13	8,10	0.0406504	0.301775	0.261125	3.927e-08
ENSMUSG00000020151	Ptprr	10	+	116157805	116158073	116157880	116158073	116157066	116157159	198	124	2,6	0,5	0,8	3,9	0,3	5,0	5,0	0,4	9,0	1,0	0.0917431	0.757946	0.666203	9.10699e-08
ENSMUSG00000050272	Dscam	16	-	96651623	96651793	96651623	96651719	96652104	96652236	197	124	10,6	4,1	5,6	1,5	2,7	46,15	54,5	28,8	43,5	37,5	0.356462	0.775047	0.418585	1.20318e-07
ENSMUSG00000037747	Phyhipl	10	-	70626655	70626996	70626655	70626800	70631235	70631993	248	124	0,7	2,9	4,4	3,9	0,10	12,2	12,7	9,13	9,4	11,1	0.103448	0.495327	0.391879	1.81437e-07
ENSMUSG00000098522	Mir6412	10	+	122671187	122671518	122671322	122671518	122663476	122663656	248	124	2,9	0,8	0,5	3,8	0,1	3,4	7,5	11,10	21,8	12,4	0.0746269	0.465517	0.39089	3.80086e-07
ENSMUSG00000040187	Arntl2	6	+	146820527	146820668	146820603	146820668	146818819	146818934	199	124	15,2	29,6	28,0	12,7	40,6	2,4	27,18	4,4	9,11	22,11	0.786295	0.453797	-0.332498	4.69237e-07
ENSMUSG00000032507	Fbxl2	9	-	113983984	113984116	113983984	113984041	113984540	113984585	198	124	0,37	2,34	7,35	2,31	3,25	1,11	8,5	8,16	4,5	5,12	0.0513427	0.24942	0.198077	6.43373e-07
ENSMUSG00000050272	Dscam	16	-	96651623	96651789	96651623	96651719	96652104	96652236	193	124	15,6	8,1	8,6	9,5	7,7	70,15	80,5	51,8	58,5	58,5	0.547076	0.84276	0.295684	1.80408e-06
ENSMUSG00000015176	Nolc1	19	+	46078857	46079021	46078872	46079021	46078702	46078758	138	124	3,29	3,16	4,18	3,24	2,9	6,7	5,13	15,18	11,16	6,3	0.123114	0.404001	0.280887	2.41266e-06
ENSMUSG00000098522	Mir6412	10	+	122671023	122671518	122671322	122671518	122663476	122663656	248	124	2,9	0,8	0,5	4,8	0,1	3,4	6,5	11,10	22,8	8,4	0.0882353	0.446429	0.358193	3.51489e-06
ENSMUSG00000026770	Il2ra	2	+	11683143	11683448	11683307	11683448	11682684	11682838	248	124	12,49	6,23	5,40	4,52	5,23	35,97	27,39	24,62	31,75	22,40	0.0788177	0.181699	0.102882	4.96528e-06
ENSMUSG00000059713	Rcan3	4	-	135412307	135416598	135412307	135412490	135418379	135418551	248	124	119107	103,59	147118	138119	93,40	171,69	124,50	146,81	185105	127,65	0.403769	0.504354	0.100585	5.79741e-06
ENSMUSG00000022973	Synj1	16	-	90973909	90974075	90973909	90974066	90976598	90976751	132	124	1,0	9,0	5,1	5,2	3,0	0,0	0,3	0,4	0,6	4,2	0.878079	0.200323	-0.677756	6.96974e-06
ENSMUSG00000034330	Plcg2	8	+	117654572	117655441	117654600	117655441	117654185	117654290	151	124	0,5	0,5	0,3	2,4	0,1	1,0	3,0	8,0	2,0	2,4	0.0836143	0.766615	0.683001	1.66438e-05
ENSMUSG00000092329	Galnt2l	8	+	124204689	124205051	124204774	124205051	124204339	124204579	208	124	32,4	20,1	25,1	38,15	13,5	31,0	35,1	50,2	45,2	19,1	0.745865	0.947047	0.201182	2.01996e-05
ENSMUSG00000056222	Spock1	13	-	57440263	57440521	57440263	57440429	57442539	57442989	215	124	65,2	89,2	73,0	113,6	50,0	71,2	54,12	51,4	81,5	64,12	0.957434	0.841007	-0.116428	2.03128e-05
ENSMUSG00000043659	Npsr1	9	+	24181211	24182053	24181306	24182053	24174826	24175308	218	124	27,6	40,3	25,7	24,5	49,7	74,7	88,6	76,2	100,1	82,3	0.770215	0.926328	0.156112	2.17254e-05
ENSMUSG00000021694	Ercc8	13	+	108183724	108183922	108183822	108183922	108178571	108178696	221	124	39,0	34,0	37,0	44,0	39,0	32,2	20,0	19,9	28,1	36,0	1	0.863243	-0.136757	3.27378e-05
ENSMUSG00000092329	Galnt2l	8	+	124204733	124205051	124204774	124205051	124204339	124204579	164	124	4,4	7,1	12,1	7,15	6,5	7,0	5,1	21,2	11,2	9,1	0.511457	0.869772	0.358315	7.40896e-05
ENSMUSG00000025949	Pikfyve	1	+	65192530	65192566	65192533	65192566	65192144	65192294	126	124	12,2	4,3	6,1	5,1	3,2	11,16	5,17	8,5	15,15	11,19	0.766378	0.405972	-0.360407	9.73245e-05
ENSMUSG00000020151	Ptprr	10	+	116157805	116158073	116157880	116158073	116157066	116157181	198	124	2,4	0,0	0,0	3,1	0,0	14,0	5,0	1,0	13,0	8,0	0.385093	1	0.614907	0.000107277
ENSMUSG00000032525	Nktr	9	+	121742564	121742787	121742639	121742787	121741597	121741743	198	124	58,10	98,20	87,21	91,26	57,19	66,6	50,8	59,8	93,12	81,6	0.718367	0.8453	0.126934	0.000113423
ENSMUSG00000026219	Trip12	1	-	84758973	84759127	84758973	84759046	84760762	84760919	204	124	26,0	36,0	26,0	22,0	26,0	51,6	52,0	30,2	31,3	23,6	1	0.869898	-0.130102	0.000166067
ENSMUSG00000031278	Acsl4	X	-	142351378	142351908	142351378	142351618	142360386	142360436	248	124	6,0	11,8	7,1	11,0	2,0	13,0	24,0	20,0	14,0	23,1	0.672727	0.979167	0.306439	0.000176111
ENSMUSG00000091983	Olfr457	6	-	42437946	42439574	42437946	42438984	42519200	42519310	248	124	53,7	71,8	46,0	55,3	112,5	39,11	55,5	22,4	46,4	26,12	0.879896	0.723077	-0.156819	0.0002178
ENSMUSG00000039116	Adgrg6	10	-	14388455	14388616	14388455	14388508	14397002	14397159	231	124	0,10	0,6	0,2	0,7	0,4	0,3	0,1	1,4	5,5	4,4	0	0.239985	0.239985	0.000236927
ENSMUSG00000029625	Cpsf4	5	+	145178757	145178928	145178832	145178928	145177229	145177302	198	124	6,21	3,35	9,28	3,25	2,26	2,17	17,19	7,22	13,34	18,35	0.09641	0.219408	0.122998	0.000332365
ENSMUSG00000022678	Nde1	16	+	14191589	14192918	14191717	14192918	14190086	14190232	248	124	4,14	0,18	4,19	1,11	0,19	6,11	8,7	5,15	4,19	7,16	0.0526316	0.180723	0.128091	0.000549978
ENSMUSG00000036622	Atp13a2	4	+	141006678	141006848	141006752	141006848	141006351	141006503	197	124	17,9	16,4	23,11	29,7	5,5	0,2	2,3	2,4	4,2	1,6	0.61144	0.249944	-0.361496	0.000577589
ENSMUSG00000037266	Rsrp1	4	+	134926025	134926818	134926734	134926818	134925776	134925821	248	124	4,1	6,3	10,5	15,3	8,6	7,1	10,0	11,1	25,2	10,0	0.544304	0.887324	0.34302	0.000717075
ENSMUSG00000028689	Ccdc163	4	+	116714015	116714149	116714087	116714149	116712722	116712826	195	124	12,12	26,12	13,15	26,9	16,12	12,23	24,44	36,28	29,35	31,40	0.496384	0.330546	-0.165838	0.000719724
ENSMUSG00000035953	Pip4p1	14	-	50929005	50929307	50929005	50929058	50929583	50929690	248	124	9,3	18,2	10,3	12,4	11,3	36,2	37,0	41,3	58,5	52,4	0.666667	0.888889	0.222222	0.000841735
ENSMUSG00000022000	Zc3h13	14	+	75335921	75336074	75335924	75336074	75331705	75332218	126	124	9,7	17,3	4,0	14,6	13,8	4,16	19,17	15,10	9,8	9,14	0.700357	0.458834	-0.241522	0.000863006
ENSMUSG00000037519	Ppfia1	7	-	144520624	144520838	144520624	144520789	144520959	144521061	172	124	1,30	0,24	0,21	0,17	0,15	0,2	0,2	0,10	3,0	2,8	0.00669257	0.140781	0.134089	0.00120009
ENSMUSG00000029422	Rsrc2	5	-	123740671	123740884	123740671	123740862	123742778	123742856	145	124	7,0	6,0	5,0	11,0	9,1	7,7	9,4	22,4	19,8	11,0	0.970146	0.71658	-0.253566	0.00122717
ENSMUSG00000038895	Zfp653	9	-	22057500	22057702	22057500	22057678	22057803	22058415	147	124	171,35	127,50	153,50	206,79	91,31	22,19	21,11	17,10	30,17	24,9	0.720309	0.593003	-0.127306	0.00125426
ENSMUSG00000053877	Srcap	7	+	127529134	127529224	127529137	127529224	127528395	127528489	126	124	2,0	0,0	1,0	6,0	0,0	5,5	3,1	1,3	2,7	2,4	1	0.390126	-0.609874	0.00149224
ENSMUSG00000034330	Plcg2	8	+	117654600	117655441	117655042	117655441	117654185	117654290	248	124	5,0	5,0	3,0	4,2	1,0	0,1	0,1	0,0	0,4	4,2	0.818182	0.2	-0.618182	0.00152709
ENSMUSG00000033703	Fcsk	8	-	110894349	110894855	110894349	110894443	110896930	110897023	248	124	8,0	1,0	6,0	2,1	3,0	0,0	0,0	0,1	0,0	0,2	0.909091	0	-0.909091	0.00197628
ENSMUSG00000037503	Fam168b	1	-	34819591	34819790	34819591	34819769	34819866	34820009	144	124	3,17	7,42	7,34	10,37	9,14	1,29	4,23	4,25	4,48	2,36	0.177143	0.0742693	-0.102874	0.00231923
ENSMUSG00000030330	Ing4	6	+	125047478	125047587	125047481	125047587	125047210	125047325	126	124	2,6	2,0	6,0	2,4	0,2	2,1	0,5	0,3	1,13	0,3	0.496	0.105622	-0.390378	0.0024231
ENSMUSG00000043243	Fam129c	8	+	71607504	71607924	71607540	71607924	71606660	71606744	159	124	23,6	25,5	23,12	33,8	15,2	6,4	16,9	16,16	15,9	14,5	0.737689	0.548564	-0.189125	0.00249537
ENSMUSG00000005371	Fbxo11	17	-	88014405	88014550	88014405	88014547	88015398	88015480	126	124	2,0	6,0	2,0	10,1	3,2	2,2	4,7	0,3	0,1	6,0	0.882972	0.476008	-0.406964	0.0025301
ENSMUSG00000027751	Supt20	3	+	54722520	54722640	54722556	54722640	54720405	54720461	159	124	23,6	34,2	28,9	34,5	30,4	36,2	39,0	38,1	47,1	20,6	0.817161	0.933501	0.11634	0.00254549
ENSMUSG00000028760	Eif4g3	4	+	138120345	138120454	138120348	138120454	138105313	138105436	126	124	26,7	23,9	51,11	26,5	16,5	14,3	6,10	5,6	10,5	3,2	0.79066	0.589885	-0.200775	0.00265328
ENSMUSG00000029625	Cpsf4	5	+	145178783	145178928	145178835	145178928	145177229	145177302	175	124	2,14	3,22	1,29	2,25	1,13	2,14	8,20	3,19	8,33	10,22	0.0583042	0.169012	0.110707	0.00284079
ENSMUSG00000025437	Usp33	3	+	152374890	152374985	152374914	152374985	152374619	152374789	147	124	4,3	8,6	5,1	4,2	13,2	2,2	0,5	1,8	2,2	4,1	0.67198	0.296651	-0.375329	0.00313312
ENSMUSG00000037275	Gemin5	11	-	58122281	58122378	58122281	58122375	58124931	58125418	126	124	0,2	0,3	3,5	4,0	4,3	0,8	0,0	0,4	0,0	0,1	0.454364	0	-0.454364	0.00315842
ENSMUSG00000025875	Tspan17	13	+	54799975	54800928	54800753	54800928	54796629	54799158	248	124	51,16	52,14	61,18	41,14	45,12	50,17	35,16	36,24	53,22	47,31	0.628141	0.501134	-0.127007	0.00316244
ENSMUSG00000029625	Cpsf4	5	+	145178757	145178928	145178835	145178928	145177229	145177302	201	124	8,14	3,22	10,29	4,25	2,13	2,14	20,20	7,19	13,33	21,22	0.139204	0.264634	0.12543	0.00334655
ENSMUSG00000029283	Cdc7	5	+	106979294	106979444	106979315	106979444	106976629	106976712	144	124	2,2	7,2	2,2	2,8	8,0	13,2	22,8	8,1	33,0	15,5	0.563636	0.830439	0.266802	0.00343987
ENSMUSG00000045983	Eif4g1	16	+	20681733	20681922	20681736	20681922	20681419	20681578	126	124	30,37	24,40	29,35	31,47	47,56	18,23	23,47	16,35	16,48	16,41	0.424278	0.311048	-0.11323	0.00347128
ENSMUSG00000019302	Atp6v0a1	11	+	101044376	101044605	101044508	101044605	101042798	101043236	248	124	0,2	5,3	4,3	10,5	6,3	29,5	17,1	18,2	21,8	7,1	0.438596	0.730159	0.291562	0.00359315
ENSMUSG00000079330	Lemd1	1	+	132255354	132255494	132255420	132255494	132228913	132229036	189	124	11,0	0,0	2,0	3,1	0,0	2,2	0,2	0,0	2,0	0,2	0.913023	0.304294	-0.608729	0.00415527
ENSMUSG00000003269	Cyth2	7	-	45808372	45808452	45808372	45808449	45810126	45810238	126	124	15,84	10,82	14,83	9,54	12,49	6,20	6,26	7,13	13,19	3,24	0.143652	0.252443	0.108791	0.0041718
ENSMUSG00000038910	Plcl2	17	+	50693894	50694389	50694210	50694389	50692801	50693002	248	124	58,10	38,6	45,6	50,7	36,5	32,0	28,0	36,4	39,4	31,0	0.769492	0.912088	0.142596	0.00433927
ENSMUSG00000092008	Cyp2c69	19	-	39816399	39816816	39816399	39816554	39821448	39821969	248	124	18,1	16,0	17,4	31,5	14,0	21,3	5,6	10,7	13,3	9,1	0.827586	0.591837	-0.235749	0.00440918
ENSMUSG00000031785	Adgrg1	8	+	95003235	95003673	95003250	95003673	95002438	95002513	138	124	1,17	1,21	3,11	12,30	2,5	2,15	0,8	1,12	3,45	0,26	0.168913	0.0483997	-0.120513	0.00477831
ENSMUSG00000014592	Camta1	4	-	151083676	151084200	151083676	151083861	151084562	151084878	248	124	4,2	15,2	8,2	8,2	2,0	7,0	13,0	7,0	8,0	5,0	0.698113	1	0.301887	0.00607711
ENSMUSG00000036864	Proser3	7	-	30546124	30546228	30546124	30546225	30546302	30546427	126	124	0,2	0,0	3,3	2,4	0,0	0,6	0,8	0,1	0,2	0,4	0.353478	0	-0.353478	0.00616698
ENSMUSG00000052488	Cherp	8	-	72468374	72468519	72468374	72468486	72469863	72470015	156	124	0,13	1,8	8,18	1,6	2,3	0,7	0,1	0,11	0,6	0,6	0.165775	0	-0.165775	0.00688731
ENSMUSG00000004677	Myo9b	8	+	71359557	71360712	71359663	71360712	71359324	71359452	229	124	27,0	30,1	29,1	30,1	20,1	8,2	7,4	7,1	19,0	10,1	0.948481	0.77538	-0.173101	0.00701396
ENSMUSG00000038611	Phrf1	7	+	141261212	141261542	141261287	141261542	141260959	141261114	198	124	5,0	6,0	5,0	3,0	3,0	9,6	6,2	1,1	6,3	17,1	1	0.652632	-0.347368	0.00750015
ENSMUSG00000022838	Eaf2	16	-	36800586	36800844	36800586	36800702	36808014	36808160	248	124	4,4	5,5	13,1	8,0	9,2	13,0	11,2	11,0	8,0	5,0	0.619048	0.923077	0.304029	0.00766897
ENSMUSG00000056962	Jmjd6	11	-	116839837	116839931	116839837	116839926	116840409	116840545	128	124	10,11	12,2	15,16	7,9	15,2	19,2	25,3	10,5	28,13	9,4	0.588292	0.765536	0.177244	0.00769744
ENSMUSG00000020672	Sntg2	12	-	30307326	30307383	30307326	30307378	30312535	30312673	128	124	18,5	26,13	26,11	27,17	29,16	15,15	29,6	27,1	28,5	32,6	0.663158	0.793629	0.130471	0.00799888
ENSMUSG00000074415	Mir100hg	9	+	41638932	41639101	41638998	41639101	41633014	41633176	189	124	5,10	7,2	5,3	13,1	5,0	6,11	19,15	11,9	13,22	10,11	0.589354	0.362753	-0.226601	0.00814925
ENSMUSG00000034327	Kctd9	14	+	67729223	67729409	67729350	67729409	67728649	67728746	248	124	3,0	4,0	0,0	0,0	1,3	0,7	2,9	2,2	2,4	1,0	0.571429	0.137255	-0.434174	0.00901282
ENSMUSG00000034330	Plcg2	8	+	117654572	117655441	117654573	117655441	117654185	117654290	124	124	0,4	0,0	0,0	2,0	0,0	1,1	3,0	7,0	2,0	2,0	0.333333	0.9375	0.604167	0.00934154
ENSMUSG00000003299	Mrpl4	9	+	21007327	21007540	21007363	21007540	21006826	21006944	159	124	19,9	20,8	20,16	22,12	17,3	9,10	9,3	19,13	29,26	13,21	0.614234	0.457693	-0.156541	0.00940334
ENSMUSG00000037364	Srrt	5	-	137296217	137296319	137296217	137296307	137296466	137296623	135	124	17,1	14,3	24,1	34,3	21,5	34,5	30,18	38,11	51,16	50,6	0.886002	0.769033	-0.116969	0.0100099
ENSMUSG00000040606	Kazn	4	-	142147017	142147148	142147017	142147145	142150845	142151035	126	124	0,18	5,7	8,3	1,6	4,3	2,10	0,0	0,9	1,7	0,6	0.32376	0.0844687	-0.239291	0.0100579
ENSMUSG00000004896	Rrnad1	3	-	87927562	87927755	87927562	87927715	87927923	87928048	163	124	4,0	8,0	6,0	13,1	4,0	7,3	8,3	8,0	11,3	3,2	0.963802	0.71901	-0.244792	0.0106193
ENSMUSG00000034973	Dop1a	9	+	86512557	86513179	86512560	86513179	86507503	86507737	126	124	6,0	7,0	3,0	5,0	5,0	2,3	8,0	7,1	3,2	2,1	1	0.755679	-0.244321	0.0109329
ENSMUSG00000029505	Ep400	5	-	110668549	110668745	110668549	110668724	110670874	110671096	144	124	7,2	15,3	14,1	10,2	12,5	1,0	2,2	0,1	2,3	1,1	0.793469	0.424658	-0.368811	0.0110054
ENSMUSG00000040040	Ift88	14	+	57437176	57437283	57437226	57437283	57434794	57434857	173	124	0,6	0,17	0,13	4,30	0,6	1,13	1,6	0,4	5,4	2,5	0.0382952	0.167769	0.129474	0.011157
ENSMUSG00000032582	Rbm6	9	-	107852124	107853674	107852124	107853403	107860348	107860459	248	124	12,6	27,7	12,8	13,7	9,2	30,1	53,10	29,12	34,8	26,3	0.548872	0.716667	0.167794	0.0116092
ENSMUSG00000023007	Prpf40b	15	+	99315479	99315569	99315482	99315569	99315190	99315286	126	124	2,4	0,2	8,4	3,2	0,0	0,8	0,0	0,4	1,0	0,0	0.516005	0.0757946	-0.440211	0.0117741
ENSMUSG00000001120	Pcbp3	10	-	76770960	76771039	76770960	76771036	76781831	76781873	126	124	25,11	11,5	23,9	22,7	15,3	21,7	18,18	24,12	8,18	16,6	0.72968	0.583956	-0.145724	0.0118285
ENSMUSG00000034330	Plcg2	8	+	117654572	117655441	117654948	117655441	117654185	117654290	248	124	0,0	0,0	2,1	2,2	0,0	2,0	5,0	9,0	2,0	2,0	0.4	1	0.6	0.0119658
ENSMUSG00000026434	Nucks1	1	+	131929612	131929762	131929615	131929762	131928063	131928216	126	124	10,2	4,2	4,15	9,5	5,0	19,3	10,4	12,9	18,7	23,2	0.567506	0.763478	0.195972	0.0121649
ENSMUSG00000023947	Nfkbie	17	+	45562001	45563166	45562069	45563166	45560407	45560647	191	124	19,0	28,0	24,0	19,0	11,0	2,3	15,0	7,0	21,0	3,1	1	0.886242	-0.113758	0.0123349
ENSMUSG00000033439	Trmt13	3	-	116582493	116582923	116582493	116582724	116585195	116585270	248	124	32,0	23,1	16,1	21,2	45,2	28,5	32,1	19,7	22,2	35,4	0.919463	0.781609	-0.137854	0.0125659
ENSMUSG00000014402	Tsg101	7	-	46908904	46908991	46908904	46908963	46910744	46910810	151	124	5,0	6,0	1,0	2,0	2,0	8,2	5,5	6,2	6,1	6,4	1	0.645183	-0.354817	0.0127453
ENSMUSG00000006307	Kmt2b	7	-	30570700	30570841	30570700	30570838	30573959	30574066	126	124	0,6	0,8	0,4	2,6	0,6	2,3	2,6	0,2	4,3	0,2	0.061569	0.329787	0.268218	0.0132869
ENSMUSG00000038780	Smurf1	5	-	144880624	144880709	144880624	144880700	144881617	144881819	132	124	24,4	37,4	35,10	26,6	6,6	14,6	25,11	14,9	32,12	8,5	0.800323	0.670153	-0.130169	0.0147871
ENSMUSG00000039116	Adgrg6	10	-	14388455	14388616	14388455	14388508	14397006	14397159	231	124	0,0	0,1	0,0	0,0	0,1	0,0	0,0	1,0	5,0	4,0	0	1	1	0.0151515
ENSMUSG00000024941	Scyl1	19	-	5759664	5759804	5759664	5759753	5759980	5760145	174	124	64,2	68,5	91,6	73,2	50,7	4,2	9,3	12,0	24,4	16,2	0.918086	0.808101	-0.109985	0.0157731
ENSMUSG00000030994	D7Ertd443e	7	-	134499566	134499727	134499566	134499679	134501115	134501454	171	124	13,3	17,1	20,4	16,7	16,0	16,0	18,0	8,1	15,0	6,1	0.798555	0.958057	0.159502	0.0163809
ENSMUSG00000031156	Slc35a2	X	+	7892139	7892867	7892729	7892867	7889611	7889763	248	124	6,2	7,5	8,0	6,1	5,4	6,1	4,0	11,0	4,1	8,0	0.571429	0.891892	0.320463	0.0167681
ENSMUSG00000038070	Cntln	4	+	85063177	85063355	85063180	85063355	85049603	85050136	126	124	5,0	3,1	5,0	1,1	6,0	1,0	0,0	2,2	0,1	0,1	0.90776	0.424658	-0.483102	0.0180077
ENSMUSG00000045180	Shroom2	X	-	152623125	152623335	152623125	152623317	152657423	152657524	141	124	4,0	1,0	1,0	0,0	3,0	0,0	0,2	0,0	0,0	0,0	1	0	-1	0.0181818
ENSMUSG00000021313	Ryr2	13	-	11683880	11684266	11683880	11684022	11685568	11685636	248	124	12,0	19,1	4,0	14,1	12,1	11,0	16,7	9,2	9,1	18,4	0.910448	0.692308	-0.21814	0.0182935
ENSMUSG00000036192	Rorb	19	-	19087983	19088031	19087983	19088008	19090882	19091782	146	124	30,4	27,12	24,3	42,5	27,10	12,2	15,0	9,3	3,11	8,7	0.78934	0.634444	-0.154896	0.0183248
ENSMUSG00000024012	Mtch1	17	-	29332075	29332279	29332075	29332257	29332660	29332778	145	124	1,0	0,0	5,0	6,4	0,1	6,0	6,0	5,0	7,0	5,1	0.67239	0.96124	0.28885	0.0184414
ENSMUSG00000024833	Pola2	19	-	5961090	5961215	5961090	5961186	5963825	5964169	152	124	25,2	16,1	23,0	17,2	8,0	6,0	9,6	10,0	16,3	17,3	0.935571	0.797693	-0.137878	0.0190019
ENSMUSG00000038580	Sct	7	-	141278617	141278722	141278617	141278715	141278832	141278934	130	124	4,3	7,0	9,0	14,0	4,0	11,6	6,0	23,10	26,7	11,3	0.923559	0.738552	-0.185007	0.0198925
ENSMUSG00000063889	Crem	18	-	3267584	3268129	3267584	3267732	3273421	3273578	248	124	3,1	0,0	1,3	2,0	2,2	21,7	14,1	11,3	25,1	28,6	0.4	0.733333	0.333333	0.0222141
ENSMUSG00000029705	Cux1	5	-	136326749	136327010	136326749	136326932	136332623	136332728	201	124	7,6	10,6	10,5	0,3	5,3	0,1	0,2	0,0	0,2	1,2	0.461879	0.0809928	-0.380886	0.0224428
ENSMUSG00000006191	Cdkal1	13	-	29333642	29334164	29333642	29334119	29335636	29335718	168	124	4,2	4,0	3,0	5,1	0,3	0,0	5,0	7,0	3,0	3,0	0.663102	1	0.336898	0.0242751
ENSMUSG00000007570	Fance	17	+	28318032	28318156	28318061	28318156	28317467	28317611	152	124	23,6	27,8	39,2	23,3	17,3	5,5	21,0	12,0	41,0	23,1	0.827094	0.932743	0.105649	0.0250561
ENSMUSG00000029370	Rassf6	5	-	90608798	90608992	90608798	90608953	90609714	90609812	162	124	7,0	13,2	0,0	8,1	7,5	22,0	26,4	4,0	13,0	9,0	0.77005	0.934039	0.163989	0.0255818
ENSMUSG00000022770	Dlg1	16	+	31854652	31854688	31854667	31854688	31853842	31853884	138	124	3,0	0,1	0,0	0,2	2,0	0,1	0,0	0,3	0,2	0,1	0.599613	0	-0.599613	0.025641
ENSMUSG00000020918	Kat2a	11	-	100708845	100708985	100708845	100708982	100709075	100709177	126	124	1,6	0,13	2,10	1,8	0,2	1,3	3,6	0,2	3,6	2,2	0.0916821	0.317949	0.226267	0.0258349
ENSMUSG00000020865	Abcc3	11	-	94359828	94359943	94359828	94359940	94361171	94361349	126	124	2,1	7,1	3,0	6,0	0,0	0,0	0,0	0,2	0,0	0,0	0.898551	0	-0.898551	0.025974
ENSMUSG00000032815	Fanca	8	-	123269289	123269462	123269289	123269362	123269859	123269965	223	124	3,10	6,16	2,12	2,6	1,2	5,4	1,2	3,0	2,2	2,6	0.144739	0.340515	0.195776	0.0260812
ENSMUSG00000045980	Tmem104	11	+	115205474	115205583	115205477	115205583	115205061	115205161	126	124	12,0	13,0	10,5	12,4	12,0	5,0	20,0	15,1	15,0	17,1	0.865799	0.972549	0.10675	0.0262443
ENSMUSG00000056899	Immp2l	12	+	41072395	41072472	41072405	41072472	41070791	41071013	133	124	0,1	0,0	0,0	0,4	0,1	5,4	1,7	5,0	2,2	1,0	0	0.50101	0.50101	0.0272083
ENSMUSG00000030325	Klrb1c	6	-	128784104	128784259	128784104	128784250	128784736	128784811	132	124	3,0	3,0	10,0	2,0	3,0	2,0	5,0	4,0	0,4	1,0	1	0.738095	-0.261905	0.027557
ENSMUSG00000026648	Dclre1c	2	+	3436988	3437090	3437029	3437090	3436437	3436493	164	124	1,0	4,2	7,0	7,4	12,2	18,0	18,3	26,2	22,1	14,1	0.745539	0.913684	0.168145	0.0277552
ENSMUSG00000041303	Gtf3c3	1	-	54407314	54407877	54407314	54407378	54411798	54413895	248	124	0,1	0,0	1,0	0,2	0,0	3,0	4,0	6,2	9,1	1,1	0.142857	0.741935	0.599078	0.0278087
ENSMUSG00000000318	Clec10a	11	+	70168582	70168696	70168585	70168696	70167816	70168004	126	124	2,1	3,1	3,4	8,1	1,1	2,8	0,3	5,2	0,4	3,2	0.676508	0.341222	-0.335287	0.0280723
ENSMUSG00000031862	Atp13a1	8	+	69799761	69799937	69799831	69799937	69799320	69799478	193	124	14,0	17,0	20,0	7,0	7,0	0,0	0,0	3,2	0,0	9,0	1	0.794023	-0.205977	0.0295359
ENSMUSG00000032217	Rnf111	9	-	70450285	70450541	70450285	70450538	70453500	70453817	126	124	7,3	8,4	6,10	7,3	5,6	10,6	1,7	3,12	9,4	0,12	0.555375	0.3557	-0.199675	0.0306618
ENSMUSG00000032913	Lrig2	3	-	104462658	104462808	104462658	104462787	104463858	104464308	144	124	10,0	7,1	8,3	4,0	3,4	4,1	3,2	3,6	6,2	6,6	0.775	0.527048	-0.247952	0.0306827
ENSMUSG00000042757	Tmem108	9	-	103609710	103609796	103609710	103609792	103752854	103752967	127	124	28,24	18,16	17,26	11,34	5,13	15,19	16,20	13,13	32,17	24,22	0.405682	0.517594	0.111912	0.0316177
ENSMUSG00000028906	Epb41	4	-	131967787	131967975	131967787	131967972	131974683	131974856	126	124	17,0	15,2	16,4	14,1	14,0	3,4	4,0	9,6	8,0	12,1	0.914419	0.763077	-0.151342	0.0318717
ENSMUSG00000028078	Dclk2	3	-	86816357	86816433	86816357	86816430	86824635	86824730	126	124	29,19	21,41	11,39	22,34	15,14	4,13	9,17	2,11	13,32	9,19	0.396166	0.28356	-0.112606	0.0319104
ENSMUSG00000042302	Ehbp1	11	-	22146462	22146700	22146462	22146625	22151066	22151189	198	124	1,1	3,2	0,3	0,1	1,4	0,1	3,1	4,1	1,0	4,1	0.221587	0.652632	0.431045	0.0319524
ENSMUSG00000029705	Cux1	5	-	136326749	136326938	136326749	136326932	136332623	136332728	129	124	5,6	9,6	3,5	2,3	2,3	0,1	0,2	0,0	0,2	0,2	0.467421	0	-0.467421	0.0326495
ENSMUSG00000024012	Mtch1	17	-	29332075	29332279	29332075	29332238	29332660	29332778	164	124	2,0	1,0	8,2	11,1	0,0	19,0	8,0	11,0	8,0	5,0	0.847205	1	0.152795	0.0327169
ENSMUSG00000041954	Tnfrsf18	4	+	156028220	156028891	156028494	156028891	156027961	156028049	248	124	2,0	5,0	3,0	3,0	1,0	7,2	0,0	1,0	0,0	0,2	1	0.5	-0.5	0.0331104
ENSMUSG00000075044	Slc22a29	19	-	8161501	8161705	8161501	8161631	8162648	8162757	197	124	0,0	0,0	1,0	0,6	0,0	0,0	0,0	2,0	1,0	0,0	0.0949464	1	0.905054	0.0333333
ENSMUSG00000040855	Reps2	X	-	162552542	162552669	162552542	162552666	162554796	162554945	126	124	0,1	1,0	2,0	0,0	0,3	0,1	1,8	0,7	0,5	0,0	0.424658	0.0447653	-0.379892	0.0338933
ENSMUSG00000022617	Chkb	15	-	89428410	89428578	89428410	89428544	89428713	89428827	157	124	0,3	0,3	2,1	0,4	0,2	1,2	3,0	2,2	2,2	2,4	0.108344	0.441281	0.332937	0.0339729
ENSMUSG00000000305	Cdh4	2	+	179514768	179514953	179514869	179514953	179514345	179514630	224	124	3,1	5,1	1,2	18,0	2,0	0,1	0,0	0,0	1,1	1,1	0.800534	0.269565	-0.530969	0.0346275
ENSMUSG00000021819	Zswim8	14	+	20722827	20723006	20722895	20723006	20722459	20722579	191	124	25,0	23,0	29,0	18,0	16,0	1,0	5,0	5,0	11,0	2,2	1	0.886242	-0.113758	0.0348862
ENSMUSG00000034330	Plcg2	8	+	117654948	117655441	117655042	117655441	117654185	117654290	217	124	0,0	0,0	1,0	2,2	0,0	0,1	0,1	0,0	0,4	0,2	0.461538	0	-0.461538	0.034965
ENSMUSG00000029279	Brdt	5	+	107370154	107370329	107370157	107370329	107369302	107369364	126	124	0,1	1,0	0,0	0,2	1,0	5,0	0,0	2,0	0,0	1,0	0.396166	1	0.603834	0.034965
ENSMUSG00000025909	Sntg1	1	-	8677936	8677980	8677936	8677977	8679072	8679130	126	124	0,1	0,0	0,3	0,1	0,1	0,0	0,0	0,0	0,0	2,0	0	1	1	0.0357143
ENSMUSG00000032480	Dhx30	9	-	110115035	110115211	110115035	110115161	110115490	110115582	173	124	0,8	0,3	0,5	0,6	0,6	6,7	0,8	1,9	0,2	0,7	0	0.131975	0.131975	0.0359971
ENSMUSG00000041977	Arhgef11	3	+	87717420	87717520	87717423	87717520	87717029	87717174	126	124	2,0	2,1	1,0	3,1	4,1	0,0	2,1	0,1	1,4	0,0	0.797428	0.329787	-0.46764	0.0360542
ENSMUSG00000032898	Fbxo21	5	+	118000316	118000528	118000337	118000528	117995369	117995502	144	124	3,10	8,9	10,7	6,8	12,6	0,0	4,2	2,6	5,12	2,12	0.456399	0.259164	-0.197235	0.0369521
ENSMUSG00000033703	Fcsk	8	-	110894349	110894730	110894349	110894443	110896930	110897023	248	124	7,0	1,0	11,0	9,1	6,0	0,0	1,0	4,1	1,0	2,2	0.944444	0.571429	-0.373016	0.0374115
ENSMUSG00000028273	Pdlim5	3	-	142312122	142312541	142312122	142312214	142314405	142314448	248	124	2,9	7,5	8,7	4,10	7,14	2,2	0,9	1,4	4,17	1,2	0.237288	0.105263	-0.132025	0.0376344
ENSMUSG00000038712	Mindy1	3	+	95282919	95283625	95283230	95283625	95282682	95282744	248	124	28,8	28,14	16,18	41,10	14,9	5,4	30,3	30,9	28,11	27,6	0.518367	0.645161	0.126794	0.0378749
ENSMUSG00000030231	Plekha5	6	+	140593554	140597110	140596248	140597110	140591627	140591764	248	124	7,0	11,1	16,1	14,1	16,4	5,4	6,2	12,0	18,4	12,6	0.820513	0.623529	-0.196983	0.0408196
ENSMUSG00000078350	Smim1	4	-	154023687	154023891	154023687	154023817	154025503	154025621	197	124	36,4	34,0	28,1	38,7	28,1	31,4	21,2	33,5	14,6	16,3	0.888151	0.783516	-0.104635	0.0408932
ENSMUSG00000028134	Ptbp2	3	-	119718741	119720460	119718741	119720457	119720606	119720684	126	124	6,12	12,23	3,5	0,9	12,25	10,6	11,39	8,5	21,12	6,8	0.305009	0.440497	0.135488	0.0422579
ENSMUSG00000064065	Ipcef1	10	-	6980246	6980286	6980246	6980283	6996529	6996576	126	124	23,3	13,2	34,7	23,5	13,5	47,24	36,12	20,8	20,5	18,4	0.825836	0.723616	-0.10222	0.0430519
ENSMUSG00000061232	H2-K1	17	-	33999270	33999546	33999270	33999510	33999733	34000003	159	124	13,0	15,0	13,1	19,0	8,0	14,2	7,4	27,0	20,0	14,3	0.981492	0.876627	-0.104865	0.0440818
ENSMUSG00000059327	Eda	X	+	100395018	100395143	100395027	100395143	100392332	100392384	132	124	9,0	16,0	11,1	11,0	34,4	2,0	2,3	8,0	6,2	2,0	0.938341	0.789809	-0.148532	0.0442314
ENSMUSG00000031278	Acsl4	X	-	142351378	142351618	142351378	142351615	142360386	142360436	126	124	0,0	8,0	1,0	0,0	0,0	0,2	0,0	0,0	0,0	1,0	1	0.329787	-0.670213	0.0454546
ENSMUSG00000030231	Plekha5	6	+	140579426	140579476	140579429	140579476	140577226	140577338	126	124	0,3	0,6	0,6	0,1	0,2	1,5	0,2	2,1	2,4	0,1	0	0.274579	0.274579	0.0454546
ENSMUSG00000074785	Plxnc1	10	-	94940957	94941181	94940957	94941036	94954708	94955184	248	124	20,10	10,4	16,7	29,8	12,2	68,14	78,15	60,13	91,11	30,16	0.583893	0.703226	0.119333	0.0461387
ENSMUSG00000041199	Rpusd1	17	+	25728180	25728391	25728202	25728391	25727716	25727847	145	124	2,1	1,1	1,1	0,1	0,0	1,0	0,0	0,0	0,8	0,4	0.460967	0.0665236	-0.394443	0.0474716
ENSMUSG00000039480	Nt5dc1	10	-	34398113	34398198	34398113	34398195	34399737	34399817	126	124	16,3	8,2	7,0	8,1	6,0	16,3	9,4	8,2	14,3	11,9	0.880682	0.731043	-0.149639	0.0481145
ENSMUSG00000019970	Sgk1	10	+	21882035	21882192	21882089	21882192	21881697	21881750	177	124	0,2	1,0	0,6	0,0	0,1	5,1	0,3	1,0	0,5	3,0	0.072219	0.41196	0.339741	0.0483837
ENSMUSG00000031982	Arv1	8	+	124728328	124728482	124728368	124728482	124725255	124725375	163	124	9,8	16,3	6,4	11,4	9,4	17,1	20,8	21,3	14,0	10,6	0.627817	0.776065	0.148248	0.0489681
ENSMUSG00000024483	Ankhd1	18	+	36655422	36655677	36655473	36655677	36654092	36654266	174	124	11,1	7,2	4,5	8,2	4,0	4,1	27,0	6,0	22,4	7,1	0.707858	0.886866	0.179008	0.0493598
ENSMUSG00000028107	Tars2	3	-	95724693	95725244	95724693	95724878	95739658	95739997	248	124	40,6	19,2	41,1	34,12	17,8	13,1	30,0	17,0	23,7	21,1	0.722488	0.852459	0.129971	0.0496909

## Sheet: A5SS
GeneID	Symbol	chr	strand	longExonStart_0base	longExonEnd	shortES	shortEE	flankingES	flankingEE	IncFormLen	SkipFormLen	WT-1	WT-2	WT-3	WT-4	WT-5	Ccdc174OO-/--1	Ccdc174OO-/--2	Ccdc174OO-/--3	Ccdc174OO-/--4	Ccdc174OO-/--5	G1_IncLevel	G2_IncLevel	ΔPSI	PValue
ENSMUSG00000036845	Lin37	7	-	30557849	30557958	30557882	30557958	30557625	30557676	156	124	771567	841484	821788	841709	641419	413844	357839	341908	4381083	369909	0.0375456	0.249619	0.212073	0
ENSMUSG00000055720	Ubl7	9	+	57912637	57912931	57912637	57912850	57914553	57914673	204	124	6291	4254	13316	11257	11176	70212	63225	80201	102306	91223	0.0207007	0.174556	0.153855	3.0754e-71
ENSMUSG00000060373	Hnrnpc	14	-	52081788	52081903	52081827	52081903	52081259	52081307	162	124	445912	427854	424836	474905	447868	4071559	5551932	5292111	5351776	5702068	0.279475	0.1738	-0.105676	7.41396e-71
ENSMUSG00000067768	Xlr4b	X	+	73214348	73214585	73214348	73214481	73214773	73214856	227	124	7,32	3,19	3,34	0,83	0,19	65,39	74,34	63,27	66,19	45,21	0.0365856	0.549807	0.513222	2.04256e-55
ENSMUSG00000021576	Pdcd6	13	-	74309683	74309842	74309689	74309842	74305540	74305650	129	124	333218	303250	331227	342232	260207	749257	698220	877303	910313	950302	0.57081	0.742469	0.171659	3.29015e-54
ENSMUSG00000034211	Mrps17	5	+	129715683	129715941	129715683	129715910	129716726	129716866	154	124	50201	47185	55226	54230	36158	142200	108123	136169	184143	124155	0.16308	0.414296	0.251217	5.11207e-52
ENSMUSG00000029062	Cdk11b	4	+	155625530	155625773	155625530	155625654	155626773	155626889	242	124	130514	92365	120563	142806	54301	142260	163269	146297	129260	117215	0.0975935	0.215386	0.117793	8.28303e-45
ENSMUSG00000036120	Rfxank	8	-	70135535	70135631	70135565	70135631	70135290	70135391	153	124	17,34	15,46	9,48	9,45	9,45	46,6	32,12	48,18	45,11	33,10	0.179887	0.743628	0.563741	1.35282e-41
ENSMUSG00000026889	Rbm18	2	-	36127124	36127251	36127180	36127251	36122851	36122938	179	124	550,50	524,15	538,35	515,34	516,25	308,56	401,64	310,69	467102	389,76	0.920097	0.779696	-0.1404	4.86968e-35
ENSMUSG00000001604	Tcea3	4	+	136254464	136254642	136254464	136254570	136255149	136255288	195	124	40204	10161	42206	32218	11151	73123	36102	69103	66159	61,88	0.0836833	0.252226	0.168543	1.80187e-31
ENSMUSG00000040225	Prrc2c	1	-	162721429	162721539	162721444	162721539	162720480	162720606	138	124	166,39	144,38	227,32	215,32	119,36	212135	169104	214102	178125	148,78	0.815555	0.603373	-0.212183	1.76496e-29
ENSMUSG00000051811	Cox6b2	7	-	4752060	4752161	4752107	4752161	4751791	4751975	170	124	492173	322103	538151	856270	327110	389,63	308,41	555,85	625,95	376,44	0.696166	0.833618	0.137451	2.17343e-29
ENSMUSG00000049882	Vcpkmt	12	-	69582519	69582630	69582530	69582630	69582275	69582345	134	124	63,13	70,9	85,16	56,12	49,13	39,59	45,46	60,44	63,51	57,46	0.825917	0.498265	-0.327652	3.09496e-24
ENSMUSG00000003849	Nqo1	8	-	107388312	107389147	107389031	107389147	107388043	107388165	248	124	59,63	43,34	65,56	70100	38,23	61258	74190	87252	94249	82173	0.332527	0.150643	-0.181884	1.81512e-23
ENSMUSG00000034211	Mrps17	5	+	129715683	129715941	129715683	129715763	129716726	129716866	248	124	117,26	91,32	151,45	212,72	86,19	274,30	196,21	274,20	285,30	187,11	0.628708	0.844444	0.215736	1.85442e-20
ENSMUSG00000034211	Mrps17	5	+	129715683	129715912	129715683	129715763	129716726	129716866	248	124	90,26	68,32	127,45	197,72	73,19	232,30	166,21	245,20	218,30	147,11	0.588547	0.818182	0.229635	2.19475e-19
ENSMUSG00000022793	B4galt4	16	+	38763068	38763191	38763068	38763129	38765914	38766019	185	124	313,81	294100	353,76	302,71	310,70	114,75	111,78	168,90	182,79	163,74	0.725832	0.555386	-0.170446	4.15606e-19
ENSMUSG00000022704	Qtrt2	16	-	43880828	43881213	43880992	43881213	43880298	43880354	248	124	0,14	0,21	3,19	2,21	2,12	23,17	27,24	20,10	9,15	34,13	0.038674	0.416974	0.3783	1.8915e-18
ENSMUSG00000034211	Mrps17	5	+	129715683	129715941	129715683	129715858	129716726	129716866	206	124	119,42	96,21	142,23	172,48	77,26	290,24	235,19	277,27	344,29	247,21	0.695108	0.874805	0.179697	7.02148e-18
ENSMUSG00000049550	Clip1	5	-	123630224	123631169	123630452	123631169	123627293	123627410	248	124	105,33	92,32	78,22	102,38	98,33	125,14	137,8	135,8	75,10	150,14	0.600506	0.852055	0.251549	3.74304e-17
ENSMUSG00000051811	Cox6b2	7	-	4752090	4752161	4752107	4752161	4751791	4751975	140	124	80173	49103	75151	134270	47110	72,63	52,41	78,85	105,95	49,44	0.297038	0.49014	0.193102	5.49517e-17
ENSMUSG00000041147	Brca2	5	+	150522631	150523090	150522631	150522896	150523174	150523279	248	124	16,93	33124	34122	28,95	33,89	38,48	58,29	36,45	39,69	35,58	0.121008	0.292614	0.171605	7.24923e-17
ENSMUSG00000019710	Mrpl24	3	+	87919505	87919828	87919505	87919705	87921816	87922048	246	124	415121	421116	477169	550220	323105	777161	676119	629164	810162	479,87	0.601175	0.710309	0.109133	4.62946e-16
ENSMUSG00000035191	Rfpl4	7	-	5116637	5116911	5116869	5116911	5115283	5115578	248	124	294,52	284,24	218,47	288,84	407,31	337148	507117	258,76	340128	303,75	0.758007	0.615955	-0.142052	1.203e-15
ENSMUSG00000056962	Jmjd6	11	-	116840409	116840545	116840447	116840545	116839837	116839926	161	124	106,13	124,14	138,15	119,10	68,14	68,31	101,30	122,40	126,50	128,45	0.866249	0.68169	-0.184559	7.76514e-14
ENSMUSG00000023286	Ube2j2	4	+	155943830	155944150	155943830	155944013	155949006	155949137	248	124	28,34	27,36	19,35	62,39	16,28	16,84	27,81	9,86	53107	28,94	0.306452	0.128255	-0.178197	1.45916e-13
ENSMUSG00000034211	Mrps17	5	+	129715683	129715912	129715683	129715858	129716726	129716866	177	124	88,42	60,21	103,23	130,48	53,26	184,24	157,19	178,27	183,29	149,21	0.655206	0.832445	0.177239	8.73882e-13
ENSMUSG00000022704	Qtrt2	16	-	43880828	43881213	43880967	43881213	43880298	43880354	248	124	0,8	0,4	0,7	0,11	1,9	15,10	26,21	20,18	10,7	31,13	0.0126582	0.425	0.412342	1.99241e-12
ENSMUSG00000020232	Hmg20b	10	-	81350011	81350189	81350133	81350189	81349379	81349488	245	124	0,56	4,41	3,50	4104	0,20	12,43	27,28	16,50	6,53	10,68	0.0201302	0.129292	0.109162	4.65462e-12
ENSMUSG00000034211	Mrps17	5	+	129715683	129715858	129715683	129715763	129716726	129716866	218	124	82,26	59,32	87,45	169,72	61,19	142,30	110,21	152,20	146,30	98,11	0.57317	0.766952	0.193782	1.11817e-11
ENSMUSG00000006335	Tfpt	7	-	3620746	3620983	3620776	3620983	3620323	3620474	153	124	119136	129136	130161	135208	82,82	211167	125121	176109	220154	188129	0.400111	0.523015	0.122904	3.27284e-11
ENSMUSG00000014767	Tbp	17	+	15501153	15501357	15501153	15501202	15502964	15503128	248	124	18,61	21,36	12,49	35,60	15,60	60,66	59,69	49,58	59,80	76,64	0.159558	0.310133	0.150575	4.63593e-10
ENSMUSG00000053332	Gas5	1	+	161036819	161037164	161036819	161036852	161037287	161037315	248	124	69,61	34,32	70,47	76,81	29,36	117214	64107	103225	115163	68114	0.35101	0.221013	-0.129997	6.02416e-10
ENSMUSG00000020451	Limk2	11	-	3357971	3358298	3358109	3358298	3355810	3355916	248	124	6,39	0,50	2,36	6,41	5,28	12,6	2,5	7,10	7,17	4,8	0.046683	0.258065	0.211381	2.02386e-09
ENSMUSG00000024911	Fibp	19	+	5463170	5463325	5463170	5463304	5463603	5463712	144	124	11,70	5,63	12,74	5,75	7,37	16,42	25,42	18,48	24,54	11,40	0.0974536	0.26371	0.166257	2.44413e-09
ENSMUSG00000042625	Safb2	17	-	56578636	56578844	56578640	56578844	56577842	56577905	127	124	5,17	4,25	0,32	3,26	2,19	15,10	7,35	21,49	27,40	37,44	0.103033	0.36985	0.266817	3.76862e-09
ENSMUSG00000020513	Tubd1	11	+	86544990	86545336	86544990	86545230	86548782	86549002	229	124	5,22	2,19	6,31	7,34	2,26	8,18	7,22	10,8	20,5	16,19	0.082777	0.314485	0.231708	4.85128e-09
ENSMUSG00000040345	Arhgap9	10	+	127328877	127329015	127328877	127328983	127329498	127329943	155	124	0,15	0,14	0,9	1,19	2,9	11,17	10,9	12,22	6,21	15,13	0.0350877	0.345048	0.30996	8.43633e-09
ENSMUSG00000003808	Farsa	8	+	84860905	84861043	84860905	84860957	84861126	84861225	209	124	86,4	75,3	69,5	88,5	59,1	25,7	12,3	22,7	47,11	32,6	0.92552	0.706582	-0.218938	4.56721e-08
ENSMUSG00000037747	Phyhipl	10	-	70631144	70631993	70631235	70631993	70604387	70604672	214	124	66,45	49,73	78,75	67116	66,46	82145	89133	75166	66111	60125	0.347303	0.240691	-0.106612	2.36786e-07
ENSMUSG00000094724	Rnaset2b	17	+	6984138	6985113	6984138	6984191	6988721	6988792	248	124	43,62	35,70	37100	25,57	28,37	4,55	19,37	13,71	9,52	21,79	0.204878	0.100917	-0.103961	3.85727e-07
ENSMUSG00000032482	Cspg5	9	+	110256144	110256301	110256144	110256220	110262059	110262575	204	124	0,3	0,8	0,4	0,5	0,5	7,0	4,5	2,7	4,0	3,2	0	0.464768	0.464768	5.96774e-07
ENSMUSG00000048668	Rhno1	6	-	128362367	128362868	128362838	128362868	128359105	128359354	248	124	28,19	29,5	30,21	20,25	15,7	13,23	4,14	15,30	10,20	11,12	0.442029	0.211155	-0.230874	1.11197e-06
ENSMUSG00000005262	Ufd1	16	+	18814829	18814962	18814829	18814936	18815328	18815361	149	124	64,2	51,0	52,0	60,3	48,0	56,3	63,7	52,6	77,12	42,9	0.97862	0.86707	-0.111549	1.4824e-06
ENSMUSG00000026048	Ercc5	1	+	44158143	44158335	44158143	44158259	44158804	44158891	199	124	0,17	0,13	1,16	0,4	0,5	0,12	4,2	3,4	6,1	1,2	0.0112025	0.293491	0.282289	2.42851e-06
ENSMUSG00000020964	Sel1l	12	-	91833054	91833222	91833204	91833222	91831568	91831674	248	124	37,1	30,0	28,4	33,3	13,2	20,10	56,12	36,8	31,12	40,18	0.875776	0.60396	-0.271816	2.64282e-06
ENSMUSG00000028107	Tars2	3	-	95725794	95725944	95725863	95725944	95724693	95724878	192	124	19,4	23,2	23,1	45,6	15,0	19,2	5,4	2,5	10,12	10,4	0.861303	0.52388	-0.337423	4.2047e-06
ENSMUSG00000014763	Fam120b	17	+	15401744	15404397	15401744	15403129	15405754	15405935	248	124	1,16	6,10	4,13	2,3	2,6	14,5	9,15	6,1	18,12	13,6	0.135135	0.434783	0.299647	4.99083e-06
ENSMUSG00000035086	Becn1	11	-	101296193	101296316	101296257	101296316	101295533	101295624	187	124	4,32	8,41	6,30	11,24	11,65	17,12	21,67	26,36	27,57	12,38	0.121378	0.245417	0.124039	3.43443e-05
ENSMUSG00000038056	Kmt2c	5	-	25281660	25281803	25281672	25281803	25281231	25281400	135	124	1,11	0,4	0,6	0,5	4,15	5,2	1,6	4,0	2,2	4,2	0.100731	0.550499	0.449768	3.45682e-05
ENSMUSG00000030994	D7Ertd443e	7	-	134413479	134413649	134413482	134413649	134413048	134413157	126	124	3,1	3,1	5,0	4,1	2,0	0,1	0,2	0,1	0,2	0,1	0.847949	0	-0.847949	0.000135131
ENSMUSG00000061136	Prpf40a	2	-	53191022	53191250	53191148	53191250	53189968	53190100	248	124	113,47	134,29	140,37	134,45	113,29	119,48	144,56	158,72	123,76	109,39	0.628968	0.528745	-0.100223	0.000167695
ENSMUSG00000033826	Dnah8	17	+	30744745	30744893	30744745	30744842	30745254	30745640	174	124	28,39	21,25	23,42	38,58	11,21	80,80	86,85	86,81	98109	98,59	0.317922	0.435401	0.11748	0.0001917
ENSMUSG00000055541	Lair1	7	-	4055796	4055953	4055917	4055953	4028706	4029036	244	124	4,0	5,0	1,0	4,0	2,0	0,0	1,3	1,3	0,0	0,0	1	0.14486	-0.85514	0.00020803
ENSMUSG00000028797	Tmem234	4	+	129601406	129601625	129601406	129601533	129602194	129602261	215	124	3,1	0,3	0,7	1,3	0,1	7,0	5,1	7,0	1,1	2,4	0.133298	0.678945	0.545647	0.000223105
ENSMUSG00000026790	Odf2	2	+	29893443	29893569	29893443	29893512	29901076	29901247	180	124	79,33	72,34	45,25	57,20	47,24	14,18	18,11	32,26	35,30	31,24	0.603113	0.451035	-0.152078	0.000229274
ENSMUSG00000032388	Spg21	9	+	65480249	65480834	65480249	65480529	65481090	65481141	248	124	24,6	25,5	25,3	12,5	12,2	70,27	71,44	93,34	113,45	56,61	0.7	0.488485	-0.211515	0.000235739
ENSMUSG00000031626	Sorbs2	8	+	45799709	45799801	45799709	45799798	45800964	45801011	126	124	15,27	3,21	6,21	2,13	6,21	5,8	12,12	4,1	6,9	8,6	0.234156	0.488959	0.254803	0.000292655
ENSMUSG00000028677	Rnf220	4	-	117285850	117285972	117285928	117285972	117285378	117285511	201	124	186,61	187,76	181,83	268,85	125,33	65,60	50,19	49,25	85,40	66,27	0.633493	0.531928	-0.101565	0.000323962
ENSMUSG00000022704	Qtrt2	16	-	43880967	43881213	43880992	43881213	43880298	43880354	148	124	8,14	4,21	10,19	13,21	10,12	19,17	27,24	23,10	8,15	20,13	0.302341	0.507083	0.204742	0.000328558
ENSMUSG00000027333	Smox	2	+	131520094	131521171	131520094	131520268	131522058	131522219	248	124	78,34	68,22	66,25	73,23	43,21	23,2	25,0	9,7	23,1	26,5	0.567474	0.779412	0.211938	0.000339521
ENSMUSG00000029439	Sfswap	5	+	129543213	129543379	129543213	129543295	129549453	129549684	207	124	29,6	44,4	44,10	38,3	30,8	28,4	28,12	52,13	18,11	30,22	0.781415	0.601156	-0.180259	0.000418044
ENSMUSG00000028034	Fubp1	3	+	152226079	152226217	152226079	152226208	152228170	152228245	132	124	29,18	27,6	26,11	23,14	25,23	37,9	40,14	20,4	35,7	24,4	0.629098	0.794089	0.164991	0.000475032
ENSMUSG00000038733	Wdr26	1	-	181209002	181209107	181209050	181209107	181203023	181203160	171	124	17,22	9,9	7,9	10,2	0,5	4,14	3,13	4,10	9,14	0,17	0.398833	0.175787	-0.223046	0.000555197
ENSMUSG00000020659	Cbll1	12	-	31494581	31494749	31494590	31494749	31492078	31492179	132	124	20,13	24,4	17,11	27,22	9,9	53,19	40,15	71,17	60,17	64,18	0.606984	0.758797	0.151812	0.000620367
ENSMUSG00000020661	Dnmt3a	12	+	3892012	3892132	3892012	3892129	3893121	3893193	126	124	6,1	3,0	5,0	11,2	0,1	0,3	1,1	1,1	2,2	2,4	0.860155	0.349296	-0.51086	0.00077207
ENSMUSG00000024236	Svil	18	+	4949009	4949457	4949009	4949424	4952664	4952819	156	124	3,11	3,3	0,2	5,5	0,7	6,9	3,1	12,0	10,6	8,6	0.237962	0.584906	0.346943	0.000919271
ENSMUSG00000029464	Gpn3	5	+	122379980	122380177	122379980	122380105	122381189	122381305	195	124	2,7	6,2	1,2	5,2	6,1	4,6	7,9	7,21	9,9	2,34	0.476008	0.189253	-0.286754	0.000927098
ENSMUSG00000048832	Vps37c	19	+	10688750	10688983	10688750	10688979	10706209	10706308	127	124	1,6	0,0	0,0	0,5	0,0	1,0	4,0	0,0	0,0	0,0	0.0815253	1	0.918475	0.000969619
ENSMUSG00000032311	Nrg4	9	-	55282540	55282616	55282550	55282616	55280889	55280983	133	124	0,1	1,0	0,0	2,0	9,2	0,0	1,0	0,6	0,3	0,0	0.788553	0.0938683	-0.694685	0.000982636
ENSMUSG00000024369	Nelfe	17	+	34850407	34850674	34850407	34850462	34850910	34850993	248	124	9,1	8,6	9,6	5,14	3,2	3,5	14,1	11,2	23,8	16,1	0.369565	0.663366	0.293801	0.0011568
ENSMUSG00000030852	Tacc2	7	+	130734948	130735228	130734948	130735150	130739811	130739873	201	124	28,15	36,5	25,12	8,10	42,8	12,6	15,14	7,3	18,22	15,9	0.631679	0.433566	-0.198113	0.00129848
ENSMUSG00000063511	Snrnp70	7	-	45381824	45383184	45383124	45383184	45380716	45380818	248	124	0,6	0,2	0,8	2,6	1,5	0,4	0,1	0,4	11,1	0,0	0.0526316	0.354839	0.302207	0.00132399
ENSMUSG00000066861	Oas1g	5	-	120881823	120882069	120881884	120882069	120879099	120879332	184	124	4,10	6,10	3,6	4,6	0,6	2,27	5,14	7,41	3,40	4,39	0.231648	0.0807993	-0.150849	0.00133597
ENSMUSG00000050994	Adgb	10	-	10371743	10372152	10371851	10372152	10363121	10363471	231	124	50,9	44,5	56,3	78,6	54,6	44,1	54,1	36,3	67,0	22,1	0.839225	0.952269	0.113044	0.0013695
ENSMUSG00000042726	Trafd1	5	-	121373137	121373474	121373149	121373474	121372602	121372675	135	124	63,2	46,4	52,5	61,5	60,10	15,7	22,5	20,1	29,7	15,5	0.908779	0.787722	-0.121057	0.00155442
ENSMUSG00000020069	Hnrnph3	10	-	63018040	63018225	63018085	63018225	63017523	63017610	168	124	6,11	25,13	27,19	9,7	18,8	8,3	10,4	18,1	19,4	8,3	0.519621	0.756098	0.236476	0.00156714
ENSMUSG00000036550	Cnot1	8	-	95754964	95755111	95754979	95755111	95753025	95753150	138	124	1,7	0,3	1,0	0,2	0,0	0,0	4,1	4,0	2,0	3,4	0.130252	0.700261	0.570009	0.00159046
ENSMUSG00000010936	Vac14	8	+	110710317	110710556	110710317	110710492	110711592	110711711	187	124	9,32	7,38	7,50	3,22	10,32	14,14	5,19	4,10	4,21	8,6	0.120642	0.248996	0.128354	0.001611
ENSMUSG00000029502	Golga3	5	+	110184337	110184607	110184337	110184487	110185785	110185898	243	124	7,7	14,8	9,4	16,3	5,5	20,2	19,2	12,0	6,3	22,5	0.490803	0.77061	0.279807	0.0016293
ENSMUSG00000020697	Lig3	11	+	82781192	82781276	82781192	82781272	82783345	82783899	127	124	0,0	0,0	0,1	2,7	0,0	6,1	3,4	5,0	2,0	4,0	0.196203	0.796148	0.599945	0.00170669
ENSMUSG00000032493	Prss44	9	+	110814599	110814756	110814599	110814723	110815292	110815552	156	124	35,16	41,7	21,5	24,12	16,4	69,9	65,14	69,6	71,9	77,16	0.712225	0.837838	0.125612	0.00171024
ENSMUSG00000052613	Pcdh15	10	+	73821866	73822263	73821866	73822259	73947027	73947146	127	124	16,11	11,10	22,9	25,10	15,4	27,20	13,15	19,19	17,29	11,9	0.663859	0.480064	-0.183795	0.00177716
ENSMUSG00000061028	Clasrp	7	-	19584779	19584823	19584783	19584823	19584469	19584530	127	124	0,13	1,13	1,13	0,21	0,8	5,3	3,9	0,9	1,3	0,8	0.0279154	0.215444	0.187529	0.00196035
ENSMUSG00000031362	Xlr4c	X	-	73242577	73242660	73242613	73242660	73242067	73242195	159	124	22,5	11,3	32,11	41,12	21,1	38,0	25,0	22,6	43,4	21,3	0.755807	0.899382	0.143575	0.00208991
ENSMUSG00000066877	Nck2	1	+	43557955	43559892	43557955	43558382	43559988	43560161	248	124	8,19	11,17	12,3	7,16	17,17	16,6	14,2	2,6	4,6	14,6	0.276382	0.490196	0.213814	0.00229605
ENSMUSG00000024943	Smc5	19	-	23214641	23214740	23214644	23214740	23214065	23214170	126	124	0,0	5,0	4,0	0,0	1,0	2,2	1,1	2,5	1,0	0,1	1	0.396166	-0.603834	0.00278515
ENSMUSG00000030064	Frmd4b	6	-	97508482	97509423	97508886	97509423	97508038	97508104	248	124	55,14	36,10	35,12	30,16	44,12	1,0	4,0	3,0	8,0	7,0	0.609756	1	0.390244	0.00332484
ENSMUSG00000050994	Adgb	10	-	10371728	10372152	10371851	10372152	10363121	10363471	246	124	58,9	47,5	61,3	74,6	60,6	38,1	49,1	34,3	66,0	33,1	0.839085	0.948672	0.109586	0.00385299
ENSMUSG00000096433	Zfp994	17	-	22197665	22197951	22197750	22197951	22197297	22197394	208	124	0,0	0,1	0,0	4,0	0,0	2,2	0,7	0,6	0,6	1,4	0.704545	0.0667624	-0.637783	0.00392271
ENSMUSG00000020745	Pafah1b1	11	-	74741653	74742301	74741704	74742301	74740408	74740533	174	124	3,12	0,14	3,18	4,13	2,8	5,3	2,11	13,15	9,13	1,12	0.116268	0.283623	0.167355	0.00410798
ENSMUSG00000047036	Zfp445	9	-	122857066	122857161	122857102	122857161	122856698	122856825	159	124	0,7	0,1	1,0	5,1	0,4	0,2	0,11	0,2	0,3	0,5	0.264674	0	-0.264674	0.00517215
ENSMUSG00000029454	Mapkapk5	5	-	121526738	121526860	121526744	121526860	121525662	121525767	129	124	12,5	5,3	15,5	10,8	14,0	23,1	10,0	10,0	9,4	10,1	0.719362	0.908532	0.18917	0.00518107
ENSMUSG00000043557	Mdga1	17	-	29953241	29953449	29953386	29953449	29945771	29946070	248	124	2,0	0,0	1,3	6,9	1,2	2,7	2,14	1,8	0,14	1,3	0.263158	0.0612245	-0.201933	0.00531564
ENSMUSG00000030852	Tacc2	7	+	130734948	130735243	130734948	130735150	130739811	130739873	216	124	16,15	15,5	6,12	4,10	20,8	8,6	5,14	4,3	4,22	7,9	0.411893	0.229387	-0.182506	0.00542899
ENSMUSG00000057335	Cep170	1	-	176742470	176742648	176742551	176742648	176739918	176740089	204	124	5,0	9,0	7,0	3,1	6,0	2,2	12,3	4,2	18,6	14,5	0.948012	0.628039	-0.319973	0.00551089
ENSMUSG00000057335	Cep170	1	-	176742500	176742648	176742551	176742648	176739918	176740089	174	124	8,0	6,0	11,0	2,1	9,0	7,2	17,3	4,2	10,6	20,5	0.962484	0.696629	-0.265855	0.00591213
ENSMUSG00000029833	Trim24	6	+	37945520	37945789	37945520	37945687	37949221	37949398	225	124	7,3	20,15	7,6	13,4	18,9	5,1	19,6	6,1	21,2	9,2	0.491913	0.733728	0.241814	0.00592645
ENSMUSG00000019989	Enpp3	10	-	24858586	24858651	24858589	24858651	24854761	24854944	126	124	2,2	2,5	2,3	2,3	1,3	23,12	13,14	25,13	16,7	22,5	0.356322	0.6564	0.300079	0.00683682
ENSMUSG00000004661	Arid3b	9	-	57810338	57810480	57810408	57810480	57810164	57810237	193	124	0,1	0,3	0,1	4,8	1,0	0,4	0,7	0,3	0,8	0,5	0.198146	0	-0.198146	0.00701284
ENSMUSG00000042210	Abhd14a	9	-	106443805	106443942	106443826	106443942	106440620	106440856	144	124	1,27	6,41	2,38	4,29	8,28	4,13	0,15	6,7	2,6	4,4	0.0998619	0.234405	0.134543	0.00740236
ENSMUSG00000028295	Smim8	4	-	34771873	34772053	34771877	34772053	34771257	34771414	127	124	13,12	8,11	13,5	16,6	15,3	11,5	13,4	19,1	34,8	7,2	0.631711	0.803952	0.172241	0.0079503
ENSMUSG00000059436	Max	12	-	76955709	76955875	76955729	76955875	76952621	76952726	143	124	0,3	3,13	1,10	1,21	0,5	0,1	1,1	3,2	4,7	1,6	0.0769613	0.314632	0.237671	0.0087409
ENSMUSG00000056758	Hmga2	10	-	120462136	120462492	120462414	120462492	120460983	120461104	248	124	4,0	0,5	1,3	2,1	0,3	9,0	3,0	5,0	0,3	0,1	0.225806	0.68	0.454194	0.00888274
ENSMUSG00000031162	Gata1	X	-	7973952	7974069	7974000	7974069	7953774	7953872	171	124	15,17	22,6	36,7	40,14	21,17	50,15	77,10	49,12	60,19	38,17	0.614338	0.731311	0.116973	0.00946226
ENSMUSG00000025195	Dnmbp	19	-	43882822	43883929	43882874	43883929	43882461	43882476	175	124	15,0	10,0	14,4	10,3	17,2	7,0	4,0	1,2	2,7	4,1	0.838611	0.560522	-0.278088	0.00963234
ENSMUSG00000041954	Tnfrsf18	4	+	156027961	156028423	156027961	156028049	156028494	156028891	248	124	3,0	5,0	3,0	2,0	5,0	4,2	0,0	0,0	2,0	0,2	1	0.428571	-0.571429	0.0102564
ENSMUSG00000032192	Gnb5	9	+	75334168	75334360	75334168	75334301	75335650	75335794	182	124	3,17	5,11	2,14	3,11	2,6	1,6	0,15	0,5	1,9	1,22	0.147642	0.0346175	-0.113025	0.0108582
ENSMUSG00000052430	Bmpr1b	3	-	142108161	142108543	142108165	142108543	142105741	142105792	127	124	16,4	21,8	19,16	14,3	21,5	12,6	19,4	12,2	23,3	24,0	0.711655	0.854191	0.142536	0.0109798
ENSMUSG00000044783	Hjurp	1	-	88275027	88275097	88275041	88275097	88267947	88268026	137	124	0,2	1,0	0,0	1,0	0,0	3,0	5,0	6,0	1,0	13,0	0.475096	1	0.524904	0.0120968
ENSMUSG00000040606	Kazn	4	-	142147017	142147148	142147022	142147148	142143293	142143344	128	124	4,0	12,0	8,0	10,0	0,0	2,1	0,0	8,0	1,0	4,3	1	0.784148	-0.215852	0.0132366
ENSMUSG00000031109	Enox2	X	-	49023093	49023201	49023126	49023201	49018782	49018894	156	124	1,1	4,2	5,0	1,2	2,3	6,0	7,0	7,2	2,0	3,0	0.563636	0.908558	0.344922	0.0134771
ENSMUSG00000028797	Tmem234	4	+	129600982	129601243	129600982	129601134	129602194	129602261	232	124	40,1	36,4	44,0	35,9	27,2	23,8	27,5	23,6	27,4	33,4	0.858752	0.724732	-0.13402	0.0137794
ENSMUSG00000046006	Gapt	13	-	110353184	110353438	110353187	110353438	110347957	110348077	126	124	8,0	4,7	6,0	1,4	0,4	0,2	1,8	3,4	1,1	0,3	0.554875	0.214681	-0.340194	0.0142676
ENSMUSG00000029134	Plb1	5	+	32357248	32357956	32357248	32357656	32380863	32381069	248	124	0,4	0,0	0,6	4,0	1,1	6,3	3,1	2,3	8,3	4,0	0.185185	0.534884	0.349699	0.0151239
ENSMUSG00000066952	Myo1h	5	+	114356862	114357013	114356862	114356989	114357918	114358078	147	124	4,0	1,0	1,0	2,0	2,0	0,0	0,0	0,2	0,0	0,0	1	0	-1	0.0151515
ENSMUSG00000055177	Cstl1	2	+	148750810	148751154	148750810	148750998	148754606	148754717	248	124	7,1	15,4	9,0	4,7	2,1	13,4	8,0	13,0	13,0	5,0	0.587302	0.866667	0.279365	0.0151596
ENSMUSG00000079845	Xlr4a	X	-	73081984	73082067	73082020	73082067	73081473	73081601	159	124	30,16	33,5	17,4	34,14	15,9	24,3	11,1	8,1	9,3	5,0	0.676993	0.847482	0.170489	0.016008
ENSMUSG00000021572	Cep72	13	-	74050059	74050364	74050299	74050364	74048895	74049034	248	124	15,1	5,3	12,0	9,0	12,0	15,2	10,6	10,6	6,2	17,1	0.868852	0.630435	-0.238418	0.0166395
ENSMUSG00000028552	Eps15	4	+	109321127	109321325	109321127	109321217	109322069	109322215	231	124	1,13	0,2	0,5	2,2	0,8	3,5	4,3	1,4	2,6	1,3	0.0509449	0.219469	0.168524	0.0168916
ENSMUSG00000058392	Rrp1b	17	+	32045928	32046229	32045928	32046011	32048552	32048638	248	124	7,11	5,8	21,14	10,15	6,5	3,3	3,3	4,3	6,1	15,3	0.316129	0.54386	0.227731	0.0180082
ENSMUSG00000030534	Vps33b	7	+	80279971	80280033	80279971	80280017	80282484	80282579	139	124	1,5	7,23	1,7	1,20	1,8	0,12	0,20	0,4	1,18	1,11	0.134769	0.0267155	-0.108054	0.018668
ENSMUSG00000039007	Cpq	15	+	33108983	33109178	33108983	33109163	33120490	33121012	138	124	5,30	5,27	3,26	6,17	1,29	11,14	4,26	6,24	6,24	4,7	0.122276	0.226731	0.104455	0.0198083
ENSMUSG00000025875	Tspan17	13	+	54796629	54799181	54796629	54799158	54800753	54800928	146	124	15,16	16,14	23,18	13,14	25,12	17,17	14,16	21,24	17,22	14,31	0.513596	0.390559	-0.123038	0.0201887
ENSMUSG00000024236	Svil	18	+	4953543	4953676	4953543	4953589	4962351	4962555	210	124	4,0	1,0	0,0	4,0	2,0	4,5	0,1	3,0	2,0	0,1	1	0.431555	-0.568445	0.0215781
ENSMUSG00000019726	Lyst	13	+	13742860	13743500	13742860	13743402	13745272	13745503	221	124	2,1	8,4	9,0	4,0	7,0	0,1	0,0	0,0	1,2	0,0	0.770984	0.15756	-0.613424	0.0219572
ENSMUSG00000012819	Cdh23	10	-	60530937	60531075	60530946	60531075	60523485	60523564	132	124	0,0	2,0	0,0	0,0	0,0	0,0	0,0	0,8	0,0	0,0	1	0	-1	0.0222222
ENSMUSG00000042520	Ubap2l	3	-	90031295	90031370	90031310	90031370	90028324	90028377	138	124	4,2	3,3	3,10	3,3	5,12	1,1	6,2	4,4	8,3	10,7	0.350282	0.605183	0.254901	0.022725
ENSMUSG00000002205	Vrk3	7	+	44756379	44756732	44756379	44756526	44772367	44772437	248	124	20,10	24,6	43,5	49,6	34,5	99,19	64,28	46,25	79,21	59,15	0.726496	0.616341	-0.110155	0.0232407
ENSMUSG00000026107	Nabp1	1	-	51477721	51478399	51478300	51478399	51477477	51477616	248	124	1,0	0,0	2,0	0,0	0,0	0,0	1,0	0,1	0,6	0,0	1	0.0666667	-0.933333	0.0242424
ENSMUSG00000004568	Arhgef18	8	+	3393072	3393224	3393072	3393102	3427348	3427490	245	124	0,0	0,0	0,1	0,3	0,0	0,0	4,0	7,2	0,2	0,1	0	0.526844	0.526844	0.0260062
ENSMUSG00000028382	Ptbp3	4	-	59524394	59524476	59524403	59524476	59517585	59517755	132	124	6,1	4,0	6,0	7,8	11,3	9,1	9,1	15,0	11,0	4,2	0.726897	0.918519	0.191622	0.0261821
ENSMUSG00000035325	Sec31a	5	-	100362552	100363520	100362845	100363520	100360896	100361126	248	124	11,9	4,11	5,6	11,10	6,8	2,7	0,0	2,6	0,2	0,3	0.296	0.1	-0.196	0.0262555
ENSMUSG00000051113	Fam71e1	7	+	44496914	44497064	44496914	44497033	44497502	44497633	154	124	2,0	4,0	7,8	0,0	0,0	1,0	0,4	0,1	1,4	0,1	0.566807	0.138702	-0.428105	0.0272227
ENSMUSG00000068748	Ptprz1	6	+	22999199	23002746	22999199	23000199	23007273	23007418	248	124	0,0	4,0	1,0	0,0	2,0	0,0	0,2	0,0	0,0	0,0	1	0	-1	0.0277778
ENSMUSG00000108948	Olfr695	7	-	106711319	106711541	106711368	106711541	106706501	106706615	172	124	1,0	10,1	5,0	10,1	1,0	0,2	1,0	0,0	4,2	1,0	0.906826	0.519553	-0.387272	0.0284366
ENSMUSG00000033728	Lrrc14	15	+	76710642	76711530	76710642	76710927	76712866	76713220	248	124	11,22	16,26	11,21	8,26	4,10	7,5	7,8	11,21	6,4	12,11	0.192308	0.304965	0.112657	0.0296022
ENSMUSG00000044712	Slc38a6	12	+	73295200	73295780	73295200	73295775	73297704	73297840	128	124	37,3	19,1	29,3	67,17	21,6	16,2	10,1	11,0	19,0	7,0	0.848173	0.953148	0.104975	0.0299286
ENSMUSG00000039007	Cpq	15	+	33103860	33103930	33103860	33103927	33105095	33105262	126	124	4,1	1,3	5,1	8,2	1,0	2,3	0,3	2,4	3,6	5,0	0.72761	0.424658	-0.302952	0.0309087
ENSMUSG00000036825	Ssx2ip	3	+	146404641	146404935	146404641	146404784	146417606	146417790	248	124	2,1	2,0	1,2	7,5	0,2	0,2	0,1	1,2	0,2	1,4	0.375	0.0833333	-0.291667	0.0337371
ENSMUSG00000052430	Bmpr1b	3	-	142108114	142108543	142108165	142108543	142105741	142105792	174	124	13,4	15,8	17,16	18,3	21,5	3,6	21,4	8,2	25,3	16,0	0.62446	0.776196	0.151736	0.0348793
ENSMUSG00000039178	Tbc1d19	5	+	53830454	53830555	53830454	53830498	53832969	53833045	180	124	0,0	1,3	1,1	0,1	0,0	3,4	2,5	1,0	10,0	9,0	0.216028	0.65678	0.440752	0.0350154
ENSMUSG00000028796	Phc2	4	+	128743353	128743556	128743353	128743461	128745001	128745131	218	124	8,1	7,0	14,0	2,0	7,0	2,0	3,0	4,0	4,2	2,2	0.955781	0.68082	-0.274961	0.0355277
ENSMUSG00000049658	Bdp1	13	-	100049635	100050029	100049859	100050029	100046725	100046839	248	124	0,0	2,0	0,0	2,0	2,0	0,2	0,0	0,0	0,0	0,0	1	0	-1	0.0357143
ENSMUSG00000031189	Aff2	X	+	69523435	69523568	69523435	69523556	69544408	69545269	135	124	2,0	0,0	0,0	0,0	0,0	0,0	0,0	0,0	0,0	0,6	1	0	-1	0.0357143
ENSMUSG00000026609	Ush2a	1	+	188902778	188903314	188902778	188903130	188903452	188903612	248	124	1,4	4,1	0,0	2,19	1,3	11,5	3,4	12,26	10,5	1,5	0.129032	0.291339	0.162306	0.0370323
ENSMUSG00000029106	Add1	5	+	34616562	34616907	34616562	34616814	34619349	34619451	216	124	29,13	32,17	38,8	26,22	18,17	20,38	29,22	23,10	26,14	19,11	0.516005	0.414183	-0.101822	0.0394709
ENSMUSG00000070371	Prss36	7	-	127934389	127934627	127934509	127934627	127933370	127933492	243	124	1,2	6,0	0,2	0,3	0,2	6,4	13,4	16,3	9,7	8,2	0.284124	0.570216	0.286091	0.0399589
ENSMUSG00000040928	S100pbp	4	-	129182208	129182532	129182331	129182532	129181966	129182100	246	124	7,3	14,0	10,2	7,3	7,1	18,15	30,6	44,13	31,16	17,13	0.715935	0.528334	-0.187601	0.0409415
ENSMUSG00000042605	Atxn2	5	+	121797724	121797791	121797724	121797785	121802080	121802265	129	124	7,9	7,7	5,13	0,3	8,6	7,4	1,2	5,0	11,5	2,4	0.405818	0.624927	0.219109	0.0454979
ENSMUSG00000040124	Gorab	1	-	163396807	163397169	163396811	163397169	163394590	163394692	127	124	0,5	0,6	0,2	0,2	0,2	0,5	1,5	2,3	5,4	0,12	0	0.212193	0.212193	0.0457433
ENSMUSG00000063550	Nup98	7	-	102180376	102180515	102180427	102180515	102176312	102176405	174	124	5,9	6,7	6,6	6,5	3,14	0,9	8,11	3,10	3,18	4,13	0.311257	0.173751	-0.137506	0.0464079
ENSMUSG00000003849	Nqo1	8	-	107389702	107390209	107389897	107390209	107389031	107389147	248	124	32,9	21,6	20,4	55,8	31,10	46,2	33,8	52,10	74,6	31,6	0.682403	0.786667	0.104263	0.0471688
ENSMUSG00000036923	Stox1	10	-	62663954	62666325	62666125	62666325	62659042	62659667	248	124	1,0	1,0	2,0	1,0	0,0	0,0	0,0	0,1	0,0	1,2	1	0.142857	-0.857143	0.0476191
ENSMUSG00000046110	Serinc4	2	-	121453993	121454209	121453997	121454209	121453708	121453804	127	124	0,0	0,2	0,2	0,1	0,0	4,0	0,0	0,0	0,1	0,0	0	0.796148	0.796148	0.0476191
ENSMUSG00000066640	Fbxl18	5	-	142897667	142898044	142897704	142898044	142895265	142895467	160	124	7,11	1,1	12,2	8,12	2,2	5,4	5,2	3,0	7,2	5,1	0.453659	0.682819	0.229161	0.0487947

## Sheet: DAS genes
Differentially alternative splicing (DAS) genes
Rcan3
Shroom2
Fcsk
Abcc3
Synj1
Acsl4
Plcg2
Srcap
Lemd1
Dlg1
Cdh4
Surf2
Tnfrsf18
Cntln
Arhgef11
Cux1
Gemin5
Prpf40b
Kctd9
Fbxo11
Rpusd1
Ing4
Reps2
Usp33
Ep400
Atp13a2
Pikfyve
Tsg101
Proser3
Phrf1
Clec10a
Arntl2
Klrb1c
Rsrc2
Lrig2
Rrnad1
Dop1a
Zc3h13
Kazn
Cyp2c69
Mir100hg
Ryr2
Atp13a1
Eif4g3
Rnf111
Fbxo21
Plekha5
Fam129c
Sct
Myo9b
Ccdc163
Cherp
Olfr457
Mrpl4
Rorb
Epb41
Nt5dc1
Eda
Pcbp3
Pola2
Trmt13
Ercc8
Pdlim5
Smurf1
Trip12
Zfp653
Tspan17
Alg13
Adgrg1
Srrt
Spock1
Nfkbie
Zswim8
Eif4g1
Dclk2
Scyl1
H2-K1
Smim1
Fam168b
Ipcef1
Il2ra
Fance
Tmem104
Ldlrad4
Cyth2
Cpsf4
Tmem108
Supt20
Plxnc1
Mindy1
Nktr
Nde1
Cyp4a14
Ift88
Tars2
Sntg2
Dhx30
Ppfia1
Ptbp2
Plcl2
Arv1
Mtch1
Npsr1
Mknk1
D7Ertd443e
Ncald
Rassf6
Rbm6
Dclre1c
Surf1
Jmjd6
Ankhd1
Cuta
Fanca
Nucks1
Fbxl2
Galnt2l
Pip4p1
Kat2a
Adgrg6
Mir6412
Cdc7
Kmt2b
Nolc1
Atp6v0a1
Dscam
Camta1
Eaf2
Slc35a2
Rasa4
Chkb
Crem
Cdkal1
Sgk1
Rsrp1
Phyhipl
Ehbp1
Immp2l
Padi4
Gtf3c3
Brdt
Ptprr
Slc22a29
Sntg1
Lin37
Myo1h
Cdh23
Ptprz1
Bdp1
Aff2
Nabp1
Vps37c
Stox1
Lair1
Serinc4
Nrg4
Zfp994
Lyst
Smc5
Lig3
Cnot1
Svil
Rfxank
Tmem234
Arhgef18
Hjurp
Xlr4b
Dnmt3a
Cspg5
Hmga2
Kmt2c
Tbc1d19
Fam71e1
Qtrt2
Frmd4b
Olfr695
Plb1
Enox2
Gapt
Vcpkmt
Cep170
Arhgap9
Cpq
Snrnp70
Enpp3
Fam120b
Nelfe
Ssx2ip
Gpn3
Prss36
Ercc5
Golga3
Cstl1
Dnmbp
Phc2
Sel1l
Safb2
Zfp445
Ubap2l
Sorbs2
Clip1
Mrps17
Trim24
Cep72
Max
Hnrnph3
Tubd1
Rhno1
Fbxl18
Rrp1b
Wdr26
Atxn2
Farsa
Nck2
Gorab
Prrc2c
Smox
Spg21
Limk2
Mdga1
Arid3b
Tacc2
Sec31a
Cox6b2
Ptbp3
Mapkapk5
S100pbp
Clasrp
Pcdh15
Nqo1
Sfswap
Ube2j2
Smim8
Pdcd6
Brca2
Xlr4a
B4galt4
Tcea3
Eps15
Pafah1b1
Fibp
Fubp1
Ush2a
Ubl7
Odf2
Cbll1
Bmpr1b
Oas1g
Tbp
Xlr4c
Rfpl4
Rbm18
Nup98
Abhd14a
Gas5
Vac14
Prss44
Becn1
Tfpt
Trafd1
Cdk11b
Dnah8
Gata1
Adgb
Gnb5
Lrrc14
Ufd1
Vrk3
Hmg20b
Mrpl24
Vps33b
Hnrnpc
Slc38a6
Rnaset2b
Add1
Rnf220
Prpf40a
U2af1l4
Plpp5
Rpp21
Khdc3
H2-Ke6
Scnm1
Tmc4
Snrpa1
H2-Oa
Cep120
Plekhj1
AU022751
Abcf1
Rnaseh2a
Rab4b
Derl3
Twf2
Pwwp3a
Tufm
Wdr90
Fdx2
Rpl31
Casc1
Rpusd3
Crtc1
Tmem208
Map1lc3b
Zfp131
Ppdpf
Hirip3
Ift80
Pex11b
Rpl10a
Acadm
Kat5
Ears2
Vrk1
Tanc1
Copz1
Cib3
Alkbh6
Fam53a
Hax1
Cps1
Krtcap3
Ankzf1
Yipf2
Ank3
Ilk
Mbd3
Polr3gl
Nme4
M6pr
Mpnd
Snrpc
Cc2d2b
Eif2b2
Nr1h2
Wdr17
Ppp2r3d
Ist1
Osr2
Tomm6
Myom1
Rnf44
Slc44a2
Dgcr2
Pdlim7
Robo3
Timeless
Phykpl
Zfp7
Dnajc11
Tada3
Mdp1
Noxo1
Tmem33
Pla2g3
Eme2
Carmil2
Cyp27a1
Fbxw9
Enpp5
Fkbp3
Jag2
Stk36
St7
Pms2
Mapk13
Acy1
Sorbs1
Atg10
Tyms
Prkar2b
Clic3
AC151602.1
Evi5l
Bglap3
Sgsm3
Hmgn2
Nob1
Nubp1
Bcl2l11
Acvr2b
Dennd1c
Fetub
Tctn2
Zfp512b
Myh9
Brms1l
Rora
Pan3
Nrp1
Hgh1
Snx32
Gsap
Kank3
Polr3c
Spsb3
Fancg
Kdm5c
Dtx2
Fxyd4
Taz
Cd300lf
Ppat
Casp1
Llgl2
Gsk3a
Adamts17
Mrgbp
Agbl4
Blvrb
Pde6b
Pdss2
Hsd3b7
Cpne9
Ephb1
Zfp940
Acads
Slc50a1
Glo1
Arsb
Dennd6b
Luc7l3
Tsr1
Ticrr
Parp6
Nsun5
Ptrh1
Gtf2a2
Ilkap
Rnf31
Ppp1r12a
Stk16
Mpzl1
Ranbp17
Nprl3
Acte1
Far1
Csnk1g1
Kdm6a
Pax5
Rab38
Ddx47
Cacng4
Prdm1
Prpf38b
Srgn
Adsl
Ablim2
Fam149b
Ptprm
Rtel1
Sbf2
Ogdh
Atf7
Yif1a
Calu
Odf2l
Rbm39
Ccdc74a
Chn2
Ppp2r5e
Cep57
Papss1
Rgs7
Fnbp4
Nudt13
Napb
Zfp532
Spef2
Btbd19
Cobl
Kat14
Nucb2
Tcte2
Ccdc148
Lzts1
Znrf1
Ptpn13
Tlr8
Kdm5b
Vmn1r261
Sh3bgr
Rexo5
Vmn2r95
Cntn5
Olfr1217
Malrd1
Brsk2
Pld3
Cspp1
Plekha4
Fgfr2
Platr20
Epb41l3
Psg16
Sparcl1
Phf8
Nfkb1
Patj
Nqo2
Nek4
Atp2b3
Tedc1
Golgb1
Ap1g1
Pdilt
Ank1
M1ap
Arhgap6
Rundc3b
Relch
Fbxl13
Dtnbp1
Rad50
Fezf2
Lgals9
Syncrip
Mmp27
Plekha1
Pwwp2a
Ifna13
Arhgef1
Mtss1
Cyp39a1
Adcy8
Slmap
Hnrnpf
Cep44
Ints10
Clcn5
Gne
Pdzd2
Best3
Tjap1
Slc6a20b
Mbd1
Cbfa2t3
Rab12
Hnrnph1
Rnf38
Tut7
Mlip
Rps6ka5
Tmem260
Cadps
Alas1
Fam76a
Uspl1
R3hdm1
Ip6k1
Meig1
Phc1
Lsamp
Rev1
Cep128
Ssc4d
Ntm
Trpm3
Gc
Sf1
Fancd2
Tacc1
Metap1d
Scaf1
Tprkb
BC004004
Rpain
Baiap2
Cntnap2
Bnc2
Fbxo25
Cpne8
Rab10os
Tollip
Kcnma1
Faim
Apbb2
Iqsec1
Golga1
Plekhg1
Egf
Cby1
Ppp3ca
Morn3
Sec24c
Stag3
Stag2
Slc16a5
Dnajc25
Syne2
Abhd18
Kyat1
Safb
Zfp385b
Cyld
Gpr83
Tex9
Cars
Ppp1r9a
Ralyl
Crybg1
Paip2
Pla2g6
Tra2b
Atxn2l
Ddhd1
Hivep3
Sult4a1
Slc9a3
Sbno1
Lysmd4
Ceacam10
Arhgef28
Itpr1
Faf2
Slc16a11
Pkd1l3
Zup1
Ocel1
Atp2b2
Erc1
Styxl1
Pip5k1a
Zfyve21
Maf1
C2cd5
Csad
Lbr
Vmn2r58
Mbd2
Isoc2b
Fam228b
Bpnt1
Edil3
Cdc42bpa
Zdhhc21
Dlgap4
Clec16a
Rbm25
Cdc123
Kcnh7
Marveld2
Zc3h18
Myo1b
Ldb2
Nlrp9c
Zfp384
Entr1
Plpp7
Rnps1
Gpbp1
Tcof1
Ttll5
Cask
Tex13c3
Aire
Thumpd2
Guf1
Rnf182
Aasdh
Atl3
Serhl
Srsf1
Kcnn2
Cadm1
Col4a3bp
Chd9
Golga4
Dlg2
Gfpt1
Sort1
Eif4h
Dnajc5g
Rmnd1
Ss18
Senp6
Myo5a
Fmnl2
Kmt5a
R3hdm2
Tmem132d
Dennd4a
Rnf146
Dctn4
Rreb1
Abi3bp
Myl6b
Mdm4
Map4
Zkscan6
Elavl2
Fam192a
Gtf3c2
Suco
Nadsyn1
Cbx3
Vwc2l
Apba2
Wac
Ptger3
Calml4
Zfp125
Zdhhc16
Enah
Mdm2
Snapc4
Cpvl
Cyp2f2
Fkbp14
Ms4a10
Git2
Gtf2ird1
Stau2
Pawr
Marchf10
Ppfibp2
Rif1
Cobll1
Usf2
Wdr91
Fam13b
Fam221a
Atg13
Adcyap1r1
Cenpa
Ggta1
Fam184a
Ube2i
Tlk2
Ubp1
Sec16a
Uqcr10
Stk19
Atg16l1
Timm22
Isca2
Xlr3a
Stat6
Cep85
Opcml
Fip1l1
Ttc14
Trappc6a
Nlrp9a
Ttc41
Dars2
Tpk1
Ndel1
Nbdy
Mbp
Caprin2
Mroh3
Med14
Ermard
Atat1
Magi3
Gdap1l1
Glt1d1
Qtrt1
Zfhx3
Rnf14
Phf20l1
Nsfl1c
Eml4
Nr5a2
Rer1
Trim30d
Bptf
Grip1
Camk2g
Rbm41
Adgrb3
Zfp322a
Dguok
Slc35b4
Kif23
Rgs19
Nfya
Arhgef7
Xlr5a
Ttc3
Syt2
Meaf6
Kif20b
Fam219b
Tpd52l2
Fam161a
Erc2
Arhgef16
Dpy19l4
Trappc13
Musk
Adgrg4
Lman2l
Akr1cl
Tmem8
Mark2
Noto
Sin3a
Bfar
Myo18a
Cpne1
Atf2
Ly6e
Mthfs
Glud1
Mdm1
Pigq
Cnot2
Pot1b
Cgnl1
Ube3a
Ezh2
Prorsd1
Hmga1
Dnm1l
Pgap2
Eef1d
Arhgap17
Mtif2
Zbtb49
Bclaf1
Nrf1
Yipf3
Emd
Snx11
Gemin8
Sclt1
Pum2
Mpp6
Rbm4
Prepl
Kynu
Sh3kbp1
Fam47e
Msl3
Pard3
Ndufs1
Zfp655
Nkiras1
Cldnd1
Agr3
Arhgap12
Zc3h11a
Mtf2
Robo2
Socs6
Rbm34
Msl1
Prkg1
Wnk1
C86187
Capn12
Tmem11
Clk1
Hp1bp3
Tmem131l
Vps29
Eif4enif1
Neil2
Ranbp3
Epn2
Pabpc4
Glis1
Accsl
Dner
Flot1
Scrt2
Pnkp
Siglece
Fgfr1op2
Atrx
Dcun1d2
Deaf1
Lmbr1
Nudt5
Esrp1
Cpsf6
Zfp688
Trim26
Ccp110
Cep89
Tnfsf13b
Nek1
Isl2
Nlrp4a
Lrch1
Dgkd
Sil1
Fam241b
Acin1
Slc10a3
Dedd
Shcbp1l
Alkbh3
Slx4ip
Serpinc1
Anks1b
Usp4
Trpt1
Setd3
Cfap97
Asxl2
Uba2
P2rx4
BC048602
Mapk10
Sidt2
Aamdc
Poln
Myh11
Card19
Atp6v1h
Togaram1
Arid3c
Fbxl21
Abi1
Raly
Creb1
Mical3
Tmbim6
Clcn3
Med27
Sipa1l1
Reps1
Pih1d1
Numb
Mettl5
Lef1
Tbce
Tmem164
Suv39h2
Psmg4
Pou2f1
Mff
AI987944
Zmynd8
Acsl3
Rnf138
Bin3
Slc4a1ap
Idua
Caprin1
Ddias
Fam172a
Slk
Akap8l
Tlk1
Banp
Xpa
Rps24
Sgcd
Foxj3
Dock4
Slc23a2
Cklf
Pcsk6
Rprd2
Thap7
Atp5h
Gpcpd1
Ypel3
Incenp
Fmnl3
Themis3
D6Ertd474e
Acbd5
Fbxo17
Mtmr7
Eya3
Gpr19
Agtpbp1
Rab3il1
Mta1
Lsm14b
Mtmr2
Pbx4
Mapk4
Snap23
Hnrnpr
Slc25a14
Hnrnpa1
Ilf3
Mcub
Baz2b
Hnrnpdl
Bora
Misp3
Cfap53
Ythdf3
Rhbdd2
Bet1l
Luzp1
Serp1
Slc26a5
Ubxn10
Eif4e2
Wwtr1
Sergef
Nxt1
Cdc73
Oosp3
Zcchc9
Rad51c
Dock7
Plcb4
Il31ra
Wbp2
Ttc23
Sult5a1
Hnrnpm
Exoc2
Cdk4
Phactr1
Slc25a19
Sh3rf3
Nup85
Syngr2
