# Supplementary material for: CCDC174 deficiency impaired human fertility by affecting the alternative splicing of maternal mRNAs
Source: EMBO Mol Med. 2026 May 12;18(6):2436–54. doi: 10.1038/s44321-026-00448-y (PMC13270137; doi:10.1038/s44321-026-00448-y)
Supplement: Supplementary file 6 — Dataset EV4 [file 44321_2026_448_MOESM6_ESM.xlsx]

## Sheet: Legend
Dataset EV4. The IP-MS Results

## Sheet: Dataset EV4
Accession	Score	Coverage(%)	Coverage(%) CCDC174 IP-1	Coverage(%) CCDC174 IP-2	Coverage(%) CCDC174 IP-3	Coverage(%) IgG-1	Coverage(%) IgG-2	Coverage(%)IgG-3	#Peptides	Area Sample CCDC174 IP-1	Area CCDC174 IP-2	Area CCDC174 IP-3	Area IgG-1	Area IgG-2	Area IgG-3	#Unique	CCDC174 IP-1	CCDC174 IP-2	CCDC174 IP-3	IGg-1	IGg-2	IGg-3	PTM	Average Mass	Description
Q61315|APC_MOUSE	397.399	39.05	28.19	31.63	34.73	0.53	0	0	83	40268.9	52697.3	77541.3				82	73	86	96	1	0	0	Carbamidomethylation	311089	Adenomatous polyposis coli protein OS=Mus musculus OX=10090 GN=Apc PE=1 SV=1
E9Q7E2|ARID2_MOUSE	352.215	47.43	31.24	33.75	43.76	0	0	0	58	46859.9	45297.8	70386.4				58	49	53	73	0	0	0	Carbamidomethylation; Oxidation (M)	195988	AT-rich interactive domain-containing protein 2 OS=Mus musculus OX=10090 GN=Arid2 PE=1 SV=1
Q99KW3|TARA_MOUSE	322.491	20.95	15.44	18.97	19.46	0	0	0	47	43301	55550.7	72445.9				46	41	61	61	0	0	0	Carbamidomethylation	223368	TRIO and F-actin-binding protein OS=Mus musculus OX=10090 GN=Triobp PE=1 SV=3
Q7TSC1|PRC2A_MOUSE	331.723	38.14	28.54	31	26.92	0	0	0	53	37598.3	40856.2	41768				50	50	58	53	0	0	0	Oxidation (M); Carbamidomethylation	229203	Protein PRRC2A OS=Mus musculus OX=10090 GN=Prrc2a PE=1 SV=1
P97855|G3BP1_MOUSE	304.306	63.01	50.75	56.77	56.99	0	0	0	27	48464	100763	127708				23	43	55	57	0	0	0	Oxidation (M); Carbamidomethylation; Acetylation (Protein N-term)	51828.8	Ras GTPase-activating protein-binding protein 1 OS=Mus musculus OX=10090 GN=G3bp1 PE=1 SV=1
Q3U7R1|ESYT1_MOUSE	313.276	43.59	38.19	26.74	33.7	0	0	1.19	42	63221.7	46162.2	48336			182.062	42	44	39	52	0	0	1	Carbamidomethylation; Acetylation (Protein N-term)	121554	Extended synaptotagmin-1 OS=Mus musculus OX=10090 GN=Esyt1 PE=1 SV=2
O54833|CSK22_MOUSE	323.318	71.43	62.86	60.86	67.43	0	0	0	23	54683	56021.3	84746.3				18	37	33	42	0	0	0	Carbamidomethylation	41215.2	Casein kinase II subunit alpha' OS=Mus musculus OX=10090 GN=Csnk2a2 PE=1 SV=1
Q9Z0H3|SNF5_MOUSE	306.861	76.1	52.47	57.66	71.95	0	0	0	22	43552.6	49429.7	100505				22	28	34	45	0	0	0	Carbamidomethylation; Oxidation (M)	44141.2	SWI/SNF-related matrix-associated actin-dependent regulator of chromatin subfamily B member 1 OS=Mus musculus OX=10090 GN=Smarcb1 PE=1 SV=1
Q3UMT1|PP12C_MOUSE	354.34	59.21	51.02	48.47	56.14	1.15	0	0	36	53722.9	55683	99766.4	937.698			36	37	52	55	1	0	0	Carbamidomethylation; Acetylation (Protein N-term)	84685.2	Protein phosphatase 1 regulatory subunit 12C OS=Mus musculus OX=10090 GN=Ppp1r12c PE=1 SV=1
Q9ES28|ARHG7_MOUSE	301.901	56.15	40.02	41.3	50.7	1.39	0	0	43	74655.6	58520.2	86268.1	346.333			40	45	37	59	1	0	0	Carbamidomethylation	97055.8	Rho guanine nucleotide exchange factor 7 OS=Mus musculus OX=10090 GN=Arhgef7 PE=1 SV=2
Q3U155|CC174_MOUSE	327.758	60.6	56.32	56.53	55.25	3.21	0	0	43	227507	209819	232848	261.503			43	84	94	88	2	0	0	Oxidation (M)	53941.7	Coiled-coil domain-containing protein 174 OS=Mus musculus OX=10090 GN=Ccdc174 PE=2 SV=1
Q8CGB3|UACA_MOUSE	275.175	33.52	18.64	21.4	26.65	0	0	0	40	26808	14341.6	25742.9				39	23	29	36	0	0	0	Carbamidomethylation	160813	Uveal autoantigen with coiled-coil domains and ankyrin repeats OS=Mus musculus OX=10090 GN=Uaca PE=1 SV=2
Q3UVG3|F91A1_MOUSE	321.556	37.16	21.39	28.91	37.16	0	0	0	26	16362.4	19639.2	32753				26	20	29	37	0	0	0	Carbamidomethylation	93463.5	Protein FAM91A1 OS=Mus musculus OX=10090 GN=Fam91a1 PE=1 SV=1
P52479|UBP10_MOUSE	261.442	40.15	32.2	33.84	40.15	0	0	0	21	22672.5	20541.9	40435.3				21	21	28	34	0	0	0	Acetylation (Protein N-term); Carbamidomethylation	87022.1	Ubiquitin carboxyl-terminal hydrolase 10 OS=Mus musculus OX=10090 GN=Usp10 PE=1 SV=3
E9PZJ8|ASCC3_MOUSE	273.673	25.25	11.92	14.83	19.38	0	0	0.45	39	10604.2	9643.05	10324.7			335.603	39	22	29	32	0	0	1	Carbamidomethylation	250557	Activating signal cointegrator 1 complex subunit 3 OS=Mus musculus OX=10090 GN=Ascc3 PE=1 SV=1
Q9Z0U1|ZO2_MOUSE	366.778	58.35	51.33	47.47	48.41	2.83	0	0	68	75114.5	85541.9	111717	680.008			65	79	78	84	2	0	0	Oxidation (M); Acetylation (Protein N-term); Carbamidomethylation	131280	Tight junction protein ZO-2 OS=Mus musculus OX=10090 GN=Tjp2 PE=1 SV=2
Q8C0D5|EFL1_MOUSE	259.842	28.84	20.59	20.23	26.53	0	0	0	24	13138.3	9535.69	15941				24	22	21	32	0	0	0	Carbamidomethylation	125777	Elongation factor-like GTPase 1 OS=Mus musculus OX=10090 GN=Efl1 PE=1 SV=1
Q4U2R1|HERC2_MOUSE	258.151	11	5.6	7.63	6.6	0	0	0	38	2834.65	5205.53	5490.32				38	19	28	25	0	0	0	Carbamidomethylation	527456	E3 ubiquitin-protein ligase HERC2 OS=Mus musculus OX=10090 GN=Herc2 PE=1 SV=3
A2BH40|ARI1A_MOUSE	394.616	45.12	38.28	35.17	40.74	0.83	0.83	0.83	69	91021	65050.4	156400				65	83	87	114	1	1	1	Acetylation (Protein N-term); Oxidation (M); Carbamidomethylation	242092	AT-rich interactive domain-containing protein 1A OS=Mus musculus OX=10090 GN=Arid1a PE=1 SV=1
E9Q4N7|ARI1B_MOUSE	399.18	47.44	37.25	35.34	40.5	0.82	0.82	0.82	73	52232.9	49240	121342				69	78	87	113	1	1	1	Carbamidomethylation; Oxidation (M)	242882	AT-rich interactive domain-containing protein 1B OS=Mus musculus OX=10090 GN=Arid1b PE=1 SV=2
P97434|MPRIP_MOUSE	260.387	38.38	21.29	31.74	23.63	0	0	0	26	2559.85	6525.56	3698.68				25	13	27	19	0	0	0	Carbamidomethylation; Oxidation (M)	116408	Myosin phosphatase Rho-interacting protein OS=Mus musculus OX=10090 GN=Mprip PE=1 SV=2
Q61103|REQU_MOUSE	270.822	46.04	31.97	24.04	42.2	0	0	0	18	19207.3	15654.9	47475.9				18	14	12	30	0	0	0	Acetylation (Protein N-term); Carbamidomethylation	44229.6	Zinc finger protein ubi-d4 OS=Mus musculus OX=10090 GN=Dpf2 PE=1 SV=1
Q8K1X1|WDR11_MOUSE	363.977	55.85	28.7	34.26	52.49	5.31	0	0	49	49556.8	54352.3	93081.9				49	37	46	74	2	0	0	Carbamidomethylation; Oxidation (M)	135937	WD repeat-containing protein 11 OS=Mus musculus OX=10090 GN=Wdr11 PE=1 SV=1
Q921G6|LRCH4_MOUSE	274.503	48.24	33.38	26.47	45.74	0	0	0	21	19555.3	14630.3	25592.6				21	17	16	23	0	0	0	Carbamidomethylation	73163	Leucine-rich repeat and calponin homology domain-containing protein 4 OS=Mus musculus OX=10090 GN=Lrch4 PE=1 SV=1
Q7TMQ7|WDR91_MOUSE	247.633	43.98	19.92	22.99	42.51	0	0	0	22	9797.01	9688.75	24647.3				22	13	18	21	0	0	0	Carbamidomethylation	83420.7	WD repeat-containing protein 91 OS=Mus musculus OX=10090 GN=Wdr91 PE=1 SV=1
Q9CU62|SMC1A_MOUSE	255.222	29.03	16.22	12.65	19.55	0	0	0	30	6111.92	1750.28	3352.01				30	19	14	21	0	0	0	Carbamidomethylation	143235	Structural maintenance of chromosomes protein 1A OS=Mus musculus OX=10090 GN=Smc1a PE=1 SV=4
Q3UMG5|LRCH2_MOUSE	247.181	38.81	27.81	27.17	26.91	0	0	0	21	4537.73	4484.9	11548.5				19	15	15	22	0	0	0	Carbamidomethylation	84988.8	Leucine-rich repeat and calponin homology domain-containing protein 2 OS=Mus musculus OX=10090 GN=Lrch2 PE=2 SV=2
Q9JLQ2|GIT2_MOUSE	267.223	44.63	27.4	28.39	40.68	0	2.54	0	26	8587.3	6496.87	14737.6				21	21	23	32	0	1	0	Carbamidomethylation	78766	ARF GTPase-activating protein GIT2 OS=Mus musculus OX=10090 GN=Git2 PE=1 SV=2
Q811S7|UBIP1_MOUSE	232.492	49.07	22.96	31.48	45	0	0	0	17	5644.87	10575.4	16896.5				17	10	17	21	0	0	0	Carbamidomethylation	60211.5	Upstream-binding protein 1 OS=Mus musculus OX=10090 GN=Ubp1 PE=1 SV=1
Q6A065|CE170_MOUSE	218.207	19.9	11.4	11.71	12.53	0	0	0	22	3868.16	3912.76	3858.26				22	15	17	16	0	0	0	Oxidation (M); Carbamidomethylation	175050	Centrosomal protein of 170 kDa OS=Mus musculus OX=10090 GN=Cep170 PE=1 SV=2
Q8BGX0|TRI23_MOUSE	233.26	53.14	23.87	28.57	40.94	0	0	0	22	7119.94	3285.22	6332.17				21	11	11	23	0	0	0	Acetylation (Protein N-term); Carbamidomethylation	63931.3	E3 ubiquitin-protein ligase TRIM23 OS=Mus musculus OX=10090 GN=Trim23 PE=2 SV=1
Q9WUX5|IRAG1_MOUSE	238.401	31.59	21.91	19.58	27.81	0	0	0	18	8691.25	8770.78	13729.4				18	11	15	18	0	0	0	Carbamidomethylation; Oxidation (M)	97434.4	Inositol 1,4,5-triphosphate receptor associated 1 OS=Mus musculus OX=10090 GN=Irag1 PE=1 SV=2
P97820|M4K4_MOUSE	226.434	22.55	12.73	12.73	20.28	0	0	0	20	4801.31	2548.94	5401.87				20	14	10	21	0	0	0	Carbamidomethylation	140602	Mitogen-activated protein kinase kinase kinase kinase 4 OS=Mus musculus OX=10090 GN=Map4k4 PE=1 SV=1
Q8BHS8|SYBU_MOUSE	228.623	41.5	18.2	25.86	40.15	0	0	0	17	3421.84	5121.6	13149.4				17	10	13	20	0	0	0	Carbamidomethylation	73023.9	Syntabulin OS=Mus musculus OX=10090 GN=Sybu PE=1 SV=1
G3X9J0|SI1L3_MOUSE	243.699	17.57	6.25	13.4	12.5	0	0	0	21	10332.2	7615.16	10683				21	8	16	17	0	0	0	Carbamidomethylation	195063	Signal-induced proliferation-associated 1-like protein 3 OS=Mus musculus OX=10090 GN=Sipa1l3 PE=1 SV=1
P56873|ZNRD2_MOUSE	262.623	61.31	45.73	60.8	61.31	15.08	0	0	11	17917.1	25454.2	98025.1				11	12	16	31	1	0	0	Carbamidomethylation; Oxidation (M)	21336	Protein ZNRD2 OS=Mus musculus OX=10090 GN=Znrd2 PE=1 SV=1
Q7TT50|MRCKB_MOUSE	341.57	44.54	26.91	28.72	38.76	1.11	0.7	0	70	31915.3	29501.7	37593.7		153.663		58	51	57	77	2	1	0	Carbamidomethylation; Oxidation (M)	194753	Serine/threonine-protein kinase MRCK beta OS=Mus musculus OX=10090 GN=Cdc42bpb PE=1 SV=2
Q69ZW3|EHBP1_MOUSE	236.982	26.73	17.06	12.51	21.12	0	0	0	19	3186.33	1023.58	3710.1				19	13	11	17	0	0	0	Carbamidomethylation	139104	EH domain-binding protein 1 OS=Mus musculus OX=10090 GN=Ehbp1 PE=1 SV=3
P54276|MSH6_MOUSE	211.515	19.15	10.75	9.65	15.1	0	0	0	19	2051.5	1783.41	2809.29				19	11	12	16	0	0	0	Carbamidomethylation	151084	DNA mismatch repair protein Msh6 OS=Mus musculus OX=10090 GN=Msh6 PE=1 SV=3
Q68FF6|GIT1_MOUSE	318.915	54.42	38.44	41.3	51.43	4.29	0	0	32	25061.7	22018.3	43965.9	284.286			27	31	32	45	2	0	0	Carbamidomethylation	85300.1	ARF GTPase-activating protein GIT1 OS=Mus musculus OX=10090 GN=Git1 PE=1 SV=1
Q921M3|SF3B3_MOUSE	217.991	19.39	18.73	9.78	11.83	0	0	1.23	17	9965.98	3730.73	5046.42				17	20	9	10	0	0	1	Carbamidomethylation	135550	Splicing factor 3B subunit 3 OS=Mus musculus OX=10090 GN=Sf3b3 PE=1 SV=1
Q6NV72|WDCP_MOUSE	213.751	37.56	14.78	22.17	36.35	0	0	0	15	3041.95	2757.26	8557.56				15	8	10	17	0	0	0	Carbamidomethylation	72268.5	WD repeat and coiled-coil-containing protein OS=Mus musculus OX=10090 GN=Wdcp PE=2 SV=2
Q99PU8|DHX30_MOUSE	179.822	21.94	11.42	16.52	10.11	0	0	1.31	20	3119.76	4634.07	2087.39				20	13	15	8	0	0	1	Carbamidomethylation	136668	ATP-dependent RNA helicase DHX30 OS=Mus musculus OX=10090 GN=Dhx30 PE=1 SV=1
Q811L6|MAST4_MOUSE	216.408	13.98	4.35	7.18	10.54	0	0	0	21	333.285	1651.13	3366.57				20	9	11	15	0	0	0	Carbamidomethylation	284004	Microtubule-associated serine/threonine-protein kinase 4 OS=Mus musculus OX=10090 GN=Mast4 PE=1 SV=3
Q80TP3|UBR5_MOUSE	374.281	39.86	28.44	28.15	34.2	1.97	0	0.57	83	45696.6	46555	91179.2	255.531			83	64	71	97	4	0	1	Oxidation (M); Carbamidomethylation; Acetylation (Protein N-term)	308352	E3 ubiquitin-protein ligase UBR5 OS=Mus musculus OX=10090 GN=Ubr5 PE=1 SV=2
Q14CH1|MOCOS_MOUSE	225.21	38.17	6.61	12.53	38.17	0	0	0	20	4979.68	3371.23	10155				20	3	7	23	0	0	0	Carbamidomethylation	95012.6	Molybdenum cofactor sulfurase OS=Mus musculus OX=10090 GN=Mocos PE=1 SV=1
P0C605|KGP1_MOUSE	194.82	25.34	16.84	14.61	15.5	0	0	0	15	7689.88	5917.79	10135.6				15	12	12	10	0	0	0	Carbamidomethylation	76350.4	cGMP-dependent protein kinase 1 OS=Mus musculus OX=10090 GN=Prkg1 PE=1 SV=1
Q8C176|TAF2_MOUSE	206.037	17.12	7.52	16.39	10.69	0	0	1.09	15	433.658	7555.09	1392.35				15	6	17	8	0	0	1	Carbamidomethylation	126997	Transcription initiation factor TFIID subunit 2 OS=Mus musculus OX=10090 GN=Taf2 PE=2 SV=2
Q8C190|VP9D1_MOUSE	215.634	29.89	22.5	18.95	28.35	0	0	0	13	5073.7	4218.66	9435.82				13	8	9	14	0	0	0	Acetylation (Protein N-term); Carbamidomethylation	71283.9	VPS9 domain-containing protein 1 OS=Mus musculus OX=10090 GN=Vps9d1 PE=1 SV=1
Q99JR8|SMRD2_MOUSE	333.669	58.57	50.28	52.17	55.37	6.4	4.14	0	31	72226.9	71852.4	105107				25	42	45	50	2	1	0	Carbamidomethylation; Oxidation (M)	59085.2	SWI/SNF-related matrix-associated actin-dependent regulator of chromatin subfamily D member 2 OS=Mus musculus OX=10090 GN=Smarcd2 PE=1 SV=2
A2AKG8|FOCAD_MOUSE	201.762	14.18	4.51	7.01	9.84	0	0	0	18	1759.75	3197.33	4923.65				18	6	10	14	0	0	0	Carbamidomethylation	198950	Focadhesin OS=Mus musculus OX=10090 GN=Focad PE=1 SV=1
Q5SWD9|TSR1_MOUSE	196.135	16.69	16.69	10.71	12.83	0	0	1.25	11	7856.38	6020.69	5277.98			104.618	11	13	9	10	0	0	1	0	92105.1	Pre-rRNA-processing protein TSR1 homolog OS=Mus musculus OX=10090 GN=Tsr1 PE=1 SV=1
Q8K1N2|PHLB2_MOUSE	164.07	16.89	2.96	10.97	14.09	0	0	0	16	2148.78	308.778	1489.73				15	3	10	16	0	0	0	Carbamidomethylation	141486	Pleckstrin homology-like domain family B member 2 OS=Mus musculus OX=10090 GN=Phldb2 PE=1 SV=2
P62046|LRCH1_MOUSE	214.205	29.62	15.09	15.51	19.61	0	0	1.83	15	5913.77	3024.29	2830.29				14	10	7	13	0	0	1	Carbamidomethylation	79076.2	Leucine-rich repeat and calponin homology domain-containing protein 1 OS=Mus musculus OX=10090 GN=Lrch1 PE=1 SV=2
Q9Z2F2|OASL2_MOUSE	192.945	44.69	15.75	37.01	34.45	3.54	0	0	17		12373.2	4540.12				16	8	18	14	1	0	0	Carbamidomethylation; Acetylation (Protein N-term)	58767.3	2'-5'-oligoadenylate synthase-like protein 2 OS=Mus musculus OX=10090 GN=Oasl2 PE=1 SV=2
Q64512|PTN13_MOUSE	229.487	17.04	4.97	15.86	4.28	0	0.73	0	28	947.494	6609.23	147.731		1474.4		28	9	27	6	0	1	0	Carbamidomethylation	270334	Tyrosine-protein phosphatase non-receptor type 13 OS=Mus musculus OX=10090 GN=Ptpn13 PE=1 SV=2
P70388|RAD50_MOUSE	163.693	15.17	7.62	7.01	11.74	0	0	0	15	1156.24	1172.95	3411.51				15	9	8	12	0	0	0	Carbamidomethylation	153488	DNA repair protein RAD50 OS=Mus musculus OX=10090 GN=Rad50 PE=1 SV=1
Q8K4I3|ARHG6_MOUSE	206.596	20.23	4.41	7.39	18.29	0	0	0	13	445.988	705.286	5225.48				10	7	9	12	0	0	0	Carbamidomethylation	87051.5	Rho guanine nucleotide exchange factor 6 OS=Mus musculus OX=10090 GN=Arhgef6 PE=1 SV=1
Q99JG7|TNIP2_MOUSE	219.385	43.26	21.86	29.07	37.21	0	0	0	13	2017.59	4051.09	7154.85				13	7	8	13	0	0	0	Carbamidomethylation	49094.1	TNFAIP3-interacting protein 2 OS=Mus musculus OX=10090 GN=Tnip2 PE=1 SV=1
Q922B9|ITPI2_MOUSE	183.664	16.69	7.51	10.78	8.47	0	0	0	15	1632.93	3070.16	1789.79				15	8	11	9	0	0	0	Carbamidomethylation	136947	Protein ITPRID2 OS=Mus musculus OX=10090 GN=Itprid2 PE=1 SV=3
P62141|PP1B_MOUSE	319.037	76.45	47.4	47.4	72.48	4.28	4.28	4.28	25	18724.2	31599.1	44595.4				11	28	31	52	1	1	1	Acetylation (Protein N-term); Carbamidomethylation; Oxidation (M)	37186.8	Serine/threonine-protein phosphatase PP1-beta catalytic subunit OS=Mus musculus OX=10090 GN=Ppp1cb PE=1 SV=3
Q8CGC6|RBM28_MOUSE	210.401	22.67	9.33	16.53	11.73	0	0	1.2	15	517.922	3745.09	3154.64			306.661	15	6	13	8	0	0	1	Carbamidomethylation; Oxidation (M)	84214.1	RNA-binding protein 28 OS=Mus musculus OX=10090 GN=Rbm28 PE=1 SV=4
Q9D8M7|PHF10_MOUSE	211.912	22.94	9.86	13.48	20.52	0	0	0	11	7442.93	5668.27	10706				11	8	8	12	0	0	0	Carbamidomethylation	55839.5	PHD finger protein 10 OS=Mus musculus OX=10090 GN=Phf10 PE=1 SV=4
Q3UU96|MRCKA_MOUSE	450.149	62.42	47.7	53.46	58.64	6.17	0.81	0	115	243661	262335	329724	7797.64			104	128	135	175	10	1	0	Carbamidomethylation; Oxidation (M)	195536	Serine/threonine-protein kinase MRCK alpha OS=Mus musculus OX=10090 GN=Cdc42bpa PE=1 SV=2
P59328|WDHD1_MOUSE	497.565	77.17	61.86	68.4	73.32	13.61	6	1.25	127	779808	881384	1.14078e+06	4603.73	95.6922		127	223	223	273	12	5	1	Carbamidomethylation; Oxidation (M)	124254	WD repeat and HMG-box DNA-binding protein 1 OS=Mus musculus OX=10090 GN=Wdhd1 PE=1 SV=2
P24788|CD11B_MOUSE	171.642	21.43	7.65	17.22	7.65	0	0	0	16	1097.64	4443.55	5120.15				16	5	15	6	0	0	0	Carbamidomethylation	91513.4	Cyclin-dependent kinase 11B OS=Mus musculus OX=10090 GN=Cdk11b PE=1 SV=2
Q7TSH4|CP110_MOUSE	218.485	20.72	13.45	16.14	13.15	0	0	0	13	3916.88	334.5	3511.56				13	9	10	8	0	0	0	Carbamidomethylation	111139	Centriolar coiled-coil protein of 110 kDa OS=Mus musculus OX=10090 GN=Ccp110 PE=1 SV=1
Q62158|TRI27_MOUSE	202.592	29.24	9.94	16.18	25.15	0	0	2.73	12	2016.67	13749.4	5965.95			418.491	12	5	8	13	0	0	1	Carbamidomethylation	58512.8	Zinc finger protein RFP OS=Mus musculus OX=10090 GN=Trim27 PE=1 SV=2
Q7TS75|AMER1_MOUSE	210.794	18.55	10.6	9.98	13.43	0	0	0	13	2085.31	2663.97	3231.16				13	9	9	9	0	0	0	Carbamidomethylation	124164	APC membrane recruitment protein 1 OS=Mus musculus OX=10090 GN=Amer1 PE=2 SV=3
O08664|BCL7C_MOUSE	196.702	31.34	30.88	31.34	30.88	0	0	0	7	16344.9	15317.3	23112.6				6	9	9	9	0	0	0	0	23445	B-cell CLL/lymphoma 7 protein family member C OS=Mus musculus OX=10090 GN=Bcl7c PE=1 SV=1
O70479|BACD2_MOUSE	187.245	36.71	27.53	28.16	25	0	0	2.22	11	2364.44		1139.44				6	9	9	9	0	0	1	Carbamidomethylation	36134	BTB/POZ domain-containing adapter for CUL3-mediated RhoA degradation protein 2 OS=Mus musculus OX=10090 GN=Tnfaip1 PE=2 SV=1
O54941|SMCE1_MOUSE	329.256	82	77.13	74.94	64.72	3.41	6.57	6.57	35	95704.7	131407	142113		333.39		35	55	56	63	1	2	2	Oxidation (M)	46638.4	SWI/SNF-related matrix-associated actin-dependent regulator of chromatin subfamily E member 1 OS=Mus musculus OX=10090 GN=Smarce1 PE=1 SV=1
Q9JIX8|ACINU_MOUSE	182.111	13.08	4.93	11.81	3.81	0	0	0	14		3602.12	931.502				14	5	15	5	0	0	0	Carbamidomethylation	150719	Apoptotic chromatin condensation inducer in the nucleus OS=Mus musculus OX=10090 GN=Acin1 PE=1 SV=3
Q5ND34|WDR81_MOUSE	226.269	16.34	10.39	5.43	12.82	0.67	0	0	19	2040.63	12840.5	14578.2	153.282			19	15	7	17	1	0	0	Carbamidomethylation	211945	WD repeat-containing protein 81 OS=Mus musculus OX=10090 GN=Wdr81 PE=1 SV=2
Q64705|USF2_MOUSE	177.4	19.94	14.16	12.72	19.94	0	0	0	8	4087.92	2533.09	5671.35				5	9	6	11	0	0	0	Carbamidomethylation	36953.7	Upstream stimulatory factor 2 OS=Mus musculus OX=10090 GN=Usf2 PE=1 SV=1
Q925B0|PAWR_MOUSE	193.35	48.95	27.63	31.83	40.84	0	0	0	12	3703.13	5072.5	4620.94				12	6	7	12	0	0	0	Carbamidomethylation	35908.4	PRKC apoptosis WT1 regulator protein OS=Mus musculus OX=10090 GN=Pawr PE=1 SV=2
Q9DCD2|SYF1_MOUSE	174.659	20.94	19.3	17.78	4.68	0	0	2.69	11	1963.88	2704.35	585.035				11	11	12	3	0	0	1	0	99987.5	Pre-mRNA-splicing factor SYF1 OS=Mus musculus OX=10090 GN=Xab2 PE=1 SV=1
Q8BSQ9|PB1_MOUSE	425.827	53.86	40.88	47.55	49.27	2.69	2.02	4.53	85	102787	131714	141808	827.691		893.296	85	99	115	129	4	2	5	Carbamidomethylation; Oxidation (M)	187188	Protein polybromo-1 OS=Mus musculus OX=10090 GN=Pbrm1 PE=1 SV=4
P25799|NFKB1_MOUSE	184.799	24.51	14.11	10.09	21.01	0	0	0	13	2062.67	1307.82	1842.51				12	7	6	12	0	0	0	Carbamidomethylation	105615	Nuclear factor NF-kappa-B p105 subunit OS=Mus musculus OX=10090 GN=Nfkb1 PE=1 SV=2
P97379|G3BP2_MOUSE	406.76	60.17	58.09	57.68	57.68	26.76	2.28	2.28	50	459293	437061	634031	1029.87		398.46	46	103	117	125	8	1	1	Oxidation (M); Acetylation (Protein N-term); Carbamidomethylation	54088.1	Ras GTPase-activating protein-binding protein 2 OS=Mus musculus OX=10090 GN=G3bp2 PE=1 SV=2
Q9CZ62|CEP97_MOUSE	221.333	25.47	11.68	12.62	21.96	0	0	0	13	1581.37	1841.52	4472.42				13	6	7	11	0	0	0	Carbamidomethylation	94640.9	Centrosomal protein of 97 kDa OS=Mus musculus OX=10090 GN=Cep97 PE=1 SV=1
E9Q7G0|NUMA1_MOUSE	294.398	29.66	17.05	21.3	20.92	0	0.67	1.19	41	6547.78	8081.96	10615.8				41	23	28	34	0	1	2	Carbamidomethylation	235630	Nuclear mitotic apparatus protein 1 OS=Mus musculus OX=10090 GN=Numa1 PE=1 SV=1
P97360|ETV6_MOUSE	219.547	38.76	23.92	25.36	35.88	4.54	0	0	13	3539.58	2850	7179.18				13	11	7	16	1	0	0	Carbamidomethylation	56405.7	Transcription factor ETV6 OS=Mus musculus OX=10090 GN=Etv6 PE=1 SV=1
Q6DIC0|SMCA2_MOUSE	371.189	36.65	35	34.18	32.21	2.66	1.46	1.52	52	44338.2	48922.7	70864.3				28	78	81	84	3	2	3	Carbamidomethylation; Oxidation (M)	180253	Probable global transcription activator SNF2L2 OS=Mus musculus OX=10090 GN=Smarca2 PE=1 SV=1
Q64012|RALY_MOUSE	176.954	43.27	36.54	26.28	40.38	6.73	0	0	9	5701	9251.07	11714.1				9	10	11	12	1	0	0	Carbamidomethylation	33187.9	RNA-binding protein Raly OS=Mus musculus OX=10090 GN=Raly PE=1 SV=3
Q8K1A6|C2D1A_MOUSE	120.737	13.26	6.79	10.39	13.26	0	0	0	9	1541.99	1395.16	1134.2				9	5	8	9	0	0	0	0	103698	Coiled-coil and C2 domain-containing protein 1A OS=Mus musculus OX=10090 GN=Cc2d1a PE=1 SV=2
Q8C8U0|LIPB1_MOUSE	375.95	61.92	48.71	52.53	58.51	5.26	3.51	3.2	55	54851.1	62658.3	83357.4		94.6762	89.9956	53	56	73	79	3	2	2	Carbamidomethylation; Oxidation (M); Acetylation (Protein N-term)	108540	Liprin-beta-1 OS=Mus musculus OX=10090 GN=Ppfibp1 PE=1 SV=3
Q62036|CP131_MOUSE	169.668	15.09	10.57	10.09	7.36	0	0	0	11	1848.64	871.984	456.876				11	9	8	6	0	0	0	0	120313	Centrosomal protein of 131 kDa OS=Mus musculus OX=10090 GN=Cep131 PE=1 SV=2
Q8CHG3|GCC2_MOUSE	192.751	12.32	9.17	4.52	5.3	0	0	0	15	1935.51	3170.9	678.445				15	12	6	6	0	0	0	0	194558	GRIP and coiled-coil domain-containing protein 2 OS=Mus musculus OX=10090 GN=Gcc2 PE=1 SV=3
O70551|SRPK1_MOUSE	185.3	25.46	9.88	18.52	16.51	0	0	2.47	9	1166.95	4197.79	1950.33				9	4	10	7	0	0	1	Carbamidomethylation	73088.4	SRSF protein kinase 1 OS=Mus musculus OX=10090 GN=Srpk1 PE=1 SV=2
Q8BYC6|TAOK3_MOUSE	169.527	22.94	13.7	10.24	9.8	0	0	0	13	557.438	113.591	1535.97				11	7	7	8	0	0	0	Carbamidomethylation	105336	Serine/threonine-protein kinase TAO3 OS=Mus musculus OX=10090 GN=Taok3 PE=1 SV=2
Q61666|HIRA_MOUSE	163.922	17.64	5.32	8.37	14.78	0	0	0	12	1606.62	1573.92	7385.87				12	4	7	10	0	0	0	Carbamidomethylation	111767	Protein HIRA OS=Mus musculus OX=10090 GN=Hira PE=1 SV=3
Q61069|USF1_MOUSE	194.064	25.16	18.71	12.58	16.77	0	0	0	9	6486.69	3693.57	7395.52				6	8	6	8	0	0	0	Carbamidomethylation	33570.1	Upstream stimulatory factor 1 OS=Mus musculus OX=10090 GN=Usf1 PE=1 SV=1
Q9Z321|TOP3B_MOUSE	182.124	21.58	6.73	11.37	16.59	0	0	0	12	1091.92	570.416	2354.23				12	5	7	9	0	0	0	Carbamidomethylation	96949.1	DNA topoisomerase 3-beta-1 OS=Mus musculus OX=10090 GN=Top3b PE=1 SV=1
Q9DBR7|MYPT1_MOUSE	482.206	75.8	69.19	70.65	71.04	14.38	9.72	9.62	139	1.20685e+06	1.3791e+06	1.49766e+06	18132.8	4200.27	1779.05	134	249	276	291	14	8	6	Carbamidomethylation; Oxidation (M)	114996	Protein phosphatase 1 regulatory subunit 12A OS=Mus musculus OX=10090 GN=Ppp1r12a PE=1 SV=2
Q80WE4|KI20B_MOUSE	181.206	10.2	5.52	6.99	4.85	0	0	0	12	2138.53	1246.25	1849.21				12	6	9	6	0	0	0	Carbamidomethylation; Acetylation (Protein N-term)	203514	Kinesin-like protein KIF20B OS=Mus musculus OX=10090 GN=Kif20b PE=1 SV=3
Q6NSQ7|LTV1_MOUSE	172.472	28.09	17.66	18.72	8.94	0	0	0	10	3151.73	6570.64					10	8	9	4	0	0	0	Carbamidomethylation	54023.1	Protein LTV1 homolog OS=Mus musculus OX=10090 GN=Ltv1 PE=1 SV=2
Q8K4P0|WDR33_MOUSE	240.582	26.24	14.06	19.4	19.47	1.35	1.35	0	21	5945.85	11094.2	17740.1				21	12	23	24	1	1	0	Oxidation (M); Carbamidomethylation	145267	pre-mRNA 3' end processing protein WDR33 OS=Mus musculus OX=10090 GN=Wdr33 PE=1 SV=1
Q6PDG5|SMRC2_MOUSE	449.867	60.02	55.89	59.19	58.62	15.91	5.69	2.8	91	230924	283069	444938	2256.01	353.8		73	149	168	216	13	3	3	Carbamidomethylation; Oxidation (M)	132604	SWI/SNF complex subunit SMARCC2 OS=Mus musculus OX=10090 GN=Smarcc2 PE=1 SV=2
O35691|PININ_MOUSE	150.751	12.83	8.83	8.28	8.41	0	0	2.21	8	2203.69	1835.48	870.365				8	8	7	6	0	0	1	Carbamidomethylation	82435.6	Pinin OS=Mus musculus OX=10090 GN=Pnn PE=1 SV=4
Q7TPM1|PRC2B_MOUSE	154.12	10.43	6.19	4.98	6.59	0	0	0	11	2109.91	1304.18	1764.71				9	5	7	8	0	0	0	Carbamidomethylation	160913	Protein PRRC2B OS=Mus musculus OX=10090 GN=Prrc2b PE=1 SV=1
Q99MJ9|DDX50_MOUSE	153.48	17.57	9.67	12.4	8.31	0	0	1.09	11	244.108	2201.73	568.255				8	6	9	5	0	0	1	0	82175.5	ATP-dependent RNA helicase DDX50 OS=Mus musculus OX=10090 GN=Ddx50 PE=2 SV=1
Q8BVU0|LRCH3_MOUSE	276.247	55.01	26.99	40.1	49.87	2.57	2.57	0	29	14821.1	21537.7	27189	897.549	464.75		28	21	29	37	2	1	0	Carbamidomethylation	86340.9	DISP complex protein LRCH3 OS=Mus musculus OX=10090 GN=Lrch3 PE=1 SV=3
Q8K310|MATR3_MOUSE	240.545	33.81	23.88	17.14	24	0	2.01	2.25	21	11107.1	9420.47	11536.9		197.552	288.294	20	17	14	21	0	1	1	Carbamidomethylation	94630.3	Matrin-3 OS=Mus musculus OX=10090 GN=Matr3 PE=1 SV=1
Q9WVR4|FXR2_MOUSE	163.006	16.2	6.24	16.2	12.63	0	0	1.19	7		246.461	1235.24				5	3	9	7	0	0	1	Carbamidomethylation	73742.7	RNA-binding protein FXR2 OS=Mus musculus OX=10090 GN=Fxr2 PE=1 SV=1
Q8BK58|HBAP1_MOUSE	335.825	70.19	56.73	53.62	52.17	21.12	5.38	0	30	144020	143347	188551	2816.84	1337.45		30	59	56	62	4	2	0	Acetylation (Protein N-term); Carbamidomethylation; Oxidation (M)	54395.3	HSPB1-associated protein 1 OS=Mus musculus OX=10090 GN=Hspbap1 PE=1 SV=2
P63154|CRNL1_MOUSE	165.135	16.09	16.09	6.67	7.25	0	0	0	9	2569.52	851.278	1138.06				9	11	5	5	0	0	0	Acetylation (Protein N-term)	83415.7	Crooked neck-like protein 1 OS=Mus musculus OX=10090 GN=Crnkl1 PE=1 SV=1
Q8BJS4|SUN2_MOUSE	170.811	27.36	15.32	15.18	14.36	0	0	0	11	1807.96	3082.24	1349.14				11	8	6	6	0	0	0	Carbamidomethylation	81605.4	SUN domain-containing protein 2 OS=Mus musculus OX=10090 GN=Sun2 PE=1 SV=3
Q8VDR9|DOCK6_MOUSE	380.694	46.68	34.04	37.69	38.08	3.61	2.12	2.12	74	42400.9	47367.1	59055.3		3273.37	10997.6	69	68	73	86	4	2	3	Carbamidomethylation	233267	Dedicator of cytokinesis protein 6 OS=Mus musculus OX=10090 GN=Dock6 PE=1 SV=4
P30415|NKTR_MOUSE	152.274	11.29	2.75	11.29	3.17	0	0	0	9		2044.64	1163.72				9	3	11	4	0	0	0	0	163449	NK-tumor recognition protein OS=Mus musculus OX=10090 GN=Nktr PE=1 SV=4
Q70FJ1|AKAP9_MOUSE	330.734	26.92	16.07	19.28	16.43	0.84	0.9	0.71	71	14954.1	17642.1	19747.4				71	42	58	49	2	2	2	Carbamidomethylation	436233	A-kinase anchor protein 9 OS=Mus musculus OX=10090 GN=Akap9 PE=1 SV=2
Q921K9|BCL7B_MOUSE	112.996	28.22	24.75	28.22	28.22	0	0	0	5	2986.08	3967.83	9525.7				2	6	7	6	0	0	0	Carbamidomethylation	22238.3	B-cell CLL/lymphoma 7 protein family member B OS=Mus musculus OX=10090 GN=Bcl7b PE=1 SV=1
Q9Z2X8|KEAP1_MOUSE	177.918	25.64	8.17	13.62	16.19	0	0	0	11	1321.93	2196.27	1154.52				11	4	8	6	0	0	0	Carbamidomethylation	69553	Kelch-like ECH-associated protein 1 OS=Mus musculus OX=10090 GN=Keap1 PE=1 SV=1
O35638|STAG2_MOUSE	178.092	11.37	8.12	8.12	9.26	0	0	0	8	2989.44	838.873	1303.43				8	7	5	7	0	0	0	Carbamidomethylation	141281	Cohesin subunit SA-2 OS=Mus musculus OX=10090 GN=Stag2 PE=1 SV=3
Q9JIY0|PKHO1_MOUSE	155.478	29.17	9.8	22.79	22.3	0	0	0	7	2083.6	4364.84	2949.81				7	4	6	8	0	0	0	0	45996.7	Pleckstrin homology domain-containing family O member 1 OS=Mus musculus OX=10090 GN=Plekho1 PE=1 SV=1
D3YYU8|OBSL1_MOUSE	188.564	12.03	3.94	7.59	7.54	0.55	0	0	16	2633.11	3792.77	2471.81				16	5	10	10	1	0	0	Carbamidomethylation	197937	Obscurin-like protein 1 OS=Mus musculus OX=10090 GN=Obsl1 PE=1 SV=1
Q8CFQ3|AQR_MOUSE	139.923	9.99	2.9	8.98	2.84	0	0	0	9		592.619	361.675				9	3	11	3	0	0	0	0	170294	RNA helicase aquarius OS=Mus musculus OX=10090 GN=Aqr PE=1 SV=2
Q9QYH6|MAGD1_MOUSE	178.497	19.74	13.55	12.77	14.84	0	0	0	9	2131.54	3427.16	1571.3				9	5	6	7	0	0	0	0	85669.9	Melanoma-associated antigen D1 OS=Mus musculus OX=10090 GN=Maged1 PE=1 SV=1
P58269|DPF3_MOUSE	146.774	26.46	11.9	12.17	26.46	0	0	0	7	2726.05	1763.69	5036.53				7	5	4	9	0	0	0	Acetylation (Protein N-term); Carbamidomethylation	43070.2	Zinc finger protein DPF3 OS=Mus musculus OX=10090 GN=Dpf3 PE=1 SV=2
Q80U95|UBE3C_MOUSE	179.72	14.22	8.22	4.62	8.03	0	0	0	12	2192.82	1451.05	2467.97				12	9	3	7	0	0	0	Carbamidomethylation	123976	Ubiquitin-protein ligase E3C OS=Mus musculus OX=10090 GN=Ube3c PE=1 SV=2
P67871|CSK2B_MOUSE	281.552	80	53.49	60.47	80	7.91	7.91	7.91	19	55166.2	51147.9	134847	1682.6			19	25	31	38	2	1	1	Carbamidomethylation; Oxidation (M)	24942.4	Casein kinase II subunit beta OS=Mus musculus OX=10090 GN=Csnk2b PE=1 SV=1
G5E870|TRIPC_MOUSE	181.144	8.69	7.26	4	2.67	0	0	0	11	2736.11	1376.5	346.892				11	9	6	3	0	0	0	0	224128	E3 ubiquitin-protein ligase TRIP12 OS=Mus musculus OX=10090 GN=Trip12 PE=1 SV=1
P63087|PP1G_MOUSE	286.44	49.23	27.55	24.77	49.23	4.33	4.33	4.33	16							1	17	17	31	1	1	1	Carbamidomethylation	36983.8	Serine/threonine-protein phosphatase PP1-gamma catalytic subunit OS=Mus musculus OX=10090 GN=Ppp1cc PE=1 SV=1
Q6PAQ4|REXO4_MOUSE	135.664	25.46	13.66	17.82	15.74	0	0	0	8	485.089	1801.82	614.109				8	5	7	4	0	0	0	Carbamidomethylation	47598.9	RNA exonuclease 4 OS=Mus musculus OX=10090 GN=Rexo4 PE=2 SV=2
O88665|BRD7_MOUSE	325.56	54.07	39.63	52.38	52.07	3.69	5.53	6.3	29	22251.5	37136.2	44324.7	351.627	182.183	65.2518	29	21	38	42	1	2	2	Carbamidomethylation; Oxidation (M)	73999.9	Bromodomain-containing protein 7 OS=Mus musculus OX=10090 GN=Brd7 PE=1 SV=1
Q9DB96|NGDN_MOUSE	177.736	36.83	12.06	33.65	13.33	0	0	4.44	10	1349.32	3528.93	615.435				10	3	9	3	0	0	1	Acetylation (Protein N-term)	35658.7	Neuroguidin OS=Mus musculus OX=10090 GN=Ngdn PE=1 SV=1
Q6ZQ58|LARP1_MOUSE	261.952	37.41	25.47	29.94	26.96	0	1.77	3.45	27	14729.1	17776.8	16230.9		174.786		26	23	27	22	0	1	3	Carbamidomethylation	121125	La-related protein 1 OS=Mus musculus OX=10090 GN=Larp1 PE=1 SV=3
Q8CC88|VWA8_MOUSE	238.99	25.3	15.12	8.56	16.9	0	0.58	1	33	5678.76	2353.79	36493.1			797.467	33	22	13	22	0	1	2	Carbamidomethylation	213421	von Willebrand factor A domain-containing protein 8 OS=Mus musculus OX=10090 GN=Vwa8 PE=1 SV=2
P70372|ELAV1_MOUSE	146.572	35.58	32.21	22.7	13.19	0	0	3.37	8	2883.49	5063.6	1157.49			461.16	8	7	6	3	0	0	1	0	36169	ELAV-like protein 1 OS=Mus musculus OX=10090 GN=Elavl1 PE=1 SV=2
Q9EP71|RAI14_MOUSE	356.579	57.71	46.88	47.09	52.09	7.87	1.63	5.52	53	69536.7	54147.9	95107.5	537.069			53	59	53	63	4	1	4	Carbamidomethylation	108852	Ankycorbin OS=Mus musculus OX=10090 GN=Rai14 PE=1 SV=1
Q8BK63|KC1A_MOUSE	114.099	20.47	17.51	20.47	20.47	0	0	0	5	2141.73	1134.63	1403.18				5	4	6	5	0	0	0	0	38914.8	Casein kinase I isoform alpha OS=Mus musculus OX=10090 GN=Csnk1a1 PE=1 SV=2
Q6P9Z1|SMRD3_MOUSE	290.694	55.28	47	50.93	53.42	7.04	4.55	4.55	23	16591.2	17160.5	27866.9				16	26	27	29	2	1	1	Oxidation (M); Carbamidomethylation	54985.9	SWI/SNF-related matrix-associated actin-dependent regulator of chromatin subfamily D member 3 OS=Mus musculus OX=10090 GN=Smarcd3 PE=1 SV=2
Q3UGC7|EI3JA_MOUSE	425.336	85.44	85.44	82.76	82.76	33.33	25.67	0	66	532785	420103	678443	18868.8	3408.97		66	123	111	147	11	6	0	Acetylation (Protein N-term); Oxidation (M); Carbamidomethylation	29343.6	Eukaryotic translation initiation factor 3 subunit J-A OS=Mus musculus OX=10090 GN=Eif3j1 PE=2 SV=1
Q66JS6|EI3JB_MOUSE	425.336	84.79	84.79	82.13	82.13	33.08	25.48	0	66	532785	420103	678443	18868.8	3408.97		66	123	111	147	11	6	0	Acetylation (Protein N-term); Oxidation (M); Carbamidomethylation	29485.8	Eukaryotic translation initiation factor 3 subunit J-B OS=Mus musculus OX=10090 GN=Eif3j2 PE=1 SV=1
Q8VDJ3|VIGLN_MOUSE	425.883	61.36	53.86	54.89	57.18	9.46	3.86	10.65	74	380491	377630	486591	2306.97	118.191	3143.25	73	131	124	156	9	4	8	Carbamidomethylation; Oxidation (M); Acetylation (Protein N-term)	141743	Vigilin OS=Mus musculus OX=10090 GN=Hdlbp PE=1 SV=1
Q61550|RAD21_MOUSE	143.781	20.16	6.3	5.98	20.16	0	0	0	7	17065.5	216.596	5265.38				7	4	3	8	0	0	0	Carbamidomethylation	72083	Double-strand-break repair protein rad21 homolog OS=Mus musculus OX=10090 GN=Rad21 PE=1 SV=3
O35218|CPSF2_MOUSE	279.41	47.31	21.23	34.27	33.25	2.3	2.56	2.3	26	7155.81	14747.3	12089	211.025			26	14	20	24	1	1	1	Carbamidomethylation	88382.6	Cleavage and polyadenylation specificity factor subunit 2 OS=Mus musculus OX=10090 GN=Cpsf2 PE=1 SV=1
E9Q5G3|KIF23_MOUSE	153.522	11.33	7.03	8.39	6.51	0	0	0	7	547.41	432.991	973.386				6	5	5	5	0	0	0	0	108776	Kinesin-like protein KIF23 OS=Mus musculus OX=10090 GN=Kif23 PE=1 SV=1
Q9CXE2|BCL7A_MOUSE	130.014	21.43	18.1	21.43	21.43	0	0	0	4	1524.02	829.377	1899.96				1	5	5	5	0	0	0	0	22780.8	B-cell CLL/lymphoma 7 protein family member A OS=Mus musculus OX=10090 GN=Bcl7a PE=2 SV=1
Q9ESV0|DDX24_MOUSE	146.093	13.42	8.05	9.45	4.9	0	0	0	9	1533.6	442.941					9	6	6	3	0	0	0	Carbamidomethylation	96429.1	ATP-dependent RNA helicase DDX24 OS=Mus musculus OX=10090 GN=Ddx24 PE=1 SV=2
O35711|LIPB2_MOUSE	135.24	8.84	4.88	6.8	6.92	0	0	0	5		365.534	1362.74				3	3	6	5	0	0	0	0	98752.7	Liprin-beta-2 OS=Mus musculus OX=10090 GN=Ppfibp2 PE=1 SV=3
Q8K1N4|SPAS2_MOUSE	187.148	27.34	11.74	21.28	15.41	4.04	0	0	11	1216.17	1572.99	1553.93				11	5	9	6	1	0	0	Carbamidomethylation	58955.9	Spermatogenesis-associated serine-rich protein 2 OS=Mus musculus OX=10090 GN=Spats2 PE=1 SV=1
Q62280|SSXT_MOUSE	147.963	12.44	10.53	12.44	7.18	0	0	0	4	783.241	2328.68	19978.1				4	3	5	6	0	0	0	Carbamidomethylation; Acetylation (Protein N-term)	45864.2	Protein SSXT OS=Mus musculus OX=10090 GN=Ss18 PE=1 SV=2
Q61194|P3C2A_MOUSE	173.114	11.86	5.99	9.02	7.95	0	0	1.9	15	2758.86	3529.07	1724.36			470.91	15	7	11	10	0	0	2	Carbamidomethylation	190758	Phosphatidylinositol 4-phosphate 3-kinase C2 domain-containing subunit alpha OS=Mus musculus OX=10090 GN=Pik3c2a PE=1 SV=2
Q9D9K3|AVEN_MOUSE	130.426	27.19	27.19	18.13	14.33	0	0	0	6	2519.57	1644	2498.9				6	7	5	3	0	0	0	Carbamidomethylation	37195.5	Cell death regulator Aven OS=Mus musculus OX=10090 GN=Aven PE=1 SV=2
P48437|PROX1_MOUSE	150.344	13.16	6.65	5.83	11.8	0	0	0	8	412.006	184.749	5322.24				8	3	3	8	0	0	0	Carbamidomethylation	83126.2	Prospero homeobox protein 1 OS=Mus musculus OX=10090 GN=Prox1 PE=1 SV=2
Q922P9|GLYR1_MOUSE	177.639	20.51	9.71	12.09	13.37	0	0	0	8	701.869	3662.65	2522.27				8	4	5	5	0	0	0	Carbamidomethylation	59715.5	Cytokine-like nuclear factor N-PAC OS=Mus musculus OX=10090 GN=Glyr1 PE=1 SV=1
Q8C147|DOCK8_MOUSE	440.334	53.86	31.57	40.95	43.19	5.19	2.05	4.14	89	63631.8	99646.2	152202	307.95			84	79	108	112	7	4	6	Carbamidomethylation; Oxidation (M)	238978	Dedicator of cytokinesis protein 8 OS=Mus musculus OX=10090 GN=Dock8 PE=1 SV=4
Q9DC48|PRP17_MOUSE	118.507	19	3.63	16.93	7.6	0	0	0	8	2136.26	768.498	429.476				8	3	7	3	0	0	0	0	65461.2	Pre-mRNA-processing factor 17 OS=Mus musculus OX=10090 GN=Cdc40 PE=1 SV=1
Q3UPF5|ZCCHV_MOUSE	192.243	19.24	9.83	13.64	12.68	0	0	3.49	14	991.551	4868.9	1599.11				14	6	11	9	0	0	2	Carbamidomethylation	106688	Zinc finger CCCH-type antiviral protein 1 OS=Mus musculus OX=10090 GN=Zc3hav1 PE=1 SV=1
Q9QXK7|CPSF3_MOUSE	214.448	32.02	21.78	20.61	29.24	0	2.49	4.82	16	4908.72	6734.29	7769.32		145.605	229.214	16	19	13	17	0	1	2	Carbamidomethylation	77505	Cleavage and polyadenylation specificity factor subunit 3 OS=Mus musculus OX=10090 GN=Cpsf3 PE=1 SV=2
Q8BGV7|BACD1_MOUSE	125.593	20.36	5.17	7.29	18.24	0	0	2.13	6							2	3	3	7	0	0	1	Carbamidomethylation	36442.4	BTB/POZ domain-containing adapter for CUL3-mediated RhoA degradation protein 1 OS=Mus musculus OX=10090 GN=Kctd13 PE=2 SV=1
Q9QY06|MYO9B_MOUSE	127.765	4.97	3.36	2.13	3.83	0	0	0	7	716.336						6	4	3	6	0	0	0	0	238834	Unconventional myosin-IXb OS=Mus musculus OX=10090 GN=Myo9b PE=1 SV=2
Q60737|CSK21_MOUSE	382.523	82.35	74.42	63.17	71.1	21.74	3.84	14.07	33	183060	178619	239062	3306.8	1199.14	31945.8	28	63	56	75	6	1	5	Carbamidomethylation; Oxidation (M); Acetylation (Protein N-term)	45133.5	Casein kinase II subunit alpha OS=Mus musculus OX=10090 GN=Csnk2a1 PE=1 SV=2
D3YZV8|CCDC8_MOUSE	168.002	10.95	9.78	7.45	10.95	0	0	2.48	5	345.867	318.594	1092.15				5	5	3	5	0	0	1	0	73938.1	Coiled-coil domain-containing protein 8 homolog OS=Mus musculus OX=10090 GN=Ccdc8 PE=1 SV=2
Q5F2E8|TAOK1_MOUSE	105.117	6.69	3	5.79	2.1	0	0	0	6		414.695					4	3	6	3	0	0	0	0	116050	Serine/threonine-protein kinase TAO1 OS=Mus musculus OX=10090 GN=Taok1 PE=1 SV=1
Q8BQZ5|CPSF4_MOUSE	195.605	61.14	23.22	50.24	56.87	0	8.53	8.53	9	2810.09	5121.33	7011.48				9	6	12	12	0	1	1	Oxidation (M); Carbamidomethylation; Acetylation (Protein N-term)	23653.5	Cleavage and polyadenylation specificity factor subunit 4 OS=Mus musculus OX=10090 GN=Cpsf4 PE=2 SV=1
P25206|MCM3_MOUSE	291.847	53.33	27.96	28.69	41.63	4.93	0	5.3	31	18682.3	13006.4	26982.3	515.113		625.077	30	20	20	31	2	0	3	Carbamidomethylation	91546.3	DNA replication licensing factor MCM3 OS=Mus musculus OX=10090 GN=Mcm3 PE=1 SV=2
Q8BG79|C19L2_MOUSE	175.612	19.84	10.15	18.6	7.67	1.69	0	1.69	15	191.147	3683.07	879.98				15	7	16	5	1	0	1	Carbamidomethylation	103173	CWF19-like protein 2 OS=Mus musculus OX=10090 GN=Cwf19l2 PE=1 SV=1
P35601|RFC1_MOUSE	130.69	7.34	2.65	5.84	5.57	0	0	0	5	656.173	2038.32	2172.96				5	4	4	4	0	0	0	Carbamidomethylation	125985	Replication factor C subunit 1 OS=Mus musculus OX=10090 GN=Rfc1 PE=1 SV=2
P97868|RBBP6_MOUSE	259.508	18.55	10.67	17.04	6.82	0.89	0.67	1.51	28	4050.44	11159.2	4344.97				28	16	31	10	1	1	2	Carbamidomethylation	199587	E3 ubiquitin-protein ligase RBBP6 OS=Mus musculus OX=10090 GN=Rbbp6 PE=1 SV=5
P39447|ZO1_MOUSE	455.392	68.71	62.06	62.01	63.67	8.54	9.63	8.54	113	323577	332684	419961	3446.37	1640.75	1919.78	110	169	190	201	12	13	11	Oxidation (M); Carbamidomethylation; Acetylation (Protein N-term)	194742	Tight junction protein ZO-1 OS=Mus musculus OX=10090 GN=Tjp1 PE=1 SV=2
Q9QXN3|TRIP4_MOUSE	97.1682	18.42	11.19	8.26	11.7	0	0	0	8	1940.51	1236.82					8	5	3	4	0	0	0	0	66197.3	Activating signal cointegrator 1 OS=Mus musculus OX=10090 GN=Trip4 PE=1 SV=2
Q3TKT4|SMCA4_MOUSE	370.245	43.03	38.5	36.76	38.75	6.32	4.84	4.03	70	101089	122050	132785	427.936		442.627	46	92	98	104	8	6	5	Oxidation (M); Carbamidomethylation	181427	Transcription activator BRG1 OS=Mus musculus OX=10090 GN=Smarca4 PE=1 SV=1
Q9CW03|SMC3_MOUSE	223.879	20.71	13.8	11.75	15.04	0.74	0	2.05	19	5896.97	7453.91	7795.04	2728.24		2655.64	19	13	12	14	1	0	2	Carbamidomethylation	141556	Structural maintenance of chromosomes protein 3 OS=Mus musculus OX=10090 GN=Smc3 PE=1 SV=2
Q9CS00|CATIN_MOUSE	118.398	12.82	9.33	4.53	6.35	0	0	2.85	6	1982.02		179.492				6	6	3	3	0	0	1	Carbamidomethylation	90661.4	Splicing factor Cactin OS=Mus musculus OX=10090 GN=Cactin PE=1 SV=2
Q8R0S2|IQEC1_MOUSE	119.039	6.45	3.64	5.1	5.2	0	0	0	5	1287.07		1827.74				4	3	4	4	0	0	0	Carbamidomethylation	108015	IQ motif and SEC7 domain-containing protein 1 OS=Mus musculus OX=10090 GN=Iqsec1 PE=1 SV=2
Q6Y7W8|GGYF2_MOUSE	102.818	5.81	2.48	2.63	4.34	0	0	0	6	2434.7	852.366	2249.49				6	3	4	4	0	0	0	0	149193	GRB10-interacting GYF protein 2 OS=Mus musculus OX=10090 GN=Gigyf2 PE=1 SV=2
Q6ZPF4|FMNL3_MOUSE	206.725	21.4	11.87	17.12	13.23	1.07	1.07	1.07	21	1299.41	4140.52	1812.58				13	12	20	11	1	1	1	Carbamidomethylation	117169	Formin-like protein 3 OS=Mus musculus OX=10090 GN=Fmnl3 PE=1 SV=2
Q61466|SMRD1_MOUSE	299.347	60.78	44.66	42.72	58.25	4.27	9.32	4.27	32	12453.1	6455.53	21125.9				24	26	21	32	1	3	1	Carbamidomethylation	58244.6	SWI/SNF-related matrix-associated actin-dependent regulator of chromatin subfamily D member 1 OS=Mus musculus OX=10090 GN=Smarcd1 PE=1 SV=3
Q8VHR5|P66B_MOUSE	181.85	24.07	22.39	20.2	13.47	0	0	7.91	9	4324.93	5782.6	686.47				8	10	8	5	0	0	2	0	65410.9	Transcriptional repressor p66-beta OS=Mus musculus OX=10090 GN=Gatad2b PE=1 SV=1
Q9JLV1|BAG3_MOUSE	127.007	15.6	5.2	6.76	11.44	0	0	2.77	6	594.334	6663.54	3126.99				6	3	3	5	0	0	1	Carbamidomethylation	61860.2	BAG family molecular chaperone regulator 3 OS=Mus musculus OX=10090 GN=Bag3 PE=1 SV=2
P97496|SMRC1_MOUSE	318.277	38.59	34.6	33.79	28.44	5.8	0	6.25	35	6266.69	8374.94	3012.68			810.11	17	46	45	54	5	0	6	Acetylation (Protein N-term); Carbamidomethylation; Oxidation (M)	122890	SWI/SNF complex subunit SMARCC1 OS=Mus musculus OX=10090 GN=Smarcc1 PE=1 SV=2
E9PVX6|KI67_MOUSE	167.85	3.9	2.36	1.83	2.05	0.69	0	0	9	594.839		1902.23				9	6	4	6	1	0	0	0	350864	Proliferation marker protein Ki-67 OS=Mus musculus OX=10090 GN=Mki67 PE=1 SV=1
P54729|NUB1_MOUSE	123.268	12.21	10.26	7.82	6.35	0	0	2.44	5	706.841		273.492				5	4	4	3	0	0	1	Carbamidomethylation	70306.5	NEDD8 ultimate buster 1 OS=Mus musculus OX=10090 GN=Nub1 PE=1 SV=2
Q05512|MARK2_MOUSE	130.709	12.11	4.38	7.99	5.28	0	0	0	7	494.656	4081.93					5	3	4	3	0	0	0	0	86305.9	Serine/threonine-protein kinase MARK2 OS=Mus musculus OX=10090 GN=Mark2 PE=1 SV=3
P61327|MGN_MOUSE	118.56	28.77	28.77	28.77	28.77	10.27	0	0	4	5049.47	5417.32	3001.11	126.527			4	7	5	3	1	0	0	0	17163.6	Protein mago nashi homolog OS=Mus musculus OX=10090 GN=Magoh PE=2 SV=1
Q9CQL1|MGN2_MOUSE	118.56	28.77	28.77	28.77	28.77	10.27	0	0	4	5049.47	5417.32	3001.11	126.527			4	7	5	3	1	0	0	0	17091.6	Protein mago nashi homolog 2 OS=Mus musculus OX=10090 GN=Magohb PE=2 SV=1
P35922|FMR1_MOUSE	167.486	20.52	8.79	11.73	17.26	2.44	0	1.3	8	1012.81	218.025	376.443				6	5	10	8	1	0	1	Carbamidomethylation	68989.1	Fragile X messenger ribonucleoprotein 1 OS=Mus musculus OX=10090 GN=Fmr1 PE=1 SV=1
Q9CQJ4|RING2_MOUSE	193.275	36.61	21.13	24.7	28.87	4.17	0	4.17	9	1127.7	1278.06	2100.8				7	8	8	8	1	0	1	Carbamidomethylation	37623.3	E3 ubiquitin-protein ligase RING2 OS=Mus musculus OX=10090 GN=Rnf2 PE=1 SV=1
Q99PV0|PRP8_MOUSE	325.162	34.78	20.81	30.02	21.33	2.23	1.71	3.38	64	20028.1	54327.8	12373.8	421.119		548.614	64	43	66	43	4	2	7	Carbamidomethylation	273616	Pre-mRNA-processing-splicing factor 8 OS=Mus musculus OX=10090 GN=Prpf8 PE=1 SV=2
P62137|PP1A_MOUSE	288.419	54.24	36.06	26.36	50.61	4.24	7.58	4.24	17	549.818	219.382					3	13	12	28	1	2	1	Carbamidomethylation	37540.1	Serine/threonine-protein phosphatase PP1-alpha catalytic subunit OS=Mus musculus OX=10090 GN=Ppp1ca PE=1 SV=1
Q9Z108|STAU1_MOUSE	124.275	12.32	9.24	6.57	8.21	0	0	0	5	1818.74	386.816	990.983				5	4	3	3	0	0	0	Carbamidomethylation	53924.8	Double-stranded RNA-binding protein Staufen homolog 1 OS=Mus musculus OX=10090 GN=Stau1 PE=1 SV=1
Q3UFB2|BCD1_MOUSE	110.851	18.04	10.87	11.09	10.65	0	0	0	5	564.096	891.618	588.062				5	4	3	3	0	0	0	0	52212.9	Box C/D snoRNA protein 1 OS=Mus musculus OX=10090 GN=Znhit6 PE=1 SV=2
A2AJI0|MA7D1_MOUSE	108.18	9.34	7.68	5.32	6.15	0	0	0	5	772.389	1600.2	651.629				5	4	3	3	0	0	0	0	93275.7	MAP7 domain-containing protein 1 OS=Mus musculus OX=10090 GN=Map7d1 PE=1 SV=1
P23249|MOV10_MOUSE	239.203	25	17.13	17.23	13.55	0	1.2	4.18	20	6735.45	13770	2439.52			631.397	20	16	17	10	0	1	3	Carbamidomethylation	113583	Putative helicase MOV-10 OS=Mus musculus OX=10090 GN=Mov10 PE=1 SV=2
Q5SV80|MYO19_MOUSE	155.275	19.21	9.03	17.55	10.38	1.87	0	1.56	11	277.605	2016.05	781.266				10	6	10	6	1	0	1	Carbamidomethylation	108075	Unconventional myosin-XIX OS=Mus musculus OX=10090 GN=Myo19 PE=1 SV=1
P28740|KIF2A_MOUSE	136.073	9.22	7.66	7.94	7.66	1.56	0	0	5	819.02	423.515	523.326				5	4	5	4	1	0	0	0	79756.4	Kinesin-like protein KIF2A OS=Mus musculus OX=10090 GN=Kif2a PE=1 SV=2
Q02248|CTNB1_MOUSE	276.667	48.53	38.8	29.83	43.53	4.74	2.18	5.63	25	28981.7	11358.5	23518.6	323.261			23	26	23	31	3	1	3	Acetylation (Protein N-term); Oxidation (M); Carbamidomethylation	85470.6	Catenin beta-1 OS=Mus musculus OX=10090 GN=Ctnnb1 PE=1 SV=1
O35071|KIF1C_MOUSE	121.232	6	2.82	4.36	4	0	0	0	5	380.663						3	3	3	3	0	0	0	Carbamidomethylation	122434	Kinesin-like protein KIF1C OS=Mus musculus OX=10090 GN=Kif1c PE=1 SV=2
Q9Z1P7|KANK3_MOUSE	63.8532	6.19	2.78	4.3	2.78	0	0	0	3			290.734				2	3	3	3	0	0	0	0	84186.3	KN motif and ankyrin repeat domain-containing protein 3 OS=Mus musculus OX=10090 GN=Kank3 PE=1 SV=1
Q9JKX4|AATF_MOUSE	207.721	35.74	12.17	35.74	8.94	0	3.42	2.85	13	905.781	7105.66	990.776				13	4	13	4	0	1	1	Acetylation (Protein N-term)	59482.1	Protein AATF OS=Mus musculus OX=10090 GN=Aatf PE=1 SV=1
Q61687|ATRX_MOUSE	317.192	21.65	15.27	16.48	15.59	2.42	1.45	2.63	37	11261.5	12809.6	16067.7			193.413	37	29	32	37	3	2	4	Carbamidomethylation	278587	Transcriptional regulator ATRX OS=Mus musculus OX=10090 GN=Atrx PE=1 SV=3
Q80XI3|IF4G3_MOUSE	182.995	9.56	7.16	3.36	3.29	0	0	1.46	12	767.803		653.19				7	11	4	4	0	0	2	Carbamidomethylation	174890	Eukaryotic translation initiation factor 4 gamma 3 OS=Mus musculus OX=10090 GN=Eif4g3 PE=1 SV=2
Q3TVI8|PBIP1_MOUSE	188.072	15.27	8.94	11.28	15.27	0	2.48	2.48	9	979.665	1436.05	4571.26				9	4	6	11	0	1	1	Carbamidomethylation	81164.5	Pre-B-cell leukemia transcription factor-interacting protein 1 OS=Mus musculus OX=10090 GN=Pbxip1 PE=1 SV=2
Q922S4|PDE2A_MOUSE	460.701	76.57	51.76	51.76	74.12	28.22	15.97	6.6	81	262044	266113	424291	9256.1	1044.8	321.549	81	99	113	157	19	9	3	Carbamidomethylation; Oxidation (M)	105619	cGMP-dependent 3',5'-cyclic phosphodiesterase OS=Mus musculus OX=10090 GN=Pde2a PE=1 SV=4
O08810|U5S1_MOUSE	291.131	39.24	27.6	26.06	32.96	0	2.16	7.52	26	11319.7	10614	9499.06			391.004	25	24	23	26	0	1	7	Carbamidomethylation	109361	116 kDa U5 small nuclear ribonucleoprotein component OS=Mus musculus OX=10090 GN=Eftud2 PE=1 SV=1
Q8BG95|MYPT2_MOUSE	274.061	13.52	9.73	10.76	9.94	3.28	4.92	3.28	17	51870.6	52152.9	60628		975.518		11	31	33	27	3	3	2	Oxidation (M)	109049	Protein phosphatase 1 regulatory subunit 12B OS=Mus musculus OX=10090 GN=Ppp1r12b PE=1 SV=2
Q922V4|PLRG1_MOUSE	191.573	37.62	30.99	24.56	26.12	0	0	11.31	10	2297.91	4524.55	4292.3			395.697	10	9	10	6	0	0	3	Oxidation (M); Carbamidomethylation	56937.6	Pleiotropic regulator 1 OS=Mus musculus OX=10090 GN=Plrg1 PE=1 SV=1
P13864|DNMT1_MOUSE	189.933	11.48	10.37	2.84	3.27	0	0	1.67	12	13596	780.722	714.634				12	13	3	3	0	0	2	Carbamidomethylation	183189	DNA (cytosine-5)-methyltransferase 1 OS=Mus musculus OX=10090 GN=Dnmt1 PE=1 SV=5
Q9EPU4|CPSF1_MOUSE	307.026	30.6	15.27	22.83	21.58	1.18	1.87	4.51	35	12624.2	34987.1	27905.8			296.343	35	28	37	36	2	3	5	Carbamidomethylation	160818	Cleavage and polyadenylation specificity factor subunit 1 OS=Mus musculus OX=10090 GN=Cpsf1 PE=1 SV=1
Q8BX02|KANK2_MOUSE	387.538	79.36	67.14	68.92	67.62	12.57	15.18	19.57	60	199820	213017	287515	2099.29	552.044	1625.86	59	95	92	109	8	9	11	Carbamidomethylation; Oxidation (M)	90245.4	KN motif and ankyrin repeat domain-containing protein 2 OS=Mus musculus OX=10090 GN=Kank2 PE=1 SV=1
P70398|USP9X_MOUSE	187.424	10.12	9.11	1.99	3.32	0	0	2.15	16	5492.41	138.444	183.789				16	16	4	7	0	0	3	Carbamidomethylation	290711	Probable ubiquitin carboxyl-terminal hydrolase FAF-X OS=Mus musculus OX=10090 GN=Usp9x PE=1 SV=2
Q14AX6|CDK12_MOUSE	199.009	13.61	8.22	11.59	5.19	0.54	0	1.89	12	476.391	2371.97	206.443				9	9	13	5	1	0	2	0	163681	Cyclin-dependent kinase 12 OS=Mus musculus OX=10090 GN=Cdk12 PE=1 SV=2
Q6P5B0|RRP12_MOUSE	226.916	21.93	9.11	21.16	13.67	1.78	1.78	3.24	19	1240.06	3520.02	2752.77				19	7	18	12	1	1	2	Carbamidomethylation	143131	RRP12-like protein OS=Mus musculus OX=10090 GN=Rrp12 PE=1 SV=1
Q5U4C1|GASP1_MOUSE	281.303	31.77	16.85	24.87	23.61	4.01	3.12	3.12	30	10176.2	17102.1	14571.1			319.305	30	18	27	25	3	2	2	Carbamidomethylation	151745	G-protein coupled receptor-associated sorting protein 1 OS=Mus musculus OX=10090 GN=Gprasp1 PE=1 SV=1
Q99LG0|UBP16_MOUSE	283.169	40.97	16.85	27.27	29.09	1.7	3.64	3.64	21	3556.8	13852.6	4374.96			401.455	21	9	22	14	1	2	2	Carbamidomethylation	93434.4	Ubiquitin carboxyl-terminal hydrolase 16 OS=Mus musculus OX=10090 GN=Usp16 PE=1 SV=2
Q6P4T2|U520_MOUSE	342.432	34.88	23.41	24.95	19.62	2.06	2.25	6.32	55	26832.7	36413.8	18114		310.33	720.095	55	46	48	35	3	3	9	Carbamidomethylation; Oxidation (M)	244547	U5 small nuclear ribonucleoprotein 200 kDa helicase OS=Mus musculus OX=10090 GN=Snrnp200 PE=1 SV=1
Q69ZA1|CDK13_MOUSE	142.737	7.68	4.9	6.15	4.57	0.53	0	0.53	8	525.913	293.592	537.68				5	5	7	5	1	0	1	0	164553	Cyclin-dependent kinase 13 OS=Mus musculus OX=10090 GN=Cdk13 PE=1 SV=3
Q91Z96|BMP2K_MOUSE	188.76	14.85	6.68	13.71	11.86	0	1.85	3.43	10	2620.36	4201.3	2881.56				10	5	11	8	0	1	2	Carbamidomethylation	126185	BMP-2-inducible protein kinase OS=Mus musculus OX=10090 GN=Bmp2k PE=1 SV=1
Q9Z2N8|ACL6A_MOUSE	309.104	52.91	45.69	41.26	52.91	14.69	2.1	20.05	23	83682.1	80027.4	105840	155.564		1441.47	20	35	36	46	4	2	8	Carbamidomethylation; Acetylation (Protein N-term); Oxidation (M)	47448	Actin-like protein 6A OS=Mus musculus OX=10090 GN=Actl6a PE=1 SV=2
Q640N1|AEBP1_MOUSE	196.304	16.05	7.62	16.05	4.7	0	0	4.7	13	3153.17	9867.82	1941.38			711.626	13	5	18	3	0	0	4	Carbamidomethylation	128365	Adipocyte enhancer-binding protein 1 OS=Mus musculus OX=10090 GN=Aebp1 PE=1 SV=1
Q9ERA6|TFP11_MOUSE	157.607	15.87	7.16	13.25	5.73	1.19	0	2.74	11	1476.13	2274.22	643.896				11	4	9	3	1	0	1	0	96305.1	Tuftelin-interacting protein 11 OS=Mus musculus OX=10090 GN=Tfip11 PE=1 SV=1
Q6A068|CDC5L_MOUSE	285.336	54.99	34.66	48.38	30.92	8.6	0	10.1	30	8678.42	18843.9	11971.8	185.952		1499.27	30	23	38	22	6	0	4	Carbamidomethylation	92189.5	Cell division cycle 5-like protein OS=Mus musculus OX=10090 GN=Cdc5l PE=1 SV=2
Q6ZWQ0|SYNE2_MOUSE	187.037	4.84	3.78	0.93	1.37	0	0.32	0.54	20	4637.07	250.862	968.385				20	17	4	6	0	1	2	Carbamidomethylation	782725	Nesprin-2 OS=Mus musculus OX=10090 GN=Syne2 PE=1 SV=2
Q8BHL3|TB10B_MOUSE	188.085	22.06	10.03	17.29	11.53	1.88	3.76	0	10	3867.56	7616.31	2472.54		200.294		10	5	9	5	1	1	0	Oxidation (M); Carbamidomethylation	87274.9	TBC1 domain family member 10B OS=Mus musculus OX=10090 GN=Tbc1d10b PE=1 SV=2
Q9D0F4|NKAP_MOUSE	110.9	15.18	15.18	15.18	15.18	0	4.34	0	3	2748.41	4173.36	1136.53		246.512		3	3	4	3	0	1	0	0	47227.5	NF-kappa-B-activating protein OS=Mus musculus OX=10090 GN=Nkap PE=2 SV=1
Q9DCA5|BRX1_MOUSE	163.241	29.75	22.38	26.06	21.25	0	8.78	8.78	7	313.737	1125.4	2764.57				7	4	7	5	0	1	1	Carbamidomethylation	41241.1	Ribosome biogenesis protein BRX1 homolog OS=Mus musculus OX=10090 GN=Brix1 PE=1 SV=3
Q61584|FXR1_MOUSE	260.908	38.7	32.2	35.89	35.89	9.45	6.35	10.64	20	12494.4	15823.2	16024	674.668	657.201	1594.97	19	22	31	28	4	2	4	Carbamidomethylation	76221.9	RNA-binding protein FXR1 OS=Mus musculus OX=10090 GN=Fxr1 PE=1 SV=2
Q9R190|MTA2_MOUSE	201.083	25.15	20.96	17.81	13.77	1.5	0	5.39	13	49957	5240.59	50251.8			215.294	11	13	14	8	1	0	4	0	75030.1	Metastasis-associated protein MTA2 OS=Mus musculus OX=10090 GN=Mta2 PE=1 SV=1
Q5RJG1|NOL10_MOUSE	202.203	21.69	6.4	20.52	6.11	0	0	3.78	12	1387.6	6182.86	618.822				12	4	11	3	0	0	3	0	80077.2	Nucleolar protein 10 OS=Mus musculus OX=10090 GN=Nol10 PE=2 SV=1
Q8CC35|SYNPO_MOUSE	143.544	15.82	8.07	10.01	4.95	0	3.66	1.94	8	614.065	1860.88				208.776	8	4	8	3	0	1	1	0	99551.6	Synaptopodin OS=Mus musculus OX=10090 GN=Synpo PE=1 SV=2
Q6A4J8|UBP7_MOUSE	171.97	15.96	14.14	3.99	6.17	0	1.81	1.81	11	1963.58	1054.56	1148.01		158.462	332.096	11	10	3	4	0	1	1	Carbamidomethylation; Acetylation (Protein N-term)	128475	Ubiquitin carboxyl-terminal hydrolase 7 OS=Mus musculus OX=10090 GN=Usp7 PE=1 SV=1
Q91WN1|DNJC9_MOUSE	152.478	36.29	22.39	28.96	19.31	0	0	14.67	7	1187.59	3433.82	687.319			1654.47	7	4	5	3	0	0	2	0	30059	DnaJ homolog subfamily C member 9 OS=Mus musculus OX=10090 GN=Dnajc9 PE=1 SV=2
Q9D0M5|DYL2_MOUSE	179.561	62.92	49.44	50.56	62.92	12.36	0	24.72	5		452.617	5070.67				3	6	5	9	1	0	2	Carbamidomethylation	10349.8	Dynein light chain 2, cytoplasmic OS=Mus musculus OX=10090 GN=Dynll2 PE=1 SV=1
Q99JX4|EIF3M_MOUSE	219.905	47.33	42.51	25.67	33.16	7.22	5.35	10.43	10	7664.26	1585.5	5018.56			356.074	10	13	6	11	1	1	2	Carbamidomethylation; Acetylation (Protein N-term)	42517	Eukaryotic translation initiation factor 3 subunit M OS=Mus musculus OX=10090 GN=Eif3m PE=1 SV=1
P23116|EIF3A_MOUSE	272.858	37.72	30.28	22.69	29.54	3.5	1.19	11.09	49	40088.8	20181.4	23832.7			2133.59	49	47	39	44	4	2	14	Carbamidomethylation	161936	Eukaryotic translation initiation factor 3 subunit A OS=Mus musculus OX=10090 GN=Eif3a PE=1 SV=5
Q3UJB9|EDC4_MOUSE	196.378	14.08	9.39	5.41	6.97	0	0	3.56	12	3322.46	872.565	1042.48			823.628	12	9	4	5	0	0	3	Acetylation (Protein N-term); Carbamidomethylation	152484	Enhancer of mRNA-decapping protein 4 OS=Mus musculus OX=10090 GN=Edc4 PE=1 SV=2
Q91YR7|PRP6_MOUSE	162.966	14.03	4.04	12.01	5.31	0.74	0	2.87	11	1506.28	4319.74	1188.73				11	3	9	6	1	0	2	Carbamidomethylation	106722	Pre-mRNA-processing factor 6 OS=Mus musculus OX=10090 GN=Prpf6 PE=1 SV=1
Q6NWW9|FND3B_MOUSE	111.628	7.87	4.23	4.31	4.81	0	0	1.82	5	206.496	223.1	457.065				5	4	4	3	0	0	2	Carbamidomethylation	132764	Fibronectin type III domain-containing protein 3B OS=Mus musculus OX=10090 GN=Fndc3b PE=1 SV=1
E9Q555|RN213_MOUSE	333.56	20.94	12.08	7.93	11.95	1.32	0.78	3.55	84	17617.6	8984.75	15365.2		92.8621	2175.02	84	52	34	52	5	2	15	Carbamidomethylation; Acetylation (Protein N-term)	584258	E3 ubiquitin-protein ligase RNF213 OS=Mus musculus OX=10090 GN=Rnf213 PE=1 SV=3
Q91VN6|DDX41_MOUSE	222.908	31.99	22.99	22.83	17.36	5.47	4.98	3.22	17	4494.26	12681.3	3111.41	282.302	408.994	529.357	17	13	15	9	2	2	1	Carbamidomethylation	69819.6	Probable ATP-dependent RNA helicase DDX41 OS=Mus musculus OX=10090 GN=Ddx41 PE=1 SV=2
O54931|AKAP2_MOUSE	152.146	11.09	11.09	9.97	7.84	2.13	0	3.81	6	4040.11	652.951	1653.49	162.083		559.002	6	9	6	4	1	0	2	Carbamidomethylation	98578.6	A-kinase anchor protein 2 OS=Mus musculus OX=10090 GN=Akap2 PE=1 SV=3
Q8QZY1|EIF3L_MOUSE	254.891	40.07	26.24	23.23	32.8	3.55	0	9.75	19	13403.9	7409.21	8032.48			541.626	19	21	14	18	2	0	7	Carbamidomethylation; Acetylation (Protein N-term)	66612.9	Eukaryotic translation initiation factor 3 subunit L OS=Mus musculus OX=10090 GN=Eif3l PE=1 SV=1
Q6NZJ6|IF4G1_MOUSE	236.642	22.19	18.75	4.56	9.75	0	1.56	5.94	26	8857.97		2071.04			1058	21	25	5	13	0	1	6	Carbamidomethylation	176077	Eukaryotic translation initiation factor 4 gamma 1 OS=Mus musculus OX=10090 GN=Eif4g1 PE=1 SV=1
Q9Z1D1|EIF3G_MOUSE	197.774	35	30.94	20.31	19.69	4.06	4.06	4.06	10	4006.51	2324.45	6439.14	515.964		407.433	10	9	6	6	1	1	1	Carbamidomethylation	35638	Eukaryotic translation initiation factor 3 subunit G OS=Mus musculus OX=10090 GN=Eif3g PE=1 SV=2
Q61937|NPM_MOUSE	337.119	69.86	61.3	56.51	51.71	28.08	25.34	28.08	26	197575	215784	222641	10606	5104.22	5131.73	26	49	47	60	9	7	7	Oxidation (M); Acetylation (Protein N-term); Carbamidomethylation	32560.1	Nucleophosmin OS=Mus musculus OX=10090 GN=Npm1 PE=1 SV=1
Q922K7|NOP2_MOUSE	188.42	29.26	18.54	26.1	11.6	3.66	0	6.18	16	6312.98	14537.1	4806.51			186.77	16	10	17	7	2	0	4	Carbamidomethylation	86751.8	Probable 28S rRNA (cytosine-C(5))-methyltransferase OS=Mus musculus OX=10090 GN=Nop2 PE=1 SV=1
Q8K4B0|MTA1_MOUSE	165.988	17.34	11.19	14.97	8.81	3.22	0	3.92	9	2413.32	1395.44					7	7	11	6	2	0	2	0	80798.2	Metastasis-associated protein MTA1 OS=Mus musculus OX=10090 GN=Mta1 PE=1 SV=1
O08784|TCOF_MOUSE	302.642	32.42	21.06	31.67	16.14	6.52	3.79	9.24	34	7718.82	38860.2	6704.88	542.501	1177.12	1078.15	34	26	51	18	5	3	8	Carbamidomethylation	135001	Treacle protein OS=Mus musculus OX=10090 GN=Tcof1 PE=1 SV=1
Q9D903|EBP2_MOUSE	198.173	34.64	20.59	31.37	20.59	5.88	5.88	5.88	9	2024.68	6013.21	1776.88		257.186		9	5	8	6	1	1	1	0	34702.7	Probable rRNA-processing protein EBP2 OS=Mus musculus OX=10090 GN=Ebna1bp2 PE=2 SV=1
Q9WTX2|PRKRA_MOUSE	184.532	35.46	23.64	32.27	23.32	4.79	4.79	8.95	8	3759.2	5469.22	3587.73				8	7	10	7	1	1	2	Carbamidomethylation	34371.1	Interferon-inducible double-stranded RNA-dependent protein kinase activator A OS=Mus musculus OX=10090 GN=Prkra PE=1 SV=1
Q9QZQ1|AFAD_MOUSE	109.974	6.81	5	2.31	5.22	0.71	0.71	0	7	6153.41	424.827	7074.31	6886.69	7406.16		7	6	3	6	1	1	0	0	206499	Afadin OS=Mus musculus OX=10090 GN=Afdn PE=1 SV=3
Q9CWX9|DDX47_MOUSE	184.36	35.38	13.19	35.38	12.75	3.96	3.96	6.37	12	1579.81	8166.13	2205.86	312.26	213.013	653.078	12	5	12	5	1	1	2	Acetylation (Protein N-term)	50638.6	Probable ATP-dependent RNA helicase DDX47 OS=Mus musculus OX=10090 GN=Ddx47 PE=2 SV=2
Q9QZD9|EIF3I_MOUSE	206.47	57.23	25.54	15.69	51.38	3.69	0	17.23	12	5958.78	2785.79	7337.05			213.655	12	9	6	15	1	0	5	Carbamidomethylation	36460.8	Eukaryotic translation initiation factor 3 subunit I OS=Mus musculus OX=10090 GN=Eif3i PE=1 SV=1
Q9D287|SPF27_MOUSE	175.848	44	23.56	32.89	34.67	6.67	6.67	6.67	9	3461.41	6924.57	3297.55	224.164		450.745	9	5	7	6	1	1	1	Carbamidomethylation	26131.4	Pre-mRNA-splicing factor SPF27 OS=Mus musculus OX=10090 GN=Bcas2 PE=1 SV=1
Q6P5H6|FRMD5_MOUSE	149.23	17.6	7.93	6.96	10.64	2.71	0	2.71	7	111.114	1031.1	1644.09				7	3	4	4	1	0	1	Carbamidomethylation	58582.7	FERM domain-containing protein 5 OS=Mus musculus OX=10090 GN=Frmd5 PE=1 SV=1
P61222|ABCE1_MOUSE	240.187	34.22	32.55	28.88	22.7	0	2	20.87	14	14483.2	5473.7	10818			1678.21	14	18	15	12	0	1	8	Carbamidomethylation	67314.3	ATP-binding cassette sub-family E member 1 OS=Mus musculus OX=10090 GN=Abce1 PE=1 SV=1
Q61595|KTN1_MOUSE	233.258	21.85	17.18	13.56	6.25	0	1.81	5.43	21	6022.8	2093.48	1524.83		1890.49	248.899	21	16	13	5	0	2	4	Carbamidomethylation	152592	Kinectin OS=Mus musculus OX=10090 GN=Ktn1 PE=1 SV=1
Q9ESX5|DKC1_MOUSE	297.95	47.94	30.45	42.44	35.95	15.91	8.25	12.77	20	23686.1	54970.1	16524.8	1606.3	852.349	3139.26	20	17	29	16	5	2	4	Acetylation (Protein N-term); Carbamidomethylation; Oxidation (M)	57401.6	H/ACA ribonucleoprotein complex subunit DKC1 OS=Mus musculus OX=10090 GN=Dkc1 PE=1 SV=4
Q91V61|SFXN3_MOUSE	173.18	38.63	35.83	18.38	27.1	5.3	0	12.15	9	3093.95		2093.96	242.896		198.028	7	10	4	7	1	0	3	0	35406.2	Sideroflexin-3 OS=Mus musculus OX=10090 GN=Sfxn3 PE=1 SV=1
Q80X90|FLNB_MOUSE	295.428	26.67	20.25	6.8	10.03	1.46	0.31	4.38	49	9494.24	2161.06	9112	215.017		726.845	40	43	12	18	3	1	9	Carbamidomethylation	277825	Filamin-B OS=Mus musculus OX=10090 GN=Flnb PE=1 SV=3
Q9Z0N1|IF2G_MOUSE	237.82	45.34	36.86	42.58	34.32	2.12	0	22.67	18	14334.4	5789.91	5798.46			2376.56	18	21	18	13	1	0	10	Acetylation (Protein N-term); Carbamidomethylation	51065.4	Eukaryotic translation initiation factor 2 subunit 3, X-linked OS=Mus musculus OX=10090 GN=Eif2s3x PE=1 SV=2
Q6PDQ2|CHD4_MOUSE	307.574	30.7	21.93	21.51	15.61	2.25	2.3	7.05	46	10745	7454.12	1982.08			799.298	32	36	36	24	3	4	11	Carbamidomethylation	217751	Chromodomain-helicase-DNA-binding protein 4 OS=Mus musculus OX=10090 GN=Chd4 PE=1 SV=1
Q924K8|MTA3_MOUSE	170.643	15.91	7.61	15.91	7.61	1.69	0	4.74	7	369.048	644.832	355.993				4	3	8	3	1	0	2	0	67077.2	Metastasis-associated protein MTA3 OS=Mus musculus OX=10090 GN=Mta3 PE=1 SV=1
Q8BL97|SRSF7_MOUSE	138.336	24.72	19.1	21.35	15.73	4.49	4.49	4.49	7	5257.52	2225.95	2539.73		324.601	537.556	6	6	7	4	1	1	1	0	30817.5	Serine/arginine-rich splicing factor 7 OS=Mus musculus OX=10090 GN=Srsf7 PE=1 SV=1
Q9Z204|HNRPC_MOUSE	230.216	37.38	30.35	37.38	37.38	17.25	15.65	15.34	13	57670.3	67296.2	84188	2121.48	765.371	1751.94	13	19	27	24	4	4	5	Oxidation (M)	34384.8	Heterogeneous nuclear ribonucleoproteins C1/C2 OS=Mus musculus OX=10090 GN=Hnrnpc PE=1 SV=1
Q921U8|SMTN_MOUSE	190.036	20.26	9.43	13.76	10.18	4.33	0	2.06	12	1942.33	2797.13	1618.37				12	7	10	5	3	0	1	Carbamidomethylation	100289	Smoothelin OS=Mus musculus OX=10090 GN=Smtn PE=1 SV=2
Q8BX10|PGAM5_MOUSE	162.25	45.49	31.6	36.81	25	7.64	4.17	7.64	12	4764.34	6034.91	2098				12	9	10	8	2	1	2	Carbamidomethylation	31994.3	Serine/threonine-protein phosphatase PGAM5, mitochondrial OS=Mus musculus OX=10090 GN=Pgam5 PE=1 SV=1
Q69ZR9|TASOR_MOUSE	140.632	8.94	4.97	5.9	6.71	0.5	1.12	1.18	10	1491.93	754.852	1214.26				10	7	6	8	1	1	2	Acetylation (Protein N-term); Carbamidomethylation	181396	Protein TASOR OS=Mus musculus OX=10090 GN=Tasor PE=1 SV=2
Q8K4Z5|SF3A1_MOUSE	187.832	20.35	18.46	7.33	5.56	0	2.02	5.44	12	5132.54	703.388	1161.2			547.962	12	13	5	3	0	1	3	0	88544.8	Splicing factor 3A subunit 1 OS=Mus musculus OX=10090 GN=Sf3a1 PE=1 SV=1
Q99NB9|SF3B1_MOUSE	260.325	24.77	19.48	16.79	13.11	2.15	3.68	5.44	25	7806.94	6803.51	3050.65		98.1847	708.409	25	22	16	15	2	3	5	Carbamidomethylation	145816	Splicing factor 3B subunit 1 OS=Mus musculus OX=10090 GN=Sf3b1 PE=1 SV=1
P55096|ABCD3_MOUSE	152.779	13.81	10.93	8.5	8.65	0	1.82	3.19	8	3894	1473.99	1023.63			135.235	7	6	4	5	0	1	2	0	75474.6	ATP-binding cassette sub-family D member 3 OS=Mus musculus OX=10090 GN=Abcd3 PE=1 SV=2
P60122|RUVB1_MOUSE	232.8	57.46	39.91	39.04	43.86	10.53	6.36	15.13	16	17440.4	16354.8	112019	623.961	549.663	4096.26	16	16	18	16	3	2	5	Carbamidomethylation	50214	RuvB-like 1 OS=Mus musculus OX=10090 GN=Ruvbl1 PE=1 SV=1
Q60875|ARHG2_MOUSE	294.201	41.42	32.89	35.03	37.26	7.61	11.27	11.17	34	20061	26634	25232.5	389.37	201.13	581.245	34	27	33	40	4	8	7	Carbamidomethylation	111974	Rho guanine nucleotide exchange factor 2 OS=Mus musculus OX=10090 GN=Arhgef2 PE=1 SV=4
O35730|RING1_MOUSE	103.304	13.05	3.45	9.11	7.39	3.45	0	3.45	3							1	4	3	3	1	0	1	Carbamidomethylation	42630.6	E3 ubiquitin-protein ligase RING1 OS=Mus musculus OX=10090 GN=Ring1 PE=1 SV=2
Q8BGD9|IF4B_MOUSE	262.383	36.5	23.73	22.75	29.79	7.86	7.86	2.62	17	4788.02	1053.04	13877.6				17	13	10	17	3	3	1	Carbamidomethylation	68840	Eukaryotic translation initiation factor 4B OS=Mus musculus OX=10090 GN=Eif4b PE=1 SV=1
A2APV2|FMNL2_MOUSE	218.105	26.52	8.84	22.84	3.87	1.01	3.22	4.05	25	4484.15	5658.92	317.088			138.579	17	9	25	4	1	3	4	Carbamidomethylation	123101	Formin-like protein 2 OS=Mus musculus OX=10090 GN=Fmnl2 PE=1 SV=2
Q9DCH4|EIF3F_MOUSE	238.748	44.6	38.78	37.4	32.69	4.71	4.16	25.21	13	19489.2	5722.36	8711.88	423.148		3322.16	13	17	12	12	1	1	7	0	37984.3	Eukaryotic translation initiation factor 3 subunit F OS=Mus musculus OX=10090 GN=Eif3f PE=1 SV=2
P49718|MCM5_MOUSE	223.38	43.73	32.43	20.3	29.84	5.99	2.45	10.22	23	10274.8	5836.29	6315.51	650.579	512.681	1151.92	22	21	11	19	3	2	5	Carbamidomethylation	82406.8	DNA replication licensing factor MCM5 OS=Mus musculus OX=10090 GN=Mcm5 PE=1 SV=2
Q62318|TIF1B_MOUSE	355.637	65.83	54.2	43.88	62.47	20.26	19.9	26.02	49	228081	282232	261084	9758.01	3965.54	16386.9	49	74	59	84	14	11	18	Acetylation (Protein N-term); Carbamidomethylation; Oxidation (M)	88847	Transcription intermediary factor 1-beta OS=Mus musculus OX=10090 GN=Trim28 PE=1 SV=3
P56546|CTBP2_MOUSE	120.005	17.75	15.51	4.49	6.52	0	2.02	2.02	7	1402.76	401.996					3	8	3	4	0	1	2	Carbamidomethylation	48956.9	C-terminal-binding protein 2 OS=Mus musculus OX=10090 GN=Ctbp2 PE=1 SV=2
Q9EPL8|IPO7_MOUSE	195.217	17.24	17.24	9.15	5.59	1.64	1.64	4.05	13	9006.7	1475.99	1074.52			1138.99	13	14	6	5	1	1	3	Acetylation (Protein N-term); Carbamidomethylation	119486	Importin-7 OS=Mus musculus OX=10090 GN=Ipo7 PE=1 SV=2
Q3U1J4|DDB1_MOUSE	225.908	31.4	26.4	9.56	12.19	5.88	0	6.4	27	15220.7	2926.86	4620.12	608.847		728.811	27	29	8	11	3	0	7	Carbamidomethylation	126853	DNA damage-binding protein 1 OS=Mus musculus OX=10090 GN=Ddb1 PE=1 SV=2
Q8JZQ9|EIF3B_MOUSE	288.058	46.08	35.99	25.78	37.48	4.23	3.11	17.56	26	26429.4	11840.4	19915.9	323.494		2409.67	26	23	15	22	2	1	11	Carbamidomethylation	91370.2	Eukaryotic translation initiation factor 3 subunit B OS=Mus musculus OX=10090 GN=Eif3b PE=1 SV=1
Q9JMH9|MY18A_MOUSE	232.338	15.76	7.66	10.49	7.17	0.88	0.78	1.71	26	2474.36	8056.71	5612.62	4667.62	5876.94	4117.71	26	13	17	13	2	3	4	Carbamidomethylation	232755	Unconventional myosin-XVIIIa OS=Mus musculus OX=10090 GN=Myo18a PE=1 SV=2
Q05793|PGBM_MOUSE	255.998	12.44	7.36	6.04	7.23	0.73	0.57	3.48	30	3488.24	4349.36	5161.97			956.027	29	23	17	18	1	3	9	Carbamidomethylation	398294	Basement membrane-specific heparan sulfate proteoglycan core protein OS=Mus musculus OX=10090 GN=Hspg2 PE=1 SV=1
Q99MR0|ACL6B_MOUSE	117.327	7.98	4.93	4.93	7.98	0	2.11	2.11	6		1227.87	3863.88				3	4	5	6	0	2	1	Carbamidomethylation	46891.5	Actin-like protein 6B OS=Mus musculus OX=10090 GN=Actl6b PE=1 SV=1
Q61586|GPAT1_MOUSE	164.059	17.78	13.3	3.51	13.06	0	1.33	4.59	9	1070.35	722.107	1566.87				9	9	3	6	0	1	3	Carbamidomethylation	93704.6	Glycerol-3-phosphate acyltransferase 1, mitochondrial OS=Mus musculus OX=10090 GN=Gpam PE=1 SV=2
Q9D0R8|LSM12_MOUSE	135.352	25.64	25.64	20	20	6.67	6.67	0	4	4141.15	4969.91	9043.11	212.937	289.974		4	4	3	4	1	1	0	Acetylation (Protein N-term); Carbamidomethylation	21700.7	Protein LSM12 OS=Mus musculus OX=10090 GN=Lsm12 PE=1 SV=1
Q3UQ44|IQGA2_MOUSE	213.652	17.33	10.67	8.95	6.79	0.57	1.08	3.24	19	2823.56	4894.42	1721.6			1135.46	17	12	11	8	2	1	4	Carbamidomethylation	180528	Ras GTPase-activating-like protein IQGAP2 OS=Mus musculus OX=10090 GN=Iqgap2 PE=1 SV=2
Q8C854|MYEF2_MOUSE	188.127	21.49	11.51	14.89	18.1	0	3.72	7.61	11	5659.15	6580.25	6266.55			339.158	11	6	9	10	0	2	4	Acetylation (Protein N-term); Carbamidomethylation; Oxidation (M)	63294.5	Myelin expression factor 2 OS=Mus musculus OX=10090 GN=Myef2 PE=1 SV=1
Q3TLH4|PRC2C_MOUSE	274.068	23.93	12.47	15.43	18.1	3.69	3.13	3.16	45	10566.1	6877.75	12711.6	875.933	485.882		42	29	31	36	7	7	6	Carbamidomethylation	310892	Protein PRRC2C OS=Mus musculus OX=10090 GN=Prrc2c PE=1 SV=3
Q9EQ61|PESC_MOUSE	202.334	29.11	9.42	22.95	15.24	4.62	4.45	2.74	13	2328.51	4666.07	1238.76	240.531			13	6	12	6	2	2	1	Oxidation (M); Carbamidomethylation	67795.5	Pescadillo homolog OS=Mus musculus OX=10090 GN=Pes1 PE=1 SV=1
Q99MR6|SRRT_MOUSE	189.187	19.31	13.71	9.37	16.11	3.77	0	6.74	15	2823.6	1836.48	3274.74	385.714		414.497	15	12	7	15	3	0	5	Carbamidomethylation	100452	Serrate RNA effector molecule homolog OS=Mus musculus OX=10090 GN=Srrt PE=1 SV=1
Q9Z0N2|IF2H_MOUSE	193.173	30.51	24.79	30.51	22.03	2.12	0	13.14	11	11258.6	3925.93	2919.08			1216.71	11	13	11	7	1	0	7	Carbamidomethylation	51130.6	Eukaryotic translation initiation factor 2 subunit 3, Y-linked OS=Mus musculus OX=10090 GN=Eif2s3y PE=1 SV=2
P60229|EIF3E_MOUSE	225.612	48.31	32.81	11.01	33.03	2.02	0	15.73	16	11924.8	2334.13	6210.21			192.587	16	19	4	10	1	0	7	Carbamidomethylation	52220.8	Eukaryotic translation initiation factor 3 subunit E OS=Mus musculus OX=10090 GN=Eif3e PE=1 SV=1
Q9R0L6|PCM1_MOUSE	232.667	19.31	7.21	13.04	9.98	1.33	1.33	3.8	27	11690.7	18212.1	8367.86		501.382	3215.37	26	11	19	16	2	3	6	Carbamidomethylation	228847	Pericentriolar material 1 protein OS=Mus musculus OX=10090 GN=Pcm1 PE=1 SV=2
Q8R323|RFC3_MOUSE	126.988	14.61	11.52	10.67	11.52	0	3.93	3.93	4	582.316	694.58	127.327				4	3	3	3	0	1	1	0	40526.2	Replication factor C subunit 3 OS=Mus musculus OX=10090 GN=Rfc3 PE=1 SV=1
O35286|DHX15_MOUSE	269.602	38.87	33.08	31.19	35.6	4.65	3.02	18.99	25	18708.3	21564.3	18055.2	427.335	219.267	3552.2	24	27	27	25	3	2	15	Carbamidomethylation	91006.9	ATP-dependent RNA helicase DHX15 OS=Mus musculus OX=10090 GN=Dhx15 PE=1 SV=2
Q6PE01|SNR40_MOUSE	156.069	30.45	25.98	17.32	15.36	0	3.07	10.89	6	6861.84	2142.49	1940.5			494.158	6	6	4	3	0	1	2	Carbamidomethylation	39275.5	U5 small nuclear ribonucleoprotein 40 kDa protein OS=Mus musculus OX=10090 GN=Snrnp40 PE=1 SV=1
F8VPU2|FARP1_MOUSE	270.468	34.92	18.23	31.77	23.85	3.63	8.49	8.02	24	9510.41	30552.9	9754.01	698.152	114.21	987.409	24	17	31	20	3	6	7	Carbamidomethylation; Acetylation (Protein N-term)	118875	FERM, ARHGEF and pleckstrin domain-containing protein 1 OS=Mus musculus OX=10090 GN=Farp1 PE=1 SV=1
Q9JJF3|RIOX1_MOUSE	169.384	19.9	13.76	19.9	11.11	4.98	2.65	7.3	9	925.291	4087.32	1251.71		204.047	427.451	9	8	11	6	2	1	3	0	67556.7	Ribosomal oxygenase 1 OS=Mus musculus OX=10090 GN=Riox1 PE=1 SV=2
O88398|AVIL_MOUSE	281.516	37.36	26.62	34.31	29.18	3.79	7.94	11.6	24	10900.3	65964.1	38386.2	481.643	788.585	2912.93	24	20	24	22	3	6	6	Carbamidomethylation	92031.9	Advillin OS=Mus musculus OX=10090 GN=Avil PE=1 SV=2
Q05D44|IF2P_MOUSE	281.212	36.18	19.9	27.38	17.02	9.05	4.19	7.89	31	9600.74	15950.6	5300.18	1022.21	181.385	1587.83	31	20	29	12	6	3	5	Carbamidomethylation	137616	Eukaryotic translation initiation factor 5B OS=Mus musculus OX=10090 GN=Eif5b PE=1 SV=2
P61164|ACTZ_MOUSE	178.583	31.38	26.6	18.09	13.83	1.86	0	18.09	7	3835.44	380.508	765.266			478.411	3	8	6	5	1	0	4	Carbamidomethylation	42613.7	Alpha-centractin OS=Mus musculus OX=10090 GN=Actr1a PE=1 SV=1
Q9D823|RL37_MOUSE	101.918	35.05	31.96	26.8	24.74	16.49	7.22	25.77	6	18909	12394.4	1334.11			1171.56	6	14	17	10	4	1	5	0	11077.9	60S ribosomal protein L37 OS=Mus musculus OX=10090 GN=Rpl37 PE=1 SV=3
P70288|HDAC2_MOUSE	185.738	24.39	19.26	12.3	14.34	0	5.12	9.02	8	1756.82	240.976				462.924	5	9	6	6	0	2	3	Oxidation (M); Carbamidomethylation	55302.1	Histone deacetylase 2 OS=Mus musculus OX=10090 GN=Hdac2 PE=1 SV=1
Q8BSY0|ASPH_MOUSE	201.885	25.78	19.84	10.12	11.47	2.7	2.7	7.02	12	2793.24		777.929	256.635		901.414	12	10	5	6	1	1	3	0	83042.1	Aspartyl/asparaginyl beta-hydroxylase OS=Mus musculus OX=10090 GN=Asph PE=1 SV=1
Q8JZU2|TXTP_MOUSE	133.29	19.29	16.4	9.32	13.83	0	3.86	7.4	6	1603.82	142.154	1271.35			378.237	6	5	3	4	0	1	2	0	33931.5	Tricarboxylate transport protein, mitochondrial OS=Mus musculus OX=10090 GN=Slc25a1 PE=1 SV=1
Q9D0W5|PPIL1_MOUSE	129.993	31.93	23.49	27.11	16.87	10.24	10.24	10.24	5	1394.46	1798.15	1279.38				5	5	5	3	1	1	1	0	18236.8	Peptidyl-prolyl cis-trans isomerase-like 1 OS=Mus musculus OX=10090 GN=Ppil1 PE=1 SV=1
O09106|HDAC1_MOUSE	200.661	23.44	17.22	16.39	21.16	0	9.54	12.86	11	1947.62	4137.02	3724.56		261.972	822.855	8	10	11	10	0	3	5	Oxidation (M); Carbamidomethylation	55074.9	Histone deacetylase 1 OS=Mus musculus OX=10090 GN=Hdac1 PE=1 SV=1
Q5U3K5|RABL6_MOUSE	222.211	28.14	22.62	25.93	15.03	6.34	6.62	6.62	16	6552.64	15844.5	9869.59		434.232	1783.37	16	12	19	11	4	3	3	Carbamidomethylation	79831.1	Rab-like protein 6 OS=Mus musculus OX=10090 GN=Rabl6 PE=1 SV=2
Q08288|LYAR_MOUSE	314.71	57.22	34.28	43.04	33.51	21.13	15.98	24.23	22	20742.2	51341.1	16780.1	1659.95	2592.71	3716.32	22	20	29	24	6	5	7	Oxidation (M); Carbamidomethylation	43735.6	Cell growth-regulating nucleolar protein OS=Mus musculus OX=10090 GN=Lyar PE=1 SV=2
Q8BHD7|PTBP3_MOUSE	131.717	14.91	11.85	5.74	9.18	3.44	0	1.53	6	853.785		1543.55				4	6	3	4	2	0	1	Carbamidomethylation	56701.1	Polypyrimidine tract-binding protein 3 OS=Mus musculus OX=10090 GN=Ptbp3 PE=1 SV=1
Q9JJ28|FLII_MOUSE	326.595	45.63	22.58	31.24	40.2	12.12	10.54	10.31	43	25336	29422.8	38951.4	2883.2	1566.82	2797.26	43	30	46	46	11	9	10	Carbamidomethylation; Acetylation (Protein N-term)	144803	Protein flightless-1 homolog OS=Mus musculus OX=10090 GN=Flii PE=1 SV=1
P17426|AP2A1_MOUSE	303.974	50.87	35.93	44.11	37.36	11.67	3.48	11.46	39	13643.1	24049.7	26781.6	2252.89	269.424	1229.22	30	28	38	36	11	4	11	Carbamidomethylation; Oxidation (M)	107664	AP-2 complex subunit alpha-1 OS=Mus musculus OX=10090 GN=Ap2a1 PE=1 SV=1
Q8VDY9|CAAP1_MOUSE	129.166	19.1	12.64	19.1	12.64	10.39	0	4.78	5	675.721	2760.28	318.257				5	4	5	3	2	0	1	Carbamidomethylation	37825.4	Caspase activity and apoptosis inhibitor 1 OS=Mus musculus OX=10090 GN=Caap1 PE=1 SV=2
Q9JIK9|RT34_MOUSE	112.95	39.91	22.48	23.85	21.1	12.39	0	6.42	7	1082.84	792.288	243.445				7	4	4	4	2	0	1	0	25826.7	28S ribosomal protein S34, mitochondrial OS=Mus musculus OX=10090 GN=Mrps34 PE=1 SV=1
Q80WJ7|LYRIC_MOUSE	282.718	49.91	32.82	49.91	28.84	16.06	13.47	13.3	25	14795.3	42662.1	5789.53	1376.62	1606.13	1473.78	25	19	33	14	6	6	4	0	63846	Protein LYRIC OS=Mus musculus OX=10090 GN=Mtdh PE=1 SV=1
Q91WK2|EIF3H_MOUSE	159.435	25.57	13.92	14.2	19.6	5.4	5.4	11.08	6	1257.83	1877.92	3668.16				6	4	5	6	1	1	2	Carbamidomethylation	39832.2	Eukaryotic translation initiation factor 3 subunit H OS=Mus musculus OX=10090 GN=Eif3h PE=1 SV=1
Q922J9|FACR1_MOUSE	146.857	17.48	15.73	6.99	13.79	4.85	2.52	5.05	9	5504.1		4760.17	1475.83	1607.3	2836.82	9	10	3	8	2	1	2	0	59434.8	Fatty acyl-CoA reductase 1 OS=Mus musculus OX=10090 GN=Far1 PE=1 SV=1
Q9JKK7|TMOD2_MOUSE	188.609	38.46	23.93	33.05	17.95	6.27	6.84	6.55	12	2297.17	6383.44	2902.64				10	8	14	6	2	3	2	0	39510.8	Tropomodulin-2 OS=Mus musculus OX=10090 GN=Tmod2 PE=1 SV=2
P54823|DDX6_MOUSE	284.612	50.72	28.99	35.2	46.79	8.07	11.59	25.05	18	10592.7	10115.7	19948.3	368.186	516.283	1287.62	18	14	14	24	2	3	10	Carbamidomethylation	54191.6	Probable ATP-dependent RNA helicase DDX6 OS=Mus musculus OX=10090 GN=Ddx6 PE=1 SV=1
P27048|RSMB_MOUSE	102.859	16.45	16.45	16.45	16.45	3.03	3.03	9.96	4	1251.53	2272.58	953.761				4	7	7	4	1	1	3	0	23655.9	Small nuclear ribonucleoprotein-associated protein B OS=Mus musculus OX=10090 GN=Snrpb PE=1 SV=1
P63163|RSMN_MOUSE	102.859	15.83	15.83	15.83	15.83	2.92	2.92	9.58	4	1251.53	2272.58	953.761				4	7	7	4	1	1	3	0	24614	Small nuclear ribonucleoprotein-associated protein N OS=Mus musculus OX=10090 GN=Snrpn PE=1 SV=1
Q9Z2H5|E41L1_MOUSE	184.375	20.36	10.81	11.72	6.6	1.93	1.93	6.03	14	3093.02	2384.03	1789.65				11	7	10	5	1	2	3	Carbamidomethylation	98314.9	Band 4.1-like protein 1 OS=Mus musculus OX=10090 GN=Epb41l1 PE=1 SV=2
Q03141|MARK3_MOUSE	134.243	16.07	5.98	6.64	9.16	4.78	2.26	0	9			436.331				7	4	3	6	2	1	0	Carbamidomethylation	84389.5	MAP/microtubule affinity-regulating kinase 3 OS=Mus musculus OX=10090 GN=Mark3 PE=1 SV=2
Q9Z1T2|TSP4_MOUSE	120.613	7.37	4.15	5.3	2.18	0.73	0.73	0.73	6	393.291	429.318	523.77				4	5	4	3	1	1	1	Carbamidomethylation	106366	Thrombospondin-4 OS=Mus musculus OX=10090 GN=Thbs4 PE=1 SV=1
P62843|RS15_MOUSE	298.604	69.66	56.55	69.66	56.55	49.66	49.66	36.55	18	100088	147227	96525.7	7346.05	9456.28	17281.7	18	34	41	37	10	8	12	Oxidation (M)	17040.1	40S ribosomal protein S15 OS=Mus musculus OX=10090 GN=Rps15 PE=1 SV=2
P14873|MAP1B_MOUSE	338.297	31.13	24.72	17.86	22.2	3.81	4.87	9.33	50	32129.7	8984.93	24728.8		921.659	3635.41	49	50	31	43	6	10	17	Acetylation (Protein N-term); Carbamidomethylation	270255	Microtubule-associated protein 1B OS=Mus musculus OX=10090 GN=Map1b PE=1 SV=2
O70194|EIF3D_MOUSE	240.058	36.5	25	25	34.49	6.57	4.38	17.7	14	28332.9	10103.1	13513.1	1049.63	261.758	4061.38	14	18	12	16	3	2	8	Carbamidomethylation	63988.7	Eukaryotic translation initiation factor 3 subunit D OS=Mus musculus OX=10090 GN=Eif3d PE=1 SV=2
Q8BH59|S2512_MOUSE	149.745	17.73	15.95	7.24	7.53	1.77	0	7.24	9	3069.22	1383.42	587.402				7	9	4	4	1	0	4	Carbamidomethylation	74569.6	Electrogenic aspartate/glutamate antiporter SLC25A12, mitochondrial OS=Mus musculus OX=10090 GN=Slc25a12 PE=1 SV=1
P62743|AP2S1_MOUSE	109.305	25.35	19.01	25.35	14.08	8.45	8.45	8.45	5	4907.44	7733.73	3367.57			140.494	5	4	7	3	1	1	2	0	17017.7	AP-2 complex subunit sigma OS=Mus musculus OX=10090 GN=Ap2s1 PE=1 SV=1
Q5F2E7|NUFP2_MOUSE	310.647	44.22	41.04	37.14	39.88	12.72	15.61	9.1	26	21419.7	33117.5	35466.7		1379.86	2132.76	26	31	36	35	6	13	7	Carbamidomethylation; Oxidation (M)	75656.8	FMR1-interacting protein NUFIP2 OS=Mus musculus OX=10090 GN=Nufip2 PE=1 SV=1
Q8R1A4|DOCK7_MOUSE	390.928	53.52	36.57	42.25	47.14	15.12	15.63	15.07	84	56934.6	107696	59563.2	3314.69	1471.73	8439.06	77	77	102	103	26	23	27	Carbamidomethylation; Oxidation (M)	241438	Dedicator of cytokinesis protein 7 OS=Mus musculus OX=10090 GN=Dock7 PE=1 SV=3
Q99ME9|GTPB4_MOUSE	218.408	41.48	14.2	36.28	24.29	10.41	5.21	10.73	21	8030.18	17588.1	6955.22	253.499		1159.16	21	12	23	14	5	3	6	Carbamidomethylation	74112.7	GTP-binding protein 4 OS=Mus musculus OX=10090 GN=Gtpbp4 PE=1 SV=3
O88712|CTBP1_MOUSE	161.71	30.16	15.65	12.02	25.4	4.54	2.04	8.62	11	3065.81	5424.43	1849.37				6	8	6	9	1	1	5	Carbamidomethylation	47744.5	C-terminal-binding protein 1 OS=Mus musculus OX=10090 GN=Ctbp1 PE=1 SV=2
Q9Z0X1|AIFM1_MOUSE	230.716	30.72	26.31	15.69	28.92	4.08	4.41	19.28	14	21228.1	3774.37	5980.7	144.146		1519.33	14	21	9	15	2	2	9	Carbamidomethylation	66765.5	Apoptosis-inducing factor 1, mitochondrial OS=Mus musculus OX=10090 GN=Aifm1 PE=1 SV=1
Q3UEB3|PUF60_MOUSE	188.619	28.55	15.6	15.96	12.94	1.77	4.96	8.51	10	2431.64	2925.21	783.632			340.375	10	8	7	4	1	2	2	Carbamidomethylation	60248.9	Poly(U)-binding-splicing factor PUF60 OS=Mus musculus OX=10090 GN=Puf60 PE=1 SV=2
P62317|SMD2_MOUSE	132.234	47.46	33.05	38.98	41.53	16.1	0	33.05	5	8357.85	6010.24	6890.55	562.271		1821.01	5	4	6	5	1	0	4	Carbamidomethylation	13526.9	Small nuclear ribonucleoprotein Sm D2 OS=Mus musculus OX=10090 GN=Snrpd2 PE=1 SV=1
P54818|GALC_MOUSE	134.187	13.74	10.67	9.21	9.65	0	3.8	2.34	5	2141.1	622.655	2752.06		322.94		5	5	3	4	0	2	1	Carbamidomethylation	77256.5	Galactocerebrosidase OS=Mus musculus OX=10090 GN=Galc PE=1 SV=2
Q8BHJ9|SLU7_MOUSE	128.652	15.38	8.38	11.28	10.6	2.39	2.05	2.39	6	225.525	1015.45	389.083	115.121			6	3	4	4	1	1	1	Acetylation (Protein N-term)	68080.2	Pre-mRNA-splicing factor SLU7 OS=Mus musculus OX=10090 GN=Slu7 PE=1 SV=1
Q1HFZ0|NSUN2_MOUSE	173.654	28.67	18.23	14.8	10.57	3.83	1.45	11.62	13	4036.13	2715.81	1400.41			774.675	13	12	7	6	2	1	4	Carbamidomethylation	85451.6	RNA cytosine C(5)-methyltransferase NSUN2 OS=Mus musculus OX=10090 GN=Nsun2 PE=1 SV=2
O55222|ILK_MOUSE	157.215	26.55	17.48	8.63	11.06	2.21	2.21	5.31	10	4423.41	2142.39	1600.91	377.067	172.9	1285.04	10	8	4	3	1	1	2	Carbamidomethylation	51373.2	Integrin-linked protein kinase OS=Mus musculus OX=10090 GN=Ilk PE=1 SV=2
Q8R1B4|EIF3C_MOUSE	296.258	35.24	20.2	18.44	27.22	6.92	3.29	10.76	28	22206.4	10287.9	21732.2	7235.09	6682.79	8477.63	28	24	20	26	6	4	10	Carbamidomethylation; Oxidation (M)	105531	Eukaryotic translation initiation factor 3 subunit C OS=Mus musculus OX=10090 GN=Eif3c PE=1 SV=1
Q8R0K4|CC137_MOUSE	135.239	26.21	11.03	22.76	7.59	3.1	3.1	3.1	6	34994.6	23996.6	22404.7	2236.64	9815.09	1954.26	6	7	8	7	2	2	2	0	32918	Coiled-coil domain-containing protein 137 OS=Mus musculus OX=10090 GN=Ccdc137 PE=2 SV=1
Q8BRT1|CLAP2_MOUSE	155.068	12.13	9.41	3.19	4.04	1.24	1.24	2.49	11	2997.8	356.934	830.999			231.29	11	8	3	4	1	1	2	0	140739	CLIP-associating protein 2 OS=Mus musculus OX=10090 GN=Clasp2 PE=1 SV=1
P63325|RS10_MOUSE	204.693	61.82	53.33	61.82	52.73	23.64	20	25.45	12	32043	35670.7	45644.9	2031.68	906.065	2793.51	11	16	30	21	7	6	6	0	18915.7	40S ribosomal protein S10 OS=Mus musculus OX=10090 GN=Rps10 PE=1 SV=1
Q99KP6|PRP19_MOUSE	260.571	55.56	23.41	55.56	36.31	18.45	13.69	25.79	17	35611.5	63032.7	44451	15866.5	20670.9	23490.1	17	13	25	26	6	5	8	Oxidation (M); Carbamidomethylation; Acetylation (Protein N-term)	55238.9	Pre-mRNA-processing factor 19 OS=Mus musculus OX=10090 GN=Prpf19 PE=1 SV=1
O55176|PJA1_MOUSE	175.107	15.57	12.63	12.8	9.86	2.6	2.6	2.6	5	802.917	473.488	593.484				4	4	4	3	1	1	1	Carbamidomethylation	63905.9	E3 ubiquitin-protein ligase Praja-1 OS=Mus musculus OX=10090 GN=Pja1 PE=1 SV=3
Q9Z1M8|RED_MOUSE	190.831	27.83	18.13	16.7	16.88	5.39	6.82	4.49	11	2647.68	1923.53	614.331	483.683	683.985		11	9	10	7	2	3	2	Carbamidomethylation	65616.2	Protein Red OS=Mus musculus OX=10090 GN=Ik PE=1 SV=2
Q6PDH0|PHLB1_MOUSE	154.922	10.14	8.75	7.22	6.35	3.5	1.75	3.06	10	1375.54	2071.35	4323.29	941.453	122.404	360.442	9	9	7	6	3	1	2	0	150070	Pleckstrin homology-like domain family B member 1 OS=Mus musculus OX=10090 GN=Phldb1 PE=1 SV=1
P17427|AP2A2_MOUSE	275.754	45.2	32.41	32.2	32.84	7.04	6.5	11.94	33	9192.93	9649.3	8498.35	463.18		748.954	24	23	27	30	8	6	9	Carbamidomethylation	104017	AP-2 complex subunit alpha-2 OS=Mus musculus OX=10090 GN=Ap2a2 PE=1 SV=2
P11881|ITPR1_MOUSE	192.941	9.93	6.98	3.27	7.13	0.25	0.25	0.58	18	2608.03	2306.26	3075.79				16	14	8	12	2	4	3	Carbamidomethylation	313167	Inositol 1,4,5-trisphosphate receptor type 1 OS=Mus musculus OX=10090 GN=Itpr1 PE=1 SV=2
Q64282|IFIT1_MOUSE	144.944	14.69	12.31	12.31	9.94	0	0	12.31	5	3048.91	1442.61	1423.5			1103.58	5	4	4	3	0	0	4	0	53737.4	Interferon-induced protein with tetratricopeptide repeats 1 OS=Mus musculus OX=10090 GN=Ifit1 PE=1 SV=2
Q8C0F9|PRS35_MOUSE	164.574	30.56	19.8	21.27	30.56	13.69	0	10.27	7	7906.09	6099.6	8213.28	6325.44		14553	7	6	8	9	4	0	3	Carbamidomethylation	45787	Inactive serine protease 35 OS=Mus musculus OX=10090 GN=Prss35 PE=2 SV=1
Q91VC3|IF4A3_MOUSE	263.496	55.72	44.53	38.93	41.61	12.17	14.36	12.17	19	8781.69	8186.94	9170.1	328.056		1750.37	17	21	18	18	5	5	6	Acetylation (Protein N-term); Carbamidomethylation; Oxidation (M)	46840	Eukaryotic initiation factor 4A-III OS=Mus musculus OX=10090 GN=Eif4a3 PE=1 SV=3
Q6PDN3|MYLK_MOUSE	170.469	11.33	10.05	2.06	3.04	0.57	0	3.81	17	11375.7	2919.01	292.224	376.99		1590.24	16	18	4	4	1	0	7	Carbamidomethylation	212925	Myosin light chain kinase, smooth muscle OS=Mus musculus OX=10090 GN=Mylk PE=1 SV=3
Q9ERU3|ZNF22_MOUSE	142.811	27	18.14	21.52	14.35	5.06	9.28	0	6	1386.3	3263.02		254.881	122.901		5	4	5	3	1	2	0	Carbamidomethylation	27294.3	Zinc finger protein 22 OS=Mus musculus OX=10090 GN=Znf22 PE=1 SV=2
O88291|ZN326_MOUSE	165.275	21.72	8.79	11.38	21.03	3.79	2.24	1.55	8	549.086	751.059	2425.09		142.985		8	3	4	7	2	1	1	Acetylation (Protein N-term); Carbamidomethylation	65225.2	DBIRD complex subunit ZNF326 OS=Mus musculus OX=10090 GN=Znf326 PE=1 SV=1
P63085|MK01_MOUSE	186.285	34.92	25.14	13.41	20.67	7.82	0	15.36	11	4573.09	767.683	1101.13			1500.91	7	8	4	7	2	0	4	Acetylation (Protein N-term); Carbamidomethylation	41275.6	Mitogen-activated protein kinase 1 OS=Mus musculus OX=10090 GN=Mapk1 PE=1 SV=3
P97351|RS3A_MOUSE	299.728	69.32	66.67	68.94	68.94	57.95	45.83	61.74	39	235492	353418	330036	42991	30139.7	52127.8	39	75	123	103	34	25	30	Carbamidomethylation; Oxidation (M)	29884.9	40S ribosomal protein S3a OS=Mus musculus OX=10090 GN=Rps3a PE=1 SV=3
Q8BMA6|SRP68_MOUSE	188.573	29.92	23.04	16.8	10.08	3.52	2.56	11.52	15	4234.93	1062.91				620.003	15	13	6	4	1	1	5	Carbamidomethylation	70574.2	Signal recognition particle subunit SRP68 OS=Mus musculus OX=10090 GN=Srp68 PE=1 SV=2
P98078|DAB2_MOUSE	183.034	21.28	18.15	13.05	11.49	4.18	1.44	8.36	10	1935.36	4690.76	3696.82	258.055	308.545	1066.43	10	9	9	7	2	1	5	0	82311.8	Disabled homolog 2 OS=Mus musculus OX=10090 GN=Dab2 PE=1 SV=2
Q8VDM6|HNRL1_MOUSE	242.166	30.85	24.33	19.91	22.24	10.59	3.61	8.96	19	10891.7	7490.01	7740.94	1890.27	769.867	1992.52	19	17	15	15	6	2	6	Carbamidomethylation	96001.9	Heterogeneous nuclear ribonucleoprotein U-like protein 1 OS=Mus musculus OX=10090 GN=Hnrnpul1 PE=1 SV=1
P62331|ARF6_MOUSE	110.686	50.29	32.57	26.86	36	12.57	0	12.57	6	2212.59	1276.39	1235.65	411.878		1029.52	5	5	4	4	2	0	2	Carbamidomethylation	20082.2	ADP-ribosylation factor 6 OS=Mus musculus OX=10090 GN=Arf6 PE=1 SV=2
Q8K2A1|GULP1_MOUSE	151.524	26.97	10.53	18.09	24.01	7.24	3.62	7.24	8	1709.87	3198.77	2484.5			359.111	8	3	6	7	2	1	2	Carbamidomethylation	34470.3	PTB domain-containing engulfment adapter protein 1 OS=Mus musculus OX=10090 GN=Gulp1 PE=1 SV=1
Q99M28|RNPS1_MOUSE	138.331	23.28	20.66	19.34	16.72	4.92	4.92	4.92	5	9066.77	5575.06	3854.81	153.942	219.784	211.416	5	4	4	6	2	1	1	0	34208.2	RNA-binding protein with serine-rich domain 1 OS=Mus musculus OX=10090 GN=Rnps1 PE=1 SV=1
P51656|DHB1_MOUSE	152.891	42.44	23.84	25.87	25	2.91	8.14	14.24	8	7387.52	2799.94	3534.76	336.339		1674.93	8	9	5	5	1	1	4	Carbamidomethylation	36785.1	17-beta-hydroxysteroid dehydrogenase type 1 OS=Mus musculus OX=10090 GN=Hsd17b1 PE=1 SV=1
Q922M3|BACD3_MOUSE	235.266	56.51	40	31.43	49.84	3.49	2.22	4.44	20	14183.4	8514.27	20570.5				14	27	20	38	7	11	6	Carbamidomethylation; Acetylation (Protein N-term)	35701.5	BTB/POZ domain-containing adapter for CUL3-mediated RhoA degradation protein 3 OS=Mus musculus OX=10090 GN=Kctd10 PE=1 SV=1
Q8K224|NAT10_MOUSE	331.448	44.73	23.63	40.72	36.43	11.23	13.09	16.02	45	13378.6	48116.8	18913.3	1141.37	2551.06	2802.41	44	22	67	35	11	13	16	Carbamidomethylation; Oxidation (M)	115419	RNA cytidine acetyltransferase OS=Mus musculus OX=10090 GN=Nat10 PE=1 SV=1
P84091|AP2M1_MOUSE	261.502	51.72	33.1	44.14	44.37	19.31	17.24	20	20	15513.8	20548	21884.7	979.359	917.492	2252.27	20	17	20	22	5	6	7	Carbamidomethylation	49654.7	AP-2 complex subunit mu OS=Mus musculus OX=10090 GN=Ap2m1 PE=1 SV=1
Q9Z1T1|AP3B1_MOUSE	201.423	22.9	12.58	17.29	6.61	5.52	2.81	4.34	22	7904.55	10711.8	969.955	226.121		343.545	22	13	18	5	5	2	4	Carbamidomethylation	122740	AP-3 complex subunit beta-1 OS=Mus musculus OX=10090 GN=Ap3b1 PE=1 SV=2
A2A8L1|CHD5_MOUSE	197.661	10.64	5.34	6.27	7.86	1.23	2.88	3.6	18	587.7	815.646			3766.02		4	10	14	13	2	4	6	Carbamidomethylation	222515	Chromodomain-helicase-DNA-binding protein 5 OS=Mus musculus OX=10090 GN=Chd5 PE=1 SV=1
Q91YE6|IPO9_MOUSE	210.494	14.12	11.82	11.14	10.47	4.61	2.69	6.82	11	7643.72	2020.02	2209.65	172.918		1030.74	11	11	11	8	3	1	6	Acetylation (Protein N-term); Carbamidomethylation	116052	Importin-9 OS=Mus musculus OX=10090 GN=Ipo9 PE=1 SV=3
O70251|EF1B_MOUSE	183.033	44.89	24.44	40.89	37.33	5.78	5.78	27.56	7	15966.7	2103.78	3269.38	508.379		2983.45	7	7	7	6	1	1	5	Carbamidomethylation	24693.7	Elongation factor 1-beta OS=Mus musculus OX=10090 GN=Eef1b PE=1 SV=5
Q9EPU0|RENT1_MOUSE	259.918	32.12	19.13	23.49	23.13	8.72	7.03	11.21	28	13675.3	10684.8	44545.4	758.357	1141.9	2457.61	28	20	23	19	6	5	9	Carbamidomethylation	123967	Regulator of nonsense transcripts 1 OS=Mus musculus OX=10090 GN=Upf1 PE=1 SV=2
Q8BGS1|E41L5_MOUSE	272.656	44.73	25.31	39.95	30.78	9.58	10.12	10.12	19	8555.98	24130.4	8589.19			1200.15	19	15	23	16	5	5	8	Carbamidomethylation	81635.5	Band 4.1-like protein 5 OS=Mus musculus OX=10090 GN=Epb41l5 PE=1 SV=1
Q5SX40|MYH1_MOUSE	136.653	2.21	1.8	1.85	1.8	1.34	1.7	1.34	9							1	11	15	16	5	5	3	Carbamidomethylation	223342	Myosin-1 OS=Mus musculus OX=10090 GN=Myh1 PE=1 SV=1
Q9QZE5|COPG1_MOUSE	215.374	22.2	22.2	5.84	13.96	1.95	3.32	14.65	15	14809.4	860.559	1322.13			1793.24	14	21	3	10	1	2	8	Carbamidomethylation	97512.8	Coatomer subunit gamma-1 OS=Mus musculus OX=10090 GN=Copg1 PE=1 SV=1
O70318|E41L2_MOUSE	249.658	32.89	23.99	16.8	13.97	6.98	2.73	12.55	27	12596.1	19361.4	6001.25	787.312	391.923	2628.38	23	24	16	10	5	3	8	Carbamidomethylation	109940	Band 4.1-like protein 2 OS=Mus musculus OX=10090 GN=Epb41l2 PE=1 SV=2
P21271|MYO5B_MOUSE	273.416	25.85	12.54	22.99	14.91	8.53	6	4.18	33	4468.48	8964.76	5883.39	868.973	400.071	582.149	26	16	31	19	9	7	5	Carbamidomethylation	210570	Unconventional myosin-Vb OS=Mus musculus OX=10090 GN=Myo5b PE=1 SV=2
Q8C4U3|SFRP1_MOUSE	220.382	40.45	31.85	38.22	30.89	22.29	17.2	18.47	11	12055.4	35876.8	15609.1	1325.11	1282.37	1903.73	11	12	22	14	5	5	6	Carbamidomethylation; Oxidation (M)	35412.6	Secreted frizzled-related protein 1 OS=Mus musculus OX=10090 GN=Sfrp1 PE=1 SV=3
Q9R0Q6|ARC1A_MOUSE	204.203	46.76	24.59	34.32	32.7	11.62	14.86	11.62	12	4948.08	7313.01	3403.27	1112.88	408.343	1244.18	9	9	13	9	4	3	3	Carbamidomethylation	41626.3	Actin-related protein 2/3 complex subunit 1A OS=Mus musculus OX=10090 GN=Arpc1a PE=1 SV=1
Q61768|KINH_MOUSE	225.402	31.36	20.98	9.45	14.54	2.8	1.14	12.36	21	6925.46		1010.62		445.572	63.7568	17	17	7	10	2	1	9	Carbamidomethylation	109551	Kinesin-1 heavy chain OS=Mus musculus OX=10090 GN=Kif5b PE=1 SV=3
Q7TQH0|ATX2L_MOUSE	306.781	35.27	28.69	26.41	25.64	13.82	10.39	15.82	33	30284.3	46897.4	40802.3	1570.52	2307.97	1417.96	32	27	31	35	9	9	13	Acetylation (Protein N-term); Oxidation (M); Carbamidomethylation	110649	Ataxin-2-like protein OS=Mus musculus OX=10090 GN=Atxn2l PE=1 SV=1
Q7TPV4|MBB1A_MOUSE	377.763	52.46	34.38	44.87	40.7	22.77	14.58	25.22	58	80498	70151.3	38692.4	8989.96	4713.15	10134.6	58	60	73	69	24	15	29	Carbamidomethylation; Oxidation (M)	152037	Myb-binding protein 1A OS=Mus musculus OX=10090 GN=Mybbp1a PE=1 SV=2
P63168|DYL1_MOUSE	166.048	57.3	57.3	44.94	57.3	37.08	0	57.3	4	617.828	3732.92	11624			330.085	2	7	6	9	3	0	5	Carbamidomethylation	10365.9	Dynein light chain 1, cytoplasmic OS=Mus musculus OX=10090 GN=Dynll1 PE=1 SV=1
Q925I1|ATAD3_MOUSE	219.844	37.23	26.9	18.78	21.32	11.34	5.41	6.94	17	8929.91	3018.81	3529.06	28376		533.502	17	13	11	11	6	2	3	Carbamidomethylation	66742	ATPase family AAA domain-containing protein 3 OS=Mus musculus OX=10090 GN=Atad3 PE=1 SV=1
P46471|PRS7_MOUSE	216.907	48.27	46.19	8.78	24.25	5.77	3	19.86	17	18672.1	217.031	3619.84	215.876		3763.99	17	18	3	9	2	1	7	Carbamidomethylation	48647.9	26S proteasome regulatory subunit 7 OS=Mus musculus OX=10090 GN=Psmc2 PE=1 SV=5
Q9Z1Q9|SYVC_MOUSE	245.711	26.21	22.72	4.67	7.28	0.71	2.45	10.61	23	130727	861.11	1392.03		153.874	1981.65	23	27	6	6	1	2	10	Carbamidomethylation	140215	Valine--tRNA ligase OS=Mus musculus OX=10090 GN=Vars1 PE=1 SV=1
Q9CXY6|ILF2_MOUSE	163.65	30.77	24.87	19.74	16.92	6.92	2.82	14.1	9	5142.75	3381.33	33878.5	498.741		1558.18	9	8	6	6	2	1	4	0	43062.1	Interleukin enhancer-binding factor 2 OS=Mus musculus OX=10090 GN=Ilf2 PE=1 SV=1
Q9JIK5|DDX21_MOUSE	307.214	53.82	36.9	40.07	39.84	17.27	12.34	23.74	36	20099.1	36336	22862.6	1062.52	1215.78	3654.27	33	32	34	31	12	7	14	Carbamidomethylation	93551.1	Nucleolar RNA helicase 2 OS=Mus musculus OX=10090 GN=Ddx21 PE=1 SV=3
Q9CPT5|NOP16_MOUSE	140.682	30.34	24.16	29.78	30.34	16.29	0	16.29	5		2657.25	1379.94			358.942	5	3	4	4	2	0	2	0	21139.2	Nucleolar protein 16 OS=Mus musculus OX=10090 GN=Nop16 PE=1 SV=1
Q8CD91|SMOC2_MOUSE	233.668	43.18	22.82	29.31	35.79	12.75	9.84	12.3	16	11608.7	22538.6	13986.5	1087	330.728	969.116	16	14	17	18	5	5	7	Carbamidomethylation	49891.3	SPARC-related modular calcium-binding protein 2 OS=Mus musculus OX=10090 GN=Smoc2 PE=1 SV=1
Q9QXZ0|MACF1_MOUSE	282.891	8.28	5.41	1.58	1.54	0.99	0.44	1.37	39	3014.56	505.25	1319.74	1449.6		1203.69	19	25	8	7	4	2	7	Oxidation (M); Carbamidomethylation	831878	Microtubule-actin cross-linking factor 1, isoforms 1/2/3/4 OS=Mus musculus OX=10090 GN=Macf1 PE=1 SV=2
Q3TEA8|HP1B3_MOUSE	240.614	46.39	37.73	34.84	26.35	8.84	10.83	25.45	20	44607.4	22832.9	10529.2	299.492	678.397	1580.65	20	19	19	14	5	5	8	Acetylation (Protein N-term)	60866.6	Heterochromatin protein 1-binding protein 3 OS=Mus musculus OX=10090 GN=Hp1bp3 PE=1 SV=1
Q9DBE9|SPB1_MOUSE	245.295	33.53	12.89	26.13	23.99	6.32	9.31	12.41	20	8666.37	18509.3	9342.4	902.399	1010.49	2896.4	20	7	20	13	4	4	7	Carbamidomethylation	95532.4	pre-rRNA 2'-O-ribose RNA methyltransferase FTSJ3 OS=Mus musculus OX=10090 GN=Ftsj3 PE=1 SV=1
Q60865|CAPR1_MOUSE	423.735	66.76	57.71	58.27	59.97	38.61	36.49	37.2	61	477054	716456	534825	69574.9	75492.7	63399.4	61	108	111	102	35	37	36	Carbamidomethylation; Oxidation (M)	78168.9	Caprin-1 OS=Mus musculus OX=10090 GN=Caprin1 PE=1 SV=2
Q920L1|FADS1_MOUSE	136.257	29.08	26.62	10.51	8.72	8.72	4.03	8.72	9	6553.98	845.367	341.61				8	10	3	3	2	1	2	Carbamidomethylation	52322.7	Acyl-CoA (8-3)-desaturase OS=Mus musculus OX=10090 GN=Fads1 PE=1 SV=1
Q9D0E1|HNRPM_MOUSE	323.395	68.04	56.52	51.17	49.66	19.2	24.69	25.93	43	93364	67368.2	60345.1	4155.62	5192.32	7546.85	43	50	56	47	15	19	18	Acetylation (Protein N-term); Carbamidomethylation; Oxidation (M)	77648.7	Heterogeneous nuclear ribonucleoprotein M OS=Mus musculus OX=10090 GN=Hnrnpm PE=1 SV=3
Q99LH1|NOG2_MOUSE	217.291	26.79	11.4	22.12	21.15	5.63	5.63	5.63	18	2258.75	7519.72	2086.76	1399.47	2181.9	1430.56	18	7	15	14	3	5	5	Carbamidomethylation	83345.5	Nucleolar GTP-binding protein 2 OS=Mus musculus OX=10090 GN=Gnl2 PE=1 SV=2
P38647|GRP75_MOUSE	330.219	62.44	51.25	53.31	44.33	22.97	15.76	35.49	42	115635	40240.1	62657.9	5011.35	1589.27	23292.5	39	58	39	46	14	11	26	Carbamidomethylation	73461.2	Stress-70 protein, mitochondrial OS=Mus musculus OX=10090 GN=Hspa9 PE=1 SV=3
Q9WTM5|RUVB2_MOUSE	211.724	39.09	25.27	27.21	30.45	13.82	10.15	19.87	16	5384.8	10117.8	6510.43	308.957	412.948	2266.4	16	12	14	11	3	3	8	Carbamidomethylation	51112.5	RuvB-like 2 OS=Mus musculus OX=10090 GN=Ruvbl2 PE=1 SV=3
Q9JIF0|ANM1_MOUSE	195.908	29.65	25.61	10.24	24.53	6.2	0	18.06	11	10081.8	592.961	5525.58	201.045		3573.94	11	11	3	11	2	0	8	Carbamidomethylation	42435.6	Protein arginine N-methyltransferase 1 OS=Mus musculus OX=10090 GN=Prmt1 PE=1 SV=1
P27546|MAP4_MOUSE	207.134	25.96	23.82	12.36	17.51	0.89	4.8	16.71	19	9489.72	666.545	3394.76			21855.8	19	24	8	13	1	3	13	Carbamidomethylation	117429	Microtubule-associated protein 4 OS=Mus musculus OX=10090 GN=Map4 PE=1 SV=3
P17225|PTBP1_MOUSE	249.235	42.16	35.14	24.5	23.42	6.13	6.49	15.86	14	15622.9	4536.69	2963.64		425.176	3045.69	12	22	15	11	5	4	8	Carbamidomethylation	59321.6	Polypyrimidine tract-binding protein 1 OS=Mus musculus OX=10090 GN=Ptbp1 PE=1 SV=3
Q9D0D4|DIM1_MOUSE	162.298	42.81	35.46	35.78	28.12	6.07	14.38	18.21	11	4834.71	9046.33	4184.47		285.851	243.31	11	10	14	7	2	5	4	Carbamidomethylation	35274.3	Probable dimethyladenosine transferase OS=Mus musculus OX=10090 GN=Dimt1 PE=2 SV=1
O35295|PURB_MOUSE	181.506	28.4	22.22	12.65	9.26	6.48	6.48	6.48	5		2085.5	130720				5	5	5	3	1	1	3	Carbamidomethylation	33901.4	Transcriptional activator protein Pur-beta OS=Mus musculus OX=10090 GN=Purb PE=1 SV=3
Q9ERG0|LIMA1_MOUSE	285.305	44.89	31.34	38.78	32.4	18.59	13.81	14.08	30	16373.7	28992.1	16067.4	1271.26	2390.54	2608.62	30	22	34	22	13	8	7	Carbamidomethylation	84059.8	LIM domain and actin-binding protein 1 OS=Mus musculus OX=10090 GN=Lima1 PE=1 SV=3
Q01320|TOP2A_MOUSE	185.015	9.42	5.89	7.4	6.41	2.49	3.21	0.98	12	683.134						5	9	11	9	3	5	2	0	172790	DNA topoisomerase 2-alpha OS=Mus musculus OX=10090 GN=Top2a PE=1 SV=2
Q69ZZ9|K0754_MOUSE	251.871	11.26	9.44	2.3	2.12	1.51	0.97	2.09	22	700.165		378.82	215.499		164.612	3	18	5	4	3	2	4	Carbamidomethylation	369258	Microtubule-actin cross-linking factor 1, isoforms 6/7 OS=Mus musculus OX=10090 GN=Macf1 PE=2 SV=3
Q78PY7|SND1_MOUSE	261.78	29.78	28.35	4.51	12.31	0	3.63	18.02	23	19699.5	514.886	2183.31			3379.33	23	31	4	9	0	2	15	Acetylation (Protein N-term)	102088	Staphylococcal nuclease domain-containing protein 1 OS=Mus musculus OX=10090 GN=Snd1 PE=1 SV=1
Q8K363|DDX18_MOUSE	276.583	46.82	26.06	34.09	33.79	17.73	10.76	18.18	25	17496.7	25893.7	14879.7	1536.75	1438.89	3860.07	22	15	24	23	8	6	10	Carbamidomethylation; Oxidation (M)	74180.8	ATP-dependent RNA helicase DDX18 OS=Mus musculus OX=10090 GN=Ddx18 PE=1 SV=1
