# Supplementary material for: CCDC174 deficiency impaired human fertility by affecting the alternative splicing of maternal mRNAs
Source: EMBO Mol Med. 2026 May 12;18(6):2436–54. doi: 10.1038/s44321-026-00448-y (PMC13270137; doi:10.1038/s44321-026-00448-y)
Supplement: Supplementary file 7 — Source data Fig. 2 [file 44321_2026_448_MOESM7_ESM.zip]

Archive with 58 entries (48 files):
- Figure 2/
- Figure 2/.DS_Store
- __MACOSX/Figure 2/._.DS_Store
- Figure 2/2A/
- Figure 2/2C/
- Figure 2/2D/
- Figure 2/2B/
- Figure 2/2A/Figure 2A qRT-PCR results showing the relative expression levels of Ccdc174 mRNA in different stages of mouse oocytes, early embryos, and various tissues..xlsx
- __MACOSX/Figure 2/2A/._Figure 2A qRT-PCR results showing the relative expression levels of Ccdc174 mRNA in different stages of mouse oocytes, early embryos, and various tissues..xlsx
- Figure 2/2C/.DS_Store
- __MACOSX/Figure 2/2C/._.DS_Store
- Figure 2/2C/Figure 2C Quantitation of CCDC174 protein levels in different stages of mouse oocytes and early embryos.xlsx
- __MACOSX/Figure 2/2C/._Figure 2C Quantitation of CCDC174 protein levels in different stages of mouse oocytes and early embryos.xlsx
- Figure 2/2D/.DS_Store
- __MACOSX/Figure 2/2D/._.DS_Store
- Figure 2/2D/2cell/
- Figure 2/2D/MI/
- Figure 2/2D/GV/
- Figure 2/2D/2pn/
- Figure 2/2D/MII/
- Figure 2/2B/CCDC174.jpg
- __MACOSX/Figure 2/2B/._CCDC174.jpg
- Figure 2/2B/Vinculin.jpg
- __MACOSX/Figure 2/2B/._Vinculin.jpg
- Figure 2/2D/2cell/.DS_Store
- __MACOSX/Figure 2/2D/2cell/._.DS_Store
- Figure 2/2D/2cell/CCDC174-HA.jpg
- __MACOSX/Figure 2/2D/2cell/._CCDC174-HA.jpg
- Figure 2/2D/2cell/Merge.jpg
- Figure 2/2D/2cell/Hoechst.jpg
- Figure 2/2D/MI/.DS_Store
- __MACOSX/Figure 2/2D/MI/._.DS_Store
- Figure 2/2D/MI/CCDC174-HA.jpg
- __MACOSX/Figure 2/2D/MI/._CCDC174-HA.jpg
- Figure 2/2D/MI/Merge.jpg
- __MACOSX/Figure 2/2D/MI/._Merge.jpg
- Figure 2/2D/MI/Hoechst.jpg
- __MACOSX/Figure 2/2D/MI/._Hoechst.jpg
- Figure 2/2D/GV/.DS_Store
- __MACOSX/Figure 2/2D/GV/._.DS_Store
- Figure 2/2D/GV/CCDC174-HA.jpg
- Figure 2/2D/GV/Merge.jpg
- __MACOSX/Figure 2/2D/GV/._Merge.jpg
- Figure 2/2D/GV/Hoechst.jpg
- Figure 2/2D/2pn/.DS_Store
- __MACOSX/Figure 2/2D/2pn/._.DS_Store
- Figure 2/2D/2pn/CCDC174-HA.jpg
- __MACOSX/Figure 2/2D/2pn/._CCDC174-HA.jpg
- Figure 2/2D/2pn/Merge.jpg
- Figure 2/2D/2pn/Hoechst.jpg
- Figure 2/2D/MII/.DS_Store
- __MACOSX/Figure 2/2D/MII/._.DS_Store
- Figure 2/2D/MII/CCDC174-HA.jpg
- __MACOSX/Figure 2/2D/MII/._CCDC174-HA.jpg
- Figure 2/2D/MII/Merge.jpg
- __MACOSX/Figure 2/2D/MII/._Merge.jpg
- Figure 2/2D/MII/Hoechst.jpg
- __MACOSX/Figure 2/2D/MII/._Hoechst.jpg
