# Supplementary material for: CCDC174 deficiency impaired human fertility by affecting the alternative splicing of maternal mRNAs
Source: EMBO Mol Med. 2026 May 12;18(6):2436–54. doi: 10.1038/s44321-026-00448-y (PMC13270137; doi:10.1038/s44321-026-00448-y)
Supplement: Supplementary file 7 — Source data Fig. 2 [file 44321_2026_448_MOESM7_ESM.zip › Figure 2/2A/Figure 2A qRT-PCR results showing the relative expression levels of Ccdc174 mRNA in different stages of mouse oocytes, early embryos, and various tissues..xlsx]

## Sheet: Sheet1
GV	MI	MII	Zygote	2 cell	4 cell	8 cell	Morula	Blastocyst	Ovary	Testis	Heart	Liver	Spleen	Lung	Kidney	Muscle	Brain
113.872	104.156	126.305	113.197	25.0586	51.031	35.2068	4.25044	1.57222	7.01626	12.0032	7.52212	9.37686	6.89495	4.96382	4.50621	0.2385	6.46192
107.141	99.3642	114.552	107.437	14.8019	45.4532	35.4342	3.78515	1.64075	7.70788	12.6528	6.12926	9.18144	6.50139	4.71167	4.17098	0.193051	6.62491
115.549	101.998	123.785	117.365	12.6026	64.3833	37.825	3.88259	1.66685	9.05063	12.5866	6.72969	9.26628	6.08201	4.33754	3.56634	0.194725	6.73379
118.48	102.077	105.248	104.059	10.3001	54.2305	38.2798	3.39278	1.93003	7.17542	12.841	6.94355	9.92481	5.18995	4.30927	3.6294	0.196278	5.57544
