# Supplementary material for: CCDC174 deficiency impaired human fertility by affecting the alternative splicing of maternal mRNAs
Source: EMBO Mol Med. 2026 May 12;18(6):2436–54. doi: 10.1038/s44321-026-00448-y (PMC13270137; doi:10.1038/s44321-026-00448-y)
Supplement: Supplementary file 7 — Source data Fig. 2 [file 44321_2026_448_MOESM7_ESM.zip › Figure 2/2C/Figure 2C Quantitation of CCDC174 protein levels in different stages of mouse oocytes and early embryos.xlsx]

## Sheet: Sheet1
GV	MI	MII	Zygote	2 cell
1.20029	1.4747	1.62819	1.39132	0.943961
0.971141	1.72505	1.64947	1.50022	0.822107
0.954502	1.52945	1.7458	1.46996	0.57226
0.874066	1.58942	1.55522	1.3257	0.638351
