# Supplementary material for: CCDC174 deficiency impaired human fertility by affecting the alternative splicing of maternal mRNAs
Source: EMBO Mol Med. 2026 May 12;18(6):2436–54. doi: 10.1038/s44321-026-00448-y (PMC13270137; doi:10.1038/s44321-026-00448-y)
Supplement: Supplementary file 8 — Source data Fig. 3 [file 44321_2026_448_MOESM8_ESM.zip]

Archive with 51 entries (42 files):
- Figure 3/
- Figure 3/3E/
- Figure 3/3B/
- Figure 3/3C/
- Figure 3/3D/
- Figure 3/.DS_Store
- __MACOSX/Figure 3/._.DS_Store
- Figure 3/3H/
- Figure 3/3F/
- Figure 3/3G/
- Figure 3/3I/
- Figure 3/3E/Ccdc174 CKO.tif
- __MACOSX/Figure 3/3E/._Ccdc174 CKO.tif
- Figure 3/3E/.DS_Store
- __MACOSX/Figure 3/3E/._.DS_Store
- Figure 3/3E/WT.tif
- __MACOSX/Figure 3/3E/._WT.tif
- Figure 3/3B/CCDC174.jpg
- __MACOSX/Figure 3/3B/._CCDC174.jpg
- Figure 3/3B/Vinculin.jpg
- __MACOSX/Figure 3/3B/._Vinculin.jpg
- Figure 3/3C/.DS_Store
- __MACOSX/Figure 3/3C/._.DS_Store
- Figure 3/3C/Figure 3C The reproductive capacity of 8-week-old WT and Ccdc174 CKO female mice.xlsx
- __MACOSX/Figure 3/3C/._Figure 3C The reproductive capacity of 8-week-old WT and Ccdc174 CKO female mice.xlsx
- Figure 3/3D/.DS_Store
- __MACOSX/Figure 3/3D/._.DS_Store
- Figure 3/3D/Figure 3D Numbers of oocytes collected from the oviducts of 8-week-old WT and Ccdc174 CKO mice after superovulation.xlsx
- __MACOSX/Figure 3/3D/._Figure 3D Numbers of oocytes collected from the oviducts of 8-week-old WT and Ccdc174 CKO mice after superovulation.xlsx
- Figure 3/3H/.DS_Store
- __MACOSX/Figure 3/3H/._.DS_Store
- Figure 3/3H/Ccdc174 CKO.png
- __MACOSX/Figure 3/3H/._Ccdc174 CKO.png
- Figure 3/3H/WT.png
- __MACOSX/Figure 3/3H/._WT.png
- Figure 3/3F/.DS_Store
- __MACOSX/Figure 3/3F/._.DS_Store
- Figure 3/3F/3 weeks-Ccdc174 CKO.png
- __MACOSX/Figure 3/3F/._3 weeks-Ccdc174 CKO.png
- Figure 3/3F/3 weeks-WT.png
- __MACOSX/Figure 3/3F/._3 weeks-WT.png
- Figure 3/3F/8 weeks-Ccdc174 CKO.png
- __MACOSX/Figure 3/3F/._8 weeks-Ccdc174 CKO.png
- Figure 3/3F/8 weeks-WT.png
- __MACOSX/Figure 3/3F/._8 weeks-WT.png
- Figure 3/3G/.DS_Store
- __MACOSX/Figure 3/3G/._.DS_Store
- Figure 3/3G/Figure 3G The quantitative statistical results of oocyte diameter from WT and Ccdc174 CKO mice.xlsx
- __MACOSX/Figure 3/3G/._Figure 3G The quantitative statistical results of oocyte diameter from WT and Ccdc174 CKO mice.xlsx
- Figure 3/3I/Figure 3I The proportion of oocytes at different stages after IVM in 3-week-old mice with PMSG for 46 h.xlsx
- __MACOSX/Figure 3/3I/._Figure 3I The proportion of oocytes at different stages after IVM in 3-week-old mice with PMSG for 46 h.xlsx
