# Supplementary material for: CCDC174 deficiency impaired human fertility by affecting the alternative splicing of maternal mRNAs
Source: EMBO Mol Med. 2026 May 12;18(6):2436–54. doi: 10.1038/s44321-026-00448-y (PMC13270137; doi:10.1038/s44321-026-00448-y)
Supplement: Supplementary file 8 — Source data Fig. 3 [file 44321_2026_448_MOESM8_ESM.zip › Figure 3/3C/Figure 3C The reproductive capacity of 8-week-old WT and Ccdc174 CKO female mice.xlsx]

## Sheet: Sheet1
WT	Ccdc174OO-/-
6	0
6	0
8	0
7	0
5	0
7	0
