# Supplementary material for: CCDC174 deficiency impaired human fertility by affecting the alternative splicing of maternal mRNAs
Source: EMBO Mol Med. 2026 May 12;18(6):2436–54. doi: 10.1038/s44321-026-00448-y (PMC13270137; doi:10.1038/s44321-026-00448-y)
Supplement: Supplementary file 8 — Source data Fig. 3 [file 44321_2026_448_MOESM8_ESM.zip › Figure 3/3D/Figure 3D Numbers of oocytes collected from the oviducts of 8-week-old WT and Ccdc174 CKO mice after superovulation.xlsx]

## Sheet: Sheet1
WT	Ccdc174OO-/-
27	0
25	0
25	0
16	0
18	0
	0
	0
