# Supplementary material for: CCDC174 deficiency impaired human fertility by affecting the alternative splicing of maternal mRNAs
Source: EMBO Mol Med. 2026 May 12;18(6):2436–54. doi: 10.1038/s44321-026-00448-y (PMC13270137; doi:10.1038/s44321-026-00448-y)
Supplement: Supplementary file 8 — Source data Fig. 3 [file 44321_2026_448_MOESM8_ESM.zip › Figure 3/3G/Figure 3G The quantitative statistical results of oocyte diameter from WT and Ccdc174 CKO mice.xlsx]

## Sheet: Sheet1
3 weeks		8 weeks
WT	Ccdc174OO-/-	WT	Ccdc174OO-/-
1.03999	0.767777	1.10496	0.919587
0.935637	0.830804	1.08795	0.870389
0.978929	0.764569	1.09684	0.858405
0.966816	0.82846	1.10952	0.951693
0.933422	0.783806	1.08581	0.983285
0.944591	0.783806	1.16074	0.950744
0.923519	0.834538	1.07911	0.952782
0.921271	0.803547	1.15391	0.918455
1.02405	0.875877	1.07357	0.912801
0.97056	0.865164	1.11092	0.950062
1.00825	0.809325	1.06132	0.901809
1.00787	0.79902	1.09447	0.934253
0.941844	0.809325	1.16985	0.789235
1.06278	0.868002	1.0714	0.833449
1.0144	0.848083	1.11371	0.94856
1.04694	0.811884	1.08545	0.84318
1.00478	0.756565	1.1663	0.830649
1.05213	0.796911	1.08831	0.921271
0.997924	0.875877	1.1115	0.804352
0.990634	0.806122	1.13125	0.794959
1.03612	0.814432	1.10858	0.9186
1.06326	0.757933	1.04608	0.835622
0.904818	0.825799	1.06606	0.850369
0.981702	0.820923	1.13125	0.722774
1.06375	0.755707	1.10496	0.806605
0.98012	0.837478	1.10753	0.833449
0.960496	0.801772	1.11592	0.784793
1.03011	0.836861	1.11464	0.756565
0.985259	0.849301	1.08914	0.684681
1.05899	0.763378	1.06266	0.813793
1.03124	0.718461	1.16419	0.779992
1.0365	0.729904	1.10002	0.875582
0.946645	0.759639	1.052	0.833449
0.995328	0.871129	1.14615	0.814432
1.07646	0.886456	1.08985	0.727774
1.04012	0.922398	1.10753	0.796262
0.972159	0.879122	1.08198	0.806122
1.05802	0.738374	1.0927	0.824388
1.06326	0.822184	1.14003	0.84487
0.97269	0.755707	1.15526	0.808048
0.966145	0.763378	1.14309	0.814432
0.976413	0.670733	1.16074	0.804835
1.03612	0.812522	1.05838	0.846705
0.997924	0.79902		0.858405
	0.793982
	0.839334
	0.758443
	0.789235
	0.804674
	0.807243
	0.759129
	0.770641
	0.76253
	0.741872
	0.756565
	0.772653
