# Supplementary material for: CCDC174 deficiency impaired human fertility by affecting the alternative splicing of maternal mRNAs
Source: EMBO Mol Med. 2026 May 12;18(6):2436–54. doi: 10.1038/s44321-026-00448-y (PMC13270137; doi:10.1038/s44321-026-00448-y)
Supplement: Supplementary file 8 — Source data Fig. 3 [file 44321_2026_448_MOESM8_ESM.zip › Figure 3/3I/Figure 3I The proportion of oocytes at different stages after IVM in 3-week-old mice with PMSG for 46 h.xlsx]

## Sheet: Sheet1
	GV			MI			MII
WT	0	0	0	9.67742	12.9032	21.4286	90.3226	87.0968	78.5714
Ccdc174OO-/-	96.6667	83.3333	80	3.33333	16.6667	20	0	0	0
