# Supplementary material for: CCDC174 deficiency impaired human fertility by affecting the alternative splicing of maternal mRNAs
Source: EMBO Mol Med. 2026 May 12;18(6):2436–54. doi: 10.1038/s44321-026-00448-y (PMC13270137; doi:10.1038/s44321-026-00448-y)
Supplement: Supplementary file 9 — Source data Fig. 5 [file 44321_2026_448_MOESM9_ESM.zip]

Archive with 14 entries (12 files):
- Figure 5/
- Figure 5/.DS_Store
- __MACOSX/Figure 5/._.DS_Store
- Figure 5/5D/
- Figure 5/5D/.DS_Store
- __MACOSX/Figure 5/5D/._.DS_Store
- Figure 5/5D/Figure 5D gel Nrf1.jpg
- __MACOSX/Figure 5/5D/._Figure 5D gel Nrf1.jpg
- Figure 5/5D/Figure 5D gel Cdc7.jpg
- __MACOSX/Figure 5/5D/._Figure 5D gel Cdc7.jpg
- Figure 5/5D/Figure 5D quantification of percent spliced in (PSI).xlsx
- __MACOSX/Figure 5/5D/._Figure 5D quantification of percent spliced in (PSI).xlsx
- Figure 5/5D/Figure 5D gel Ddx47 Clk1 Pabpc1l Nobox.jpg
- __MACOSX/Figure 5/5D/._Figure 5D gel Ddx47 Clk1 Pabpc1l Nobox.jpg
