# Supplementary material for: CCDC174 deficiency impaired human fertility by affecting the alternative splicing of maternal mRNAs
Source: EMBO Mol Med. 2026 May 12;18(6):2436–54. doi: 10.1038/s44321-026-00448-y (PMC13270137; doi:10.1038/s44321-026-00448-y)
Supplement: Supplementary file 9 — Source data Fig. 5 [file 44321_2026_448_MOESM9_ESM.zip › Figure 5/5D/Figure 5D quantification of percent spliced in (PSI).xlsx]

## Sheet: Sheet1
Nobox		Cdc7		Clk1		Ddx47		Pabpc1l		Nrf1
WT	Ccdc174OO-/-	WT	Ccdc174OO-/-	WT	Ccdc174OO-/-	WT	Ccdc174OO-/-	WT	Ccdc174OO-/-	WT	Ccdc174OO-/-
57.9314	44.8354	18.9217	46.9101	41.1775	58.9505	30.1285	68.1522	45.1837	67.8108	52.4328	45.0729
59.9872	44.514	17.6657	54.7117	41.3663	60.6202	28.9138	72.1607	46.5376	64.4446	55.0456	46.4717
52.8441	46.3951	25.1191	62.023	42.2805	58.7011	29.4867	70.3226	43.7545	70.6964	52.9254	47.039
62.1139	47.8503	24.303	63.8807	44.1409	66.4278	29.1917	74.7386	40.9118	66.4175	50.0879	47.9942
58.3427	44.8852	23.3636	61.2068	42.9265	68.7731	24.3136	72.3567	36.5534	63.9001	50.883	48.1333
