# Supplementary material for: CCDC174 deficiency impaired human fertility by affecting the alternative splicing of maternal mRNAs
Source: EMBO Mol Med. 2026 May 12;18(6):2436–54. doi: 10.1038/s44321-026-00448-y (PMC13270137; doi:10.1038/s44321-026-00448-y)
Supplement: Supplementary file 10 — Source data Fig. 6 [file 44321_2026_448_MOESM10_ESM.zip]

Archive with 90 entries (79 files):
- Figure 6/
- Figure 6/.DS_Store
- __MACOSX/Figure 6/._.DS_Store
- Figure 6/6B/
- Figure 6/6E/
- Figure 6/6C/
- Figure 6/6B/.DS_Store
- __MACOSX/Figure 6/6B/._.DS_Store
- Figure 6/6B/mPLRG1-FLAG+HA-CCDC174/
- Figure 6/6B/mCDC5L-FLAG+HA-CCDC174/
- Figure 6/6B/mPRP19-FLAG+HA-mCCDC174/
- Figure 6/6B/mBCAS2-FLAG+ HA-mCCDC174/
- Figure 6/6E/CDC5L.jpg
- __MACOSX/Figure 6/6E/._CDC5L.jpg
- Figure 6/6E/BCAS2.jpg
- __MACOSX/Figure 6/6E/._BCAS2.jpg
- Figure 6/6E/CCDC174.jpg
- __MACOSX/Figure 6/6E/._CCDC174.jpg
- Figure 6/6E/Vinculin.jpg
- __MACOSX/Figure 6/6E/._Vinculin.jpg
- Figure 6/6E/PRP19.jpg
- __MACOSX/Figure 6/6E/._PRP19.jpg
- Figure 6/6C/.DS_Store
- __MACOSX/Figure 6/6C/._.DS_Store
- Figure 6/6C/PLRG1 IP/
- Figure 6/6C/PRP19 IP/
- Figure 6/6C/CDC5L IP/
- Figure 6/6B/mPLRG1-FLAG+HA-CCDC174/FLAG.jpg
- __MACOSX/Figure 6/6B/mPLRG1-FLAG+HA-CCDC174/._FLAG.jpg
- Figure 6/6B/mPLRG1-FLAG+HA-CCDC174/.DS_Store
- __MACOSX/Figure 6/6B/mPLRG1-FLAG+HA-CCDC174/._.DS_Store
- Figure 6/6B/mPLRG1-FLAG+HA-CCDC174/Merge.jpg
- Figure 6/6B/mPLRG1-FLAG+HA-CCDC174/HA.jpg
- Figure 6/6B/mPLRG1-FLAG+HA-CCDC174/Hoechst.jpg
- __MACOSX/Figure 6/6B/mPLRG1-FLAG+HA-CCDC174/._Hoechst.jpg
- Figure 6/6B/mCDC5L-FLAG+HA-CCDC174/FLAG.jpg
- __MACOSX/Figure 6/6B/mCDC5L-FLAG+HA-CCDC174/._FLAG.jpg
- Figure 6/6B/mCDC5L-FLAG+HA-CCDC174/.DS_Store
- __MACOSX/Figure 6/6B/mCDC5L-FLAG+HA-CCDC174/._.DS_Store
- Figure 6/6B/mCDC5L-FLAG+HA-CCDC174/Merge.jpg
- __MACOSX/Figure 6/6B/mCDC5L-FLAG+HA-CCDC174/._Merge.jpg
- Figure 6/6B/mCDC5L-FLAG+HA-CCDC174/HA.jpg
- __MACOSX/Figure 6/6B/mCDC5L-FLAG+HA-CCDC174/._HA.jpg
- Figure 6/6B/mCDC5L-FLAG+HA-CCDC174/Hoechst.jpg
- Figure 6/6B/mPRP19-FLAG+HA-mCCDC174/FLAG.jpg
- Figure 6/6B/mPRP19-FLAG+HA-mCCDC174/.DS_Store
- __MACOSX/Figure 6/6B/mPRP19-FLAG+HA-mCCDC174/._.DS_Store
- Figure 6/6B/mPRP19-FLAG+HA-mCCDC174/Merge.jpg
- Figure 6/6B/mPRP19-FLAG+HA-mCCDC174/HA.jpg
- Figure 6/6B/mPRP19-FLAG+HA-mCCDC174/Hoechst.jpg
- Figure 6/6B/mBCAS2-FLAG+ HA-mCCDC174/FLAG.jpg
- __MACOSX/Figure 6/6B/mBCAS2-FLAG+ HA-mCCDC174/._FLAG.jpg
- Figure 6/6B/mBCAS2-FLAG+ HA-mCCDC174/.DS_Store
- __MACOSX/Figure 6/6B/mBCAS2-FLAG+ HA-mCCDC174/._.DS_Store
- Figure 6/6B/mBCAS2-FLAG+ HA-mCCDC174/Merge.jpg
- __MACOSX/Figure 6/6B/mBCAS2-FLAG+ HA-mCCDC174/._Merge.jpg
- Figure 6/6B/mBCAS2-FLAG+ HA-mCCDC174/HA.jpg
- Figure 6/6B/mBCAS2-FLAG+ HA-mCCDC174/Hoechst.jpg
- Figure 6/6C/PLRG1 IP/PLRG1 Input Vinculin.jpg
- __MACOSX/Figure 6/6C/PLRG1 IP/._PLRG1 Input Vinculin.jpg
- Figure 6/6C/PLRG1 IP/PLRG1 IP GFP-mCCDC174.jpg
- __MACOSX/Figure 6/6C/PLRG1 IP/._PLRG1 IP GFP-mCCDC174.jpg
- Figure 6/6C/PLRG1 IP/PLRG1 IP HA-mPLRG1.jpg
- __MACOSX/Figure 6/6C/PLRG1 IP/._PLRG1 IP HA-mPLRG1.jpg
- Figure 6/6C/PLRG1 IP/PLRG1 Input HA-mPLRG1.jpg
- __MACOSX/Figure 6/6C/PLRG1 IP/._PLRG1 Input HA-mPLRG1.jpg
- Figure 6/6C/PLRG1 IP/PLRG1 Input GFP-mCCDC174.jpg
- __MACOSX/Figure 6/6C/PLRG1 IP/._PLRG1 Input GFP-mCCDC174.jpg
- Figure 6/6C/PRP19 IP/.DS_Store
- __MACOSX/Figure 6/6C/PRP19 IP/._.DS_Store
- Figure 6/6C/PRP19 IP/PRP19 IP GFP-mCCDC174.jpg
- __MACOSX/Figure 6/6C/PRP19 IP/._PRP19 IP GFP-mCCDC174.jpg
- Figure 6/6C/PRP19 IP/PRP19 IP HA-mPRP19.jpg
- __MACOSX/Figure 6/6C/PRP19 IP/._PRP19 IP HA-mPRP19.jpg
- Figure 6/6C/PRP19 IP/PRP19 Input GFP-mCCDC174.jpg
- __MACOSX/Figure 6/6C/PRP19 IP/._PRP19 Input GFP-mCCDC174.jpg
- Figure 6/6C/PRP19 IP/PRP19 Input HA-mPRP19.jpg
- __MACOSX/Figure 6/6C/PRP19 IP/._PRP19 Input HA-mPRP19.jpg
- Figure 6/6C/PRP19 IP/PRP19 Input Vinculin.jpg
- __MACOSX/Figure 6/6C/PRP19 IP/._PRP19 Input Vinculin.jpg
- Figure 6/6C/CDC5L IP/CDC5L IP HA-mCDC5L.jpg
- __MACOSX/Figure 6/6C/CDC5L IP/._CDC5L IP HA-mCDC5L.jpg
- Figure 6/6C/CDC5L IP/CDC5L Input HA-mCDC5L.jpg
- __MACOSX/Figure 6/6C/CDC5L IP/._CDC5L Input HA-mCDC5L.jpg
- Figure 6/6C/CDC5L IP/CDC5L IP GFP-mCCDC174.jpg
- __MACOSX/Figure 6/6C/CDC5L IP/._CDC5L IP GFP-mCCDC174.jpg
- Figure 6/6C/CDC5L IP/CDC5L Input Vinculin.jpg
- __MACOSX/Figure 6/6C/CDC5L IP/._CDC5L Input Vinculin.jpg
- Figure 6/6C/CDC5L IP/CDC5L Input GFP-mCCDC174.jpg
- __MACOSX/Figure 6/6C/CDC5L IP/._CDC5L Input GFP-mCCDC174.jpg
