# Supplementary material for: CCDC174 deficiency impaired human fertility by affecting the alternative splicing of maternal mRNAs
Source: EMBO Mol Med. 2026 May 12;18(6):2436–54. doi: 10.1038/s44321-026-00448-y (PMC13270137; doi:10.1038/s44321-026-00448-y)
Supplement: Supplementary file 11 — Source data Fig. 7 [file 44321_2026_448_MOESM11_ESM.zip]

Archive with 39 entries (32 files):
- Figure 7/
- Figure 7/.DS_Store
- __MACOSX/Figure 7/._.DS_Store
- Figure 7/7D/
- Figure 7/7C/
- Figure 7/7B/
- Figure 7/7E/
- Figure 7/7F/
- Figure 7/7A/
- Figure 7/7D/Figure 7D Quantitation of the oligo-dTΓÇôbound WT or mutant hCCDC174 normalized to HuR.xlsx
- __MACOSX/Figure 7/7D/._Figure 7D Quantitation of the oligo-dTΓÇôbound WT or mutant hCCDC174 normalized to HuR.xlsx
- Figure 7/7C/Input- Vinculin.jpg
- __MACOSX/Figure 7/7C/._Input- Vinculin.jpg
- Figure 7/7C/Oligo(dT) bound- HA-hCCDC174.jpg
- __MACOSX/Figure 7/7C/._Oligo(dT) bound- HA-hCCDC174.jpg
- Figure 7/7C/Input- HA-hCCDC174.jpg
- __MACOSX/Figure 7/7C/._Input- HA-hCCDC174.jpg
- Figure 7/7C/Oligo(dT) bound- HuR.jpg
- __MACOSX/Figure 7/7C/._Oligo(dT) bound- HuR.jpg
- Figure 7/7C/Input- HuR.jpg
- __MACOSX/Figure 7/7C/._Input- HuR.jpg
- Figure 7/7B/Figure 7B Quantitation of the WT and mutant hCCDC174 protein levels.xlsx
- __MACOSX/Figure 7/7B/._Figure 7B Quantitation of the WT and mutant hCCDC174 protein levels.xlsx
- Figure 7/7E/IP- HA-hCCDC174.jpg
- __MACOSX/Figure 7/7E/._IP- HA-hCCDC174.jpg
- Figure 7/7E/Input- Vinculin.jpg
- __MACOSX/Figure 7/7E/._Input- Vinculin.jpg
- Figure 7/7E/Input- hCDC5L-FLAG.jpg
- __MACOSX/Figure 7/7E/._Input- hCDC5L-FLAG.jpg
- Figure 7/7E/IP- hCDC5L-FLAG.jpg
- __MACOSX/Figure 7/7E/._IP- hCDC5L-FLAG.jpg
- Figure 7/7E/Input- HA-hCCDC174.jpg
- __MACOSX/Figure 7/7E/._Input- HA-hCCDC174.jpg
- Figure 7/7F/Figure 7F Quantitation of hCDC5L-bound WT and mutant hCCDC174 normalized to hCDC5L.xlsx
- __MACOSX/Figure 7/7F/._Figure 7F Quantitation of hCDC5L-bound WT and mutant hCCDC174 normalized to hCDC5L.xlsx
- Figure 7/7A/HA-hCCDC174.jpg
- __MACOSX/Figure 7/7A/._HA-hCCDC174.jpg
- Figure 7/7A/Vinculin.jpg
- __MACOSX/Figure 7/7A/._Vinculin.jpg
