# Supplementary material for: CCDC174 deficiency impaired human fertility by affecting the alternative splicing of maternal mRNAs
Source: EMBO Mol Med. 2026 May 12;18(6):2436–54. doi: 10.1038/s44321-026-00448-y (PMC13270137; doi:10.1038/s44321-026-00448-y)
Supplement: Supplementary file 11 — Source data Fig. 7 [file 44321_2026_448_MOESM11_ESM.zip › Figure 7/7D/Figure 7D Quantitation of the oligo-dTΓÇôbound WT or mutant hCCDC174 normalized to HuR.xlsx]

## Sheet: Sheet1
WT	p.V233I	p.V466M	p.Q301E
1.00186	0.922699	0.891132	0.579879
1.01607	0.933498	0.852509	0.492045
0.982066	1.03303	1.00732	0.635111
