# Supplementary material for: CCDC174 deficiency impaired human fertility by affecting the alternative splicing of maternal mRNAs
Source: EMBO Mol Med. 2026 May 12;18(6):2436–54. doi: 10.1038/s44321-026-00448-y (PMC13270137; doi:10.1038/s44321-026-00448-y)
Supplement: Supplementary file 11 — Source data Fig. 7 [file 44321_2026_448_MOESM11_ESM.zip › Figure 7/7B/Figure 7B Quantitation of the WT and mutant hCCDC174 protein levels.xlsx]

## Sheet: Sheet1
WT	p.V233I	p.V466M	p.P44Lfs*5	p.Q301E	p.R3C
1.01502	0.865968	1.20649	0	1.04507	0.487047
1.00983	0.963166	1.08102	0	0.933448	0.592174
0.975147	0.873578	1.04963	0	0.887711	0.608051
