# Supplementary material for: CCDC174 deficiency impaired human fertility by affecting the alternative splicing of maternal mRNAs
Source: EMBO Mol Med. 2026 May 12;18(6):2436–54. doi: 10.1038/s44321-026-00448-y (PMC13270137; doi:10.1038/s44321-026-00448-y)
Supplement: Supplementary file 11 — Source data Fig. 7 [file 44321_2026_448_MOESM11_ESM.zip › Figure 7/7F/Figure 7F Quantitation of hCDC5L-bound WT and mutant hCCDC174 normalized to hCDC5L.xlsx]

## Sheet: Sheet1
WT	p.V233I	p.V466M	p.Q301E
0.996481	0.739974	0.800435	0.837687
0.980088	0.560526	0.693843	0.628694
1.02343	0.685402	0.865749	0.947692
